# Supplementary material for: Synthesis and crystal structure of (1,10-phenanthroline-κ2 N,N′)[2-(1H-pyrazol-1-yl)phenyl-κ2 N 2,C 1]iridium(III) hexa­fluorido­phosphate with an unknown number of solvent mol­ecules
Source: Acta Crystallogr E Crystallogr Commun. 2020 May 5;76(Pt 6):803–6. doi: 10.1107/S2056989020005861 (PMC7274009; doi:10.1107/S2056989020005861)
Supplement: Supplementary file 1 [file e-76-00803-sup1.cif]

##############################################################################
#                                                                            #
# This CIF contains the data in a paper accepted for publication in          #
# Acta Crystallographica Section E. It conforms to the requirements of       #
# Notes for Authors for Acta Crystallographica Section E, and has been       #
# peer reviewed under the auspices of the IUCr Commission on Journals.       #
#                                                                            #
# Full details of the Crystallographic Information File format               #
# are given in the paper "The Crystallographic Information File (CIF):       #
# a New Standard Archive File for Crystallography" by S. R. Hall, F. H.      #
# Allen and I. D. Brown [Acta Cryst. (1991), A47, 655-685].                  #
#                                                                            #
# The current version of the core CIF dictionary is obtainable from          #
# ftp://ftp.iucr.org/pub/cif_core.dic.                                       #
#                                                                            #
# Software is freely available for graphical display of the structure(s)     #
# in this CIF. For information consult the CIF software page                 #
# http://www.iucr.org/resources/cif/software.                                #
#                                                                            #
# This file may be used for bona fide research purposes within the           #
# scientific community so long as proper attribution is given to the journal # 
# article from which it was obtained.                                        #
#                                                                            #
##############################################################################
data_I
_audit_creation_method     'SHELXL-2014/7'
_journal_date_recd_electronic     2020-02-04
_journal_date_accepted     2020-04-28
_journal_name_full     'Acta Crystallographica, Section E'
_journal_year     2020
_journal_volume     76
_journal_issue      6
_journal_page_first     803
_journal_page_last     806
_journal_paper_category     GM
_journal_paper_doi     10.1107/S2056989020005861
_journal_coeditor_code     WM5544
_publ_contact_author_name     'Jun Qian'
_publ_contact_author_address
;
School of Chemistry and Chemical Engineering, Jiangsu University,
Zhenjiang 212013, People's Republic of China
;
_publ_contact_author_email     'junqian8203@ujs.edu.cn'
_publ_contact_author_fax     '+86-511-88787128'
_publ_contact_author_phone     '+86-13913435050'
_publ_section_title
;\
Synthesis and crystal structure of
(1,10-phenanthroline-\k^2^<i>N</i>,<i>N</i>')[2-(1<i>H</i>-pyrazol-1-yl)\
phenyl-\k^2^<i>N</i>^2^,<i>C</i>^1^]iridium(III) hexafluoridophosphate with
an unknown number of solvent molecules
;
loop_
    _publ_author_name
    _publ_author_footnote
    _publ_author_address
    'Zeng, Juxiang' .
;
Jiangsu Nursing Vocational College, Huaian 223300, Jiangsu Province,
People's Republic of China
;
    'Tang, Guodong' .
;
Jiangsu Key Laboratory for Chemistry of Low-Dimensional Materials,
Huaiyin Normal University, Huaian 223300, Jiangsu Province,
People's Republic of China
;
    'Qian, Jun' .
;
School of Chemistry and Chemical Engineering, Jiangsu University,
Zhenjiang 212013, People's Republic of China
;
_publ_section_synopsis
;
The cationic cyclometallated iridium(III) complex
[Ir(C~9~H~7~N~2~)~2~(C~12~H~8~N~2~)](PF~6~) has been synthesized and
crystallized by the inter-diffusion method. It contains an unknown number of
solvent molecules and has a different space-group symmetry
(<i>C</i>2/<i>c</i>) structure than its solvatomorph (<i>P</i>2~1~/<i>c</i>).
;
_chemical_name_systematic
;\
(1,10-Phenanthroline-\k^2^<i>N</i>,<i>N</i>')[2-(1<i>H</i>-pyrazol-1-\
yl)phenyl-\k^2^<i>N</i>^2^,<i>C</i>^1^]iridium(III)
hexafluoridophosphate
;
_chemical_name_common     ?
_chemical_formula_moiety     'C30 H22 Ir N6 +, F6 P1 -'
_chemical_formula_sum     'C30 H22 F6 Ir N6 P'
_chemical_formula_iupac     '[Ir (C9 H7 N2)2 (C12 H8 N2)] P F6'
_chemical_formula_weight     803.70
_chemical_melting_point     ?
_space_group_crystal_system     monoclinic
_space_group_name_H-M_alt     'C 2/c'
_space_group_name_Hall     '-C 2yc'
loop_
    _space_group_symop_operation_xyz
    'x, y, z'
    '-x, y, -z+1/2'
    'x+1/2, y+1/2, z'
    '-x+1/2, y+1/2, -z+1/2'
    '-x, -y, -z'
    'x, -y, z-1/2'
    '-x+1/2, -y+1/2, -z'
    'x+1/2, -y+1/2, z-1/2'
_cell_length_a     14.976(3)
_cell_length_b     22.818(5)
_cell_length_c     18.850(4)
_cell_angle_alpha     90
_cell_angle_beta     95.98(3)
_cell_angle_gamma     90
_cell_volume     6406(2)
_cell_formula_units_Z     8
_cell_measurement_reflns_used     10866
_cell_measurement_theta_min     3.007
_cell_measurement_theta_max     26.041
_cell_measurement_temperature     293(2)
_exptl_crystal_description     block
_exptl_crystal_colour     red
_exptl_crystal_size_max     0.25
_exptl_crystal_size_mid     0.22
_exptl_crystal_size_min     0.20
_exptl_crystal_density_diffrn     1.667
_exptl_crystal_density_meas     ?
_exptl_crystal_density_method     ?
_exptl_crystal_F_000     3120
_exptl_absorpt_coefficient_mu     4.283
_exptl_absorpt_correction_type     multi-scan
_exptl_absorpt_process_details
;
(SADABS; Krause <i>et al.</i>, 2015)
;
_exptl_absorpt_correction_T_min     ?
_exptl_absorpt_correction_T_max     ?
_diffrn_ambient_temperature     293(2)
_diffrn_source     ?
_diffrn_radiation_type     MoK\a
_diffrn_radiation_wavelength     0.71073
_diffrn_measurement_device_type     'Bruker APEXII CCD'
_diffrn_measurement_method     'phi and omega scans'
_diffrn_detector_area_resol_mean     ?
_diffrn_reflns_number     29484
_diffrn_reflns_av_R_equivalents     0.0386
_diffrn_reflns_av_unetI/netI     0.0321
_diffrn_reflns_theta_min     3.007
_diffrn_reflns_theta_max     26.041
_diffrn_reflns_theta_full     25.242
_diffrn_measured_fraction_theta_max     0.991
_diffrn_measured_fraction_theta_full     0.996
_diffrn_reflns_limit_h_min     -15
_diffrn_reflns_limit_h_max     18
_diffrn_reflns_limit_k_min     -28
_diffrn_reflns_limit_k_max     25
_diffrn_reflns_limit_l_min     -23
_diffrn_reflns_limit_l_max     23
_refine_special_details     ?
_reflns_number_total     6280
_reflns_number_gt     5077
_reflns_threshold_expression     'I > 2\s(I)'
_refine_ls_structure_factor_coef     Fsqd
_refine_ls_matrix_type     full
_refine_ls_R_factor_all     0.0507
_refine_ls_R_factor_gt     0.0390
_refine_ls_wR_factor_gt     0.0879
_refine_ls_wR_factor_ref     0.0937
_refine_ls_goodness_of_fit_ref     1.109
_refine_ls_restrained_S_all     1.109
_refine_ls_number_reflns     6280
_refine_ls_number_parameters     397
_refine_ls_number_restraints     0
_refine_ls_hydrogen_treatment     constr
_refine_ls_weighting_scheme     calc
_refine_ls_weighting_details
             'w=1/[\s^2^(Fo^2^)+(0.0321P)^2^+39.6215P] where P=(Fo^2^+2Fc^2^)/3'
_atom_sites_solution_hydrogens     geom
_atom_sites_solution_primary     ?
_atom_sites_solution_secondary     ?
_refine_ls_shift/su_max     0.000
_refine_ls_shift/su_mean     0.000
_refine_diff_density_max     1.254
_refine_diff_density_min     -0.959
_refine_ls_extinction_method     none
_refine_ls_extinction_coef     .
loop_
    _atom_type_symbol
    _atom_type_description
    _atom_type_scat_dispersion_real
    _atom_type_scat_dispersion_imag
    _atom_type_scat_source
    'C' 'C' 0.0033 0.0016
                         'International Tables Vol C Tables 4.2.6.8 and 6.1.1.4'
    'H' 'H' 0.0000 0.0000
                         'International Tables Vol C Tables 4.2.6.8 and 6.1.1.4'
    'F' 'F' 0.0171 0.0103
                         'International Tables Vol C Tables 4.2.6.8 and 6.1.1.4'
    'Ir' 'Ir' -1.4442 7.9887
                         'International Tables Vol C Tables 4.2.6.8 and 6.1.1.4'
    'N' 'N' 0.0061 0.0033
                         'International Tables Vol C Tables 4.2.6.8 and 6.1.1.4'
    'P' 'P' 0.1023 0.0942
                         'International Tables Vol C Tables 4.2.6.8 and 6.1.1.4'
_computing_data_collection
;
APEX3 (Bruker, 2016)
;
_computing_cell_refinement
;
SAINT (Bruker, 2016)
;
_computing_data_reduction
;
SAINT (Bruker, 2016)
;
_computing_structure_solution
;
SHELXT (Sheldrick, 2015a)
;
_computing_structure_refinement
;
SHELXL (Sheldrick, 2015b)
;
_computing_molecular_graphics
;
PLATON (Spek, 2020) and DIAMOND (Brandenburg & Putz, 2016)
;
_computing_publication_material
;
publCIF (Westrip, 2010)
;
loop_
    _atom_site_type_symbol
    _atom_site_label
    _atom_site_fract_x
    _atom_site_fract_y
    _atom_site_fract_z
    _atom_site_U_iso_or_equiv
    _atom_site_adp_type
    _atom_site_calc_flag
    _atom_site_occupancy
    _atom_site_disorder_assembly
    _atom_site_disorder_group
    Ir Ir1 0.25544(2) -0.00046(2) 0.00566(2) 0.02570(9) Uani d 1 . .
    N N1 0.3343(3) 0.06189(18) 0.0705(2) 0.0289(10) Uani d 1 . .
    N N2 0.1946(3) -0.00380(17) 0.1030(2) 0.0254(9) Uani d 1 . .
    N N3 0.3270(3) -0.07374(19) 0.0323(2) 0.0289(10) Uani d 1 . .
    N N4 0.2938(3) -0.12375(18) -0.0004(2) 0.0317(10) Uani d 1 . .
    N N5 0.1815(3) 0.06810(19) -0.0356(2) 0.0323(10) Uani d 1 . .
    N N6 0.2036(3) 0.08734(19) -0.1000(2) 0.0362(11) Uani d 1 . .
    C C1 0.4018(4) 0.0938(2) 0.0528(3) 0.0362(13) Uani d 1 . .
    H H1A 0.4237 0.0871 0.0091 0.043 Uiso calc 1 . .
    C C2 0.4418(4) 0.1377(3) 0.0976(3) 0.0416(14) Uani d 1 . .
    H H2A 0.4888 0.1598 0.0831 0.050 Uiso calc 1 . .
    C C3 0.4118(4) 0.1478(2) 0.1623(3) 0.0397(14) Uani d 1 . .
    H H3A 0.4386 0.1764 0.1926 0.048 Uiso calc 1 . .
    C C4 0.3391(4) 0.1142(2) 0.1827(3) 0.0348(12) Uani d 1 . .
    C C5 0.3015(4) 0.1213(3) 0.2491(3) 0.0408(14) Uani d 1 . .
    H H5A 0.3250 0.1498 0.2811 0.049 Uiso calc 1 . .
    C C6 0.2328(4) 0.0877(2) 0.2662(3) 0.0378(13) Uani d 1 . .
    H H6A 0.2101 0.0930 0.3099 0.045 Uiso calc 1 . .
    C C7 0.1946(3) 0.0440(2) 0.2182(3) 0.0296(11) Uani d 1 . .
    C C8 0.1236(4) 0.0068(2) 0.2333(3) 0.0334(12) Uani d 1 . .
    H H8A 0.0989 0.0101 0.2764 0.040 Uiso calc 1 . .
    C C9 0.0914(4) -0.0341(2) 0.1843(3) 0.0326(12) Uani d 1 . .
    H H9A 0.0450 -0.0589 0.1940 0.039 Uiso calc 1 . .
    C C10 0.1287(3) -0.0384(2) 0.1192(3) 0.0300(11) Uani d 1 . .
    H H10A 0.1063 -0.0665 0.0863 0.036 Uiso calc 1 . .
    C C11 0.2288(3) 0.0364(2) 0.1529(2) 0.0264(11) Uani d 1 . .
    C C12 0.3025(3) 0.0718(2) 0.1349(3) 0.0277(11) Uani d 1 . .
    C C13 0.4046(4) -0.0891(3) 0.0694(3) 0.0367(13) Uani d 1 . .
    H H13A 0.4422 -0.0638 0.0973 0.044 Uiso calc 1 . .
    C C14 0.4207(4) -0.1483(3) 0.0602(3) 0.0445(15) Uani d 1 . .
    H H14A 0.4698 -0.1697 0.0805 0.053 Uiso calc 1 . .
    C C15 0.3503(4) -0.1691(3) 0.0154(3) 0.0417(14) Uani d 1 . .
    H H15A 0.3426 -0.2073 -0.0011 0.050 Uiso calc 1 . .
    C C16 0.2090(4) -0.1185(2) -0.0414(3) 0.0302(12) Uani d 1 . .
    C C17 0.1642(4) -0.1663(3) -0.0724(3) 0.0422(14) Uani d 1 . .
    H H17A 0.1892 -0.2036 -0.0679 0.051 Uiso calc 1 . .
    C C18 0.0812(4) -0.1576(3) -0.1106(3) 0.0465(16) Uani d 1 . .
    H H18A 0.0498 -0.1892 -0.1320 0.056 Uiso calc 1 . .
    C C19 0.0454(4) -0.1023(3) -0.1166(3) 0.0426(14) Uani d 1 . .
    H H19A -0.0103 -0.0966 -0.1424 0.051 Uiso calc 1 . .
    C C20 0.0912(4) -0.0547(2) -0.0845(3) 0.0332(12) Uani d 1 . .
    H H20A 0.0653 -0.0176 -0.0887 0.040 Uiso calc 1 . .
    C C21 0.1757(3) -0.0614(2) -0.0458(3) 0.0287(11) Uani d 1 . .
    C C22 0.1125(4) 0.0995(3) -0.0200(3) 0.0428(14) Uani d 1 . .
    H H22A 0.0840 0.0954 0.0213 0.051 Uiso calc 1 . .
    C C23 0.0886(4) 0.1395(3) -0.0738(4) 0.0528(17) Uani d 1 . .
    H H23A 0.0421 0.1666 -0.0757 0.063 Uiso calc 1 . .
    C C24 0.1476(5) 0.1307(3) -0.1235(3) 0.0515(17) Uani d 1 . .
    H H24A 0.1487 0.1511 -0.1661 0.062 Uiso calc 1 . .
    C C25 0.2783(4) 0.0599(2) -0.1271(3) 0.0358(13) Uani d 1 . .
    C C26 0.3100(4) 0.0767(3) -0.1898(3) 0.0478(16) Uani d 1 . .
    H H26A 0.2833 0.1077 -0.2163 0.057 Uiso calc 1 . .
    C C27 0.3814(5) 0.0474(3) -0.2130(3) 0.0514(17) Uani d 1 . .
    H H27A 0.4039 0.0586 -0.2551 0.062 Uiso calc 1 . .
    C C28 0.4198(5) 0.0012(3) -0.1737(3) 0.0514(17) Uani d 1 . .
    H H28A 0.4680 -0.0188 -0.1896 0.062 Uiso calc 1 . .
    C C29 0.3863(4) -0.0159(3) -0.1097(3) 0.0371(13) Uani d 1 . .
    H H29A 0.4128 -0.0472 -0.0839 0.045 Uiso calc 1 . .
    C C30 0.3144(4) 0.0132(2) -0.0845(3) 0.0308(12) Uani d 1 . .
    P P1 0.35528(11) 0.28676(7) 0.33205(8) 0.0404(4) Uani d 1 . .
    F F1 0.3359(4) 0.2677(2) 0.2511(2) 0.105(2) Uani d 1 . .
    F F2 0.3773(4) 0.3061(2) 0.4122(2) 0.0877(15) Uani d 1 . .
    F F3 0.4239(4) 0.3339(2) 0.3101(3) 0.0978(17) Uani d 1 . .
    F F4 0.2835(5) 0.2436(3) 0.3520(4) 0.152(3) Uani d 1 . .
    F F5 0.2829(4) 0.3381(3) 0.3221(4) 0.140(2) Uani d 1 . .
    F F6 0.4276(5) 0.2399(3) 0.3409(3) 0.147(3) Uani d 1 . .
loop_
    _atom_site_aniso_label
    _atom_site_aniso_U_11
    _atom_site_aniso_U_22
    _atom_site_aniso_U_33
    _atom_site_aniso_U_12
    _atom_site_aniso_U_13
    _atom_site_aniso_U_23
    Ir1 0.02768(12) 0.02890(14) 0.02103(12) -0.00258(8) 0.00499(8) 0.00069(8)
    N1 0.029(2) 0.029(2) 0.028(2) -0.0065(19) 0.0014(19) -0.0035(18)
    N2 0.026(2) 0.026(2) 0.024(2) -0.0003(17) 0.0036(17) 0.0014(17)
    N3 0.033(2) 0.034(2) 0.022(2) -0.0015(19) 0.0107(19) -0.0002(18)
    N4 0.042(3) 0.029(2) 0.025(2) -0.001(2) 0.008(2) 0.0023(18)
    N5 0.036(3) 0.029(2) 0.031(2) -0.005(2) 0.002(2) -0.0001(19)
    N6 0.042(3) 0.037(3) 0.029(2) -0.006(2) 0.000(2) 0.010(2)
    C1 0.040(3) 0.037(3) 0.032(3) -0.010(3) 0.004(2) -0.001(2)
    C2 0.037(3) 0.046(4) 0.042(4) -0.012(3) 0.005(3) 0.000(3)
    C3 0.040(3) 0.042(3) 0.035(3) -0.010(3) -0.005(3) -0.008(3)
    C4 0.039(3) 0.037(3) 0.028(3) -0.005(2) 0.000(2) -0.003(2)
    C5 0.053(4) 0.043(3) 0.026(3) -0.005(3) 0.002(3) -0.004(2)
    C6 0.043(3) 0.046(3) 0.026(3) -0.004(3) 0.008(2) -0.003(2)
    C7 0.033(3) 0.031(3) 0.024(3) 0.004(2) 0.003(2) 0.001(2)
    C8 0.037(3) 0.041(3) 0.023(3) 0.002(2) 0.013(2) 0.007(2)
    C9 0.035(3) 0.037(3) 0.027(3) 0.000(2) 0.009(2) 0.001(2)
    C10 0.031(3) 0.030(3) 0.029(3) -0.003(2) 0.007(2) 0.003(2)
    C11 0.031(3) 0.029(3) 0.019(2) 0.000(2) 0.000(2) -0.001(2)
    C12 0.027(3) 0.034(3) 0.022(3) 0.001(2) 0.001(2) -0.001(2)
    C13 0.029(3) 0.052(4) 0.029(3) 0.000(3) 0.001(2) 0.007(3)
    C14 0.047(4) 0.045(4) 0.042(4) 0.014(3) 0.008(3) 0.014(3)
    C15 0.055(4) 0.034(3) 0.038(3) 0.007(3) 0.014(3) 0.008(3)
    C16 0.039(3) 0.033(3) 0.019(3) -0.005(2) 0.006(2) -0.002(2)
    C17 0.065(4) 0.035(3) 0.027(3) -0.008(3) 0.009(3) 0.000(2)
    C18 0.059(4) 0.046(4) 0.033(3) -0.028(3) 0.000(3) -0.005(3)
    C19 0.041(3) 0.057(4) 0.029(3) -0.014(3) 0.000(3) 0.002(3)
    C20 0.034(3) 0.043(3) 0.022(3) -0.008(2) 0.005(2) 0.001(2)
    C21 0.034(3) 0.035(3) 0.019(2) -0.009(2) 0.010(2) 0.000(2)
    C22 0.033(3) 0.044(3) 0.051(4) 0.010(3) 0.004(3) -0.001(3)
    C23 0.042(4) 0.051(4) 0.063(5) 0.007(3) -0.009(3) 0.011(3)
    C24 0.062(4) 0.045(4) 0.044(4) 0.001(3) -0.011(3) 0.018(3)
    C25 0.038(3) 0.041(3) 0.028(3) -0.007(3) 0.001(2) 0.002(2)
    C26 0.061(4) 0.047(4) 0.035(3) -0.019(3) 0.004(3) 0.011(3)
    C27 0.058(4) 0.071(5) 0.028(3) -0.026(4) 0.016(3) -0.002(3)
    C28 0.051(4) 0.072(5) 0.033(3) -0.017(3) 0.015(3) -0.009(3)
    C29 0.038(3) 0.050(3) 0.025(3) -0.008(3) 0.012(2) -0.005(2)
    C30 0.032(3) 0.044(3) 0.017(2) -0.012(2) 0.004(2) -0.004(2)
    P1 0.0506(9) 0.0377(8) 0.0325(8) -0.0028(7) 0.0030(7) 0.0021(6)
    F1 0.163(5) 0.105(4) 0.041(3) -0.067(4) -0.014(3) 0.005(2)
    F2 0.127(4) 0.095(3) 0.041(2) -0.017(3) 0.009(2) -0.019(2)
    F3 0.128(4) 0.083(3) 0.086(3) -0.054(3) 0.027(3) -0.018(3)
    F4 0.198(7) 0.158(6) 0.116(5) -0.125(5) 0.084(5) -0.035(4)
    F5 0.103(4) 0.108(4) 0.200(7) 0.049(4) -0.023(4) 0.011(4)
    F6 0.183(7) 0.146(5) 0.104(5) 0.135(5) -0.024(4) -0.014(4)
_geom_special_details
;
 All esds (except the esd in the dihedral angle between two l.s. planes)
 are estimated using the full covariance matrix.  The cell esds are taken
 into account individually in the estimation of esds in distances, angles
 and torsion angles; correlations between esds in cell parameters are only
 used when they are defined by crystal symmetry.  An approximate (isotropic)
 treatment of cell esds is used for estimating esds involving l.s. planes.
;
loop_
    _geom_bond_atom_site_label_1
    _geom_bond_atom_site_label_2
    _geom_bond_site_symmetry_2
    _geom_bond_distance
    _geom_bond_publ_flag
    Ir1 C21 . 2.016(5) ?
    Ir1 C30 . 2.019(5) ?
    Ir1 N3 . 2.021(4) ?
    Ir1 N5 . 2.025(4) ?
    Ir1 N2 . 2.133(4) ?
    Ir1 N1 . 2.148(4) ?
    N1 C1 . 1.317(7) ?
    N1 C12 . 1.367(6) ?
    N2 C10 . 1.324(6) ?
    N2 C11 . 1.374(6) ?
    N3 C13 . 1.339(7) ?
    N3 N4 . 1.366(6) ?
    N4 C15 . 1.349(7) ?
    N4 C16 . 1.420(7) ?
    N5 C22 . 1.315(7) ?
    N5 N6 . 1.364(6) ?
    N6 C24 . 1.341(7) ?
    N6 C25 . 1.422(7) ?
    C1 C2 . 1.402(8) ?
    C1 H1A . 0.9300 ?
    C2 C3 . 1.364(8) ?
    C2 H2A . 0.9300 ?
    C3 C4 . 1.418(8) ?
    C3 H3A . 0.9300 ?
    C4 C12 . 1.395(7) ?
    C4 C5 . 1.434(8) ?
    C5 C6 . 1.350(8) ?
    C5 H5A . 0.9300 ?
    C6 C7 . 1.425(7) ?
    C6 H6A . 0.9300 ?
    C7 C11 . 1.393(7) ?
    C7 C8 . 1.413(7) ?
    C8 C9 . 1.364(7) ?
    C8 H8A . 0.9300 ?
    C9 C10 . 1.404(7) ?
    C9 H9A . 0.9300 ?
    C10 H10A . 0.9300 ?
    C11 C12 . 1.437(7) ?
    C13 C14 . 1.388(8) ?
    C13 H13A . 0.9300 ?
    C14 C15 . 1.365(9) ?
    C14 H14A . 0.9300 ?
    C15 H15A . 0.9300 ?
    C16 C17 . 1.378(7) ?
    C16 C21 . 1.394(7) ?
    C17 C18 . 1.383(9) ?
    C17 H17A . 0.9300 ?
    C18 C19 . 1.370(9) ?
    C18 H18A . 0.9300 ?
    C19 C20 . 1.390(8) ?
    C19 H19A . 0.9300 ?
    C20 C21 . 1.401(7) ?
    C20 H20A . 0.9300 ?
    C22 C23 . 1.383(8) ?
    C22 H22A . 0.9300 ?
    C23 C24 . 1.369(9) ?
    C23 H23A . 0.9300 ?
    C24 H24A . 0.9300 ?
    C25 C26 . 1.374(8) ?
    C25 C30 . 1.408(8) ?
    C26 C27 . 1.372(9) ?
    C26 H26A . 0.9300 ?
    C27 C28 . 1.378(9) ?
    C27 H27A . 0.9300 ?
    C28 C29 . 1.409(8) ?
    C28 H28A . 0.9300 ?
    C29 C30 . 1.391(8) ?
    C29 H29A . 0.9300 ?
    P1 F6 . 1.520(5) ?
    P1 F4 . 1.534(5) ?
    P1 F3 . 1.572(5) ?
    P1 F2 . 1.575(4) ?
    P1 F1 . 1.584(5) ?
    P1 F5 . 1.593(5) ?
loop_
    _geom_angle_atom_site_label_1
    _geom_angle_atom_site_label_2
    _geom_angle_atom_site_label_3
    _geom_angle_site_symmetry_1
    _geom_angle_site_symmetry_3
    _geom_angle
    _geom_angle_publ_flag
    C21 Ir1 C30 . . 89.44(19) ?
    C21 Ir1 N3 . . 79.7(2) ?
    C30 Ir1 N3 . . 94.0(2) ?
    C21 Ir1 N5 . . 94.3(2) ?
    C30 Ir1 N5 . . 80.0(2) ?
    N3 Ir1 N5 . . 171.64(16) ?
    C21 Ir1 N2 . . 96.00(17) ?
    C30 Ir1 N2 . . 173.09(18) ?
    N3 Ir1 N2 . . 91.16(15) ?
    N5 Ir1 N2 . . 95.29(16) ?
    C21 Ir1 N1 . . 173.97(17) ?
    C30 Ir1 N1 . . 96.56(18) ?
    N3 Ir1 N1 . . 99.24(17) ?
    N5 Ir1 N1 . . 87.33(17) ?
    N2 Ir1 N1 . . 78.06(15) ?
    C1 N1 C12 . . 118.8(4) ?
    C1 N1 Ir1 . . 127.8(4) ?
    C12 N1 Ir1 . . 113.1(3) ?
    C10 N2 C11 . . 118.2(4) ?
    C10 N2 Ir1 . . 128.0(3) ?
    C11 N2 Ir1 . . 113.8(3) ?
    C13 N3 N4 . . 105.8(4) ?
    C13 N3 Ir1 . . 139.0(4) ?
    N4 N3 Ir1 . . 114.8(3) ?
    C15 N4 N3 . . 110.5(5) ?
    C15 N4 C16 . . 133.6(5) ?
    N3 N4 C16 . . 116.0(4) ?
    C22 N5 N6 . . 107.0(5) ?
    C22 N5 Ir1 . . 138.2(4) ?
    N6 N5 Ir1 . . 114.6(3) ?
    C24 N6 N5 . . 109.3(5) ?
    C24 N6 C25 . . 133.9(5) ?
    N5 N6 C25 . . 116.8(4) ?
    N1 C1 C2 . . 122.2(5) ?
    N1 C1 H1A . . 118.9 ?
    C2 C1 H1A . . 118.9 ?
    C3 C2 C1 . . 120.0(5) ?
    C3 C2 H2A . . 120.0 ?
    C1 C2 H2A . . 120.0 ?
    C2 C3 C4 . . 119.0(5) ?
    C2 C3 H3A . . 120.5 ?
    C4 C3 H3A . . 120.5 ?
    C12 C4 C3 . . 117.5(5) ?
    C12 C4 C5 . . 118.6(5) ?
    C3 C4 C5 . . 123.9(5) ?
    C6 C5 C4 . . 121.5(5) ?
    C6 C5 H5A . . 119.2 ?
    C4 C5 H5A . . 119.2 ?
    C5 C6 C7 . . 120.7(5) ?
    C5 C6 H6A . . 119.6 ?
    C7 C6 H6A . . 119.6 ?
    C11 C7 C8 . . 117.1(5) ?
    C11 C7 C6 . . 119.3(5) ?
    C8 C7 C6 . . 123.6(5) ?
    C9 C8 C7 . . 119.7(5) ?
    C9 C8 H8A . . 120.2 ?
    C7 C8 H8A . . 120.2 ?
    C8 C9 C10 . . 119.6(5) ?
    C8 C9 H9A . . 120.2 ?
    C10 C9 H9A . . 120.2 ?
    N2 C10 C9 . . 122.3(5) ?
    N2 C10 H10A . . 118.9 ?
    C9 C10 H10A . . 118.9 ?
    N2 C11 C7 . . 122.9(5) ?
    N2 C11 C12 . . 117.0(4) ?
    C7 C11 C12 . . 120.0(4) ?
    N1 C12 C4 . . 122.5(5) ?
    N1 C12 C11 . . 117.7(4) ?
    C4 C12 C11 . . 119.8(4) ?
    N3 C13 C14 . . 110.0(5) ?
    N3 C13 H13A . . 125.0 ?
    C14 C13 H13A . . 125.0 ?
    C15 C14 C13 . . 106.3(5) ?
    C15 C14 H14A . . 126.8 ?
    C13 C14 H14A . . 126.8 ?
    N4 C15 C14 . . 107.3(5) ?
    N4 C15 H15A . . 126.3 ?
    C14 C15 H15A . . 126.3 ?
    C17 C16 C21 . . 123.9(5) ?
    C17 C16 N4 . . 122.2(5) ?
    C21 C16 N4 . . 114.0(4) ?
    C16 C17 C18 . . 118.6(6) ?
    C16 C17 H17A . . 120.7 ?
    C18 C17 H17A . . 120.7 ?
    C19 C18 C17 . . 119.8(5) ?
    C19 C18 H18A . . 120.1 ?
    C17 C18 H18A . . 120.1 ?
    C18 C19 C20 . . 120.9(6) ?
    C18 C19 H19A . . 119.6 ?
    C20 C19 H19A . . 119.6 ?
    C19 C20 C21 . . 121.2(5) ?
    C19 C20 H20A . . 119.4 ?
    C21 C20 H20A . . 119.4 ?
    C16 C21 C20 . . 115.7(5) ?
    C16 C21 Ir1 . . 115.2(4) ?
    C20 C21 Ir1 . . 129.2(4) ?
    N5 C22 C23 . . 110.2(6) ?
    N5 C22 H22A . . 124.9 ?
    C23 C22 H22A . . 124.9 ?
    C24 C23 C22 . . 105.6(6) ?
    C24 C23 H23A . . 127.2 ?
    C22 C23 H23A . . 127.2 ?
    N6 C24 C23 . . 107.9(5) ?
    N6 C24 H24A . . 126.0 ?
    C23 C24 H24A . . 126.0 ?
    C26 C25 C30 . . 123.7(6) ?
    C26 C25 N6 . . 122.8(5) ?
    C30 C25 N6 . . 113.4(5) ?
    C27 C26 C25 . . 119.2(6) ?
    C27 C26 H26A . . 120.4 ?
    C25 C26 H26A . . 120.4 ?
    C26 C27 C28 . . 119.9(6) ?
    C26 C27 H27A . . 120.1 ?
    C28 C27 H27A . . 120.1 ?
    C27 C28 C29 . . 120.4(6) ?
    C27 C28 H28A . . 119.8 ?
    C29 C28 H28A . . 119.8 ?
    C30 C29 C28 . . 121.1(6) ?
    C30 C29 H29A . . 119.4 ?
    C28 C29 H29A . . 119.4 ?
    C29 C30 C25 . . 115.6(5) ?
    C29 C30 Ir1 . . 129.5(4) ?
    C25 C30 Ir1 . . 114.9(4) ?
    F6 P1 F4 . . 91.8(5) ?
    F6 P1 F3 . . 91.8(4) ?
    F4 P1 F3 . . 176.4(4) ?
    F6 P1 F2 . . 91.0(3) ?
    F4 P1 F2 . . 91.5(3) ?
    F3 P1 F2 . . 89.1(3) ?
    F6 P1 F1 . . 88.2(3) ?
    F4 P1 F1 . . 89.8(3) ?
    F3 P1 F1 . . 89.6(3) ?
    F2 P1 F1 . . 178.4(3) ?
    F6 P1 F5 . . 177.3(4) ?
    F4 P1 F5 . . 90.9(4) ?
    F3 P1 F5 . . 85.5(3) ?
    F2 P1 F5 . . 88.8(3) ?
    F1 P1 F5 . . 92.0(4) ?
loop_
    _geom_torsion_atom_site_label_1
    _geom_torsion_atom_site_label_2
    _geom_torsion_atom_site_label_3
    _geom_torsion_atom_site_label_4
    _geom_torsion_site_symmetry_1
    _geom_torsion_site_symmetry_2
    _geom_torsion_site_symmetry_3
    _geom_torsion_site_symmetry_4
    _geom_torsion
    _geom_torsion_publ_flag
    C13 N3 N4 C15 . . . . -0.8(5) ?
    Ir1 N3 N4 C15 . . . . 174.3(3) ?
    C13 N3 N4 C16 . . . . 177.8(4) ?
    Ir1 N3 N4 C16 . . . . -7.1(5) ?
    C22 N5 N6 C24 . . . . 0.0(6) ?
    Ir1 N5 N6 C24 . . . . 177.0(4) ?
    C22 N5 N6 C25 . . . . 178.9(5) ?
    Ir1 N5 N6 C25 . . . . -4.1(6) ?
    C12 N1 C1 C2 . . . . -0.2(8) ?
    Ir1 N1 C1 C2 . . . . 173.0(4) ?
    N1 C1 C2 C3 . . . . 0.9(9) ?
    C1 C2 C3 C4 . . . . -1.0(9) ?
    C2 C3 C4 C12 . . . . 0.4(8) ?
    C2 C3 C4 C5 . . . . -179.5(6) ?
    C12 C4 C5 C6 . . . . 0.8(9) ?
    C3 C4 C5 C6 . . . . -179.3(6) ?
    C4 C5 C6 C7 . . . . -0.6(9) ?
    C5 C6 C7 C11 . . . . -0.1(8) ?
    C5 C6 C7 C8 . . . . 179.0(5) ?
    C11 C7 C8 C9 . . . . -0.5(8) ?
    C6 C7 C8 C9 . . . . -179.6(5) ?
    C7 C8 C9 C10 . . . . -0.5(8) ?
    C11 N2 C10 C9 . . . . 1.9(7) ?
    Ir1 N2 C10 C9 . . . . -176.7(4) ?
    C8 C9 C10 N2 . . . . -0.2(8) ?
    C10 N2 C11 C7 . . . . -3.0(7) ?
    Ir1 N2 C11 C7 . . . . 175.8(4) ?
    C10 N2 C11 C12 . . . . 177.8(4) ?
    Ir1 N2 C11 C12 . . . . -3.4(5) ?
    C8 C7 C11 N2 . . . . 2.3(7) ?
    C6 C7 C11 N2 . . . . -178.5(5) ?
    C8 C7 C11 C12 . . . . -178.5(5) ?
    C6 C7 C11 C12 . . . . 0.7(8) ?
    C1 N1 C12 C4 . . . . -0.5(8) ?
    Ir1 N1 C12 C4 . . . . -174.6(4) ?
    C1 N1 C12 C11 . . . . 180.0(5) ?
    Ir1 N1 C12 C11 . . . . 5.9(6) ?
    C3 C4 C12 N1 . . . . 0.3(8) ?
    C5 C4 C12 N1 . . . . -179.8(5) ?
    C3 C4 C12 C11 . . . . 179.9(5) ?
    C5 C4 C12 C11 . . . . -0.2(8) ?
    N2 C11 C12 N1 . . . . -1.7(7) ?
    C7 C11 C12 N1 . . . . 179.1(5) ?
    N2 C11 C12 C4 . . . . 178.7(5) ?
    C7 C11 C12 C4 . . . . -0.5(7) ?
    N4 N3 C13 C14 . . . . 0.2(6) ?
    Ir1 N3 C13 C14 . . . . -173.0(4) ?
    N3 C13 C14 C15 . . . . 0.4(6) ?
    N3 N4 C15 C14 . . . . 1.0(6) ?
    C16 N4 C15 C14 . . . . -177.2(5) ?
    C13 C14 C15 N4 . . . . -0.9(6) ?
    C15 N4 C16 C17 . . . . 3.6(9) ?
    N3 N4 C16 C17 . . . . -174.6(5) ?
    C15 N4 C16 C21 . . . . -177.5(5) ?
    N3 N4 C16 C21 . . . . 4.3(6) ?
    C21 C16 C17 C18 . . . . 0.2(8) ?
    N4 C16 C17 C18 . . . . 179.0(5) ?
    C16 C17 C18 C19 . . . . -0.1(8) ?
    C17 C18 C19 C20 . . . . -0.3(9) ?
    C18 C19 C20 C21 . . . . 0.8(8) ?
    C17 C16 C21 C20 . . . . 0.3(7) ?
    N4 C16 C21 C20 . . . . -178.6(4) ?
    C17 C16 C21 Ir1 . . . . 179.4(4) ?
    N4 C16 C21 Ir1 . . . . 0.5(5) ?
    C19 C20 C21 C16 . . . . -0.8(7) ?
    C19 C20 C21 Ir1 . . . . -179.8(4) ?
    N6 N5 C22 C23 . . . . 0.1(7) ?
    Ir1 N5 C22 C23 . . . . -175.8(4) ?
    N5 C22 C23 C24 . . . . -0.1(7) ?
    N5 N6 C24 C23 . . . . -0.1(7) ?
    C25 N6 C24 C23 . . . . -178.8(6) ?
    C22 C23 C24 N6 . . . . 0.1(7) ?
    C24 N6 C25 C26 . . . . 1.4(10) ?
    N5 N6 C25 C26 . . . . -177.2(5) ?
    C24 N6 C25 C30 . . . . -176.9(6) ?
    N5 N6 C25 C30 . . . . 4.5(7) ?
    C30 C25 C26 C27 . . . . -0.7(9) ?
    N6 C25 C26 C27 . . . . -178.9(5) ?
    C25 C26 C27 C28 . . . . 0.7(9) ?
    C26 C27 C28 C29 . . . . -0.3(9) ?
    C27 C28 C29 C30 . . . . -0.2(9) ?
    C28 C29 C30 C25 . . . . 0.2(8) ?
    C28 C29 C30 Ir1 . . . . -178.3(4) ?
    C26 C25 C30 C29 . . . . 0.2(8) ?
    N6 C25 C30 C29 . . . . 178.5(5) ?
    C26 C25 C30 Ir1 . . . . 179.0(4) ?
    N6 C25 C30 Ir1 . . . . -2.7(6) ?
loop_
    _geom_hbond_atom_site_label_D
    _geom_hbond_atom_site_label_H
    _geom_hbond_atom_site_label_A
    _geom_hbond_site_symmetry_A
    _geom_hbond_distance_DH
    _geom_hbond_distance_HA
    _geom_hbond_distance_DA
    _geom_hbond_angle_DHA
    C2 H2A F6 2_655 0.93 2.57 3.184(7) 124.3
    C9 H9A F3 4_545 0.93 2.49 3.024(7) 116.5
    C17 H17A F4 6 0.93 2.36 2.977(8) 123.9
    C23 H23A F2 8_455 0.93 2.53 3.383(8) 152.4
    C24 H24A F1 7 0.93 2.48 3.368(8) 160.9
    C26 H26A F5 7 0.93 2.47 3.348(9) 158.2
    C6 H6A Cg9 4_555 0.93 2.58 3.501(6) 173
    C29 H29A Cg4 1_555 0.93 2.98 3.688(7) 134
_shelx_space_group_comment
;
The symmetry employed for this shelxl refinement is uniquely defined
by the following loop, which should always be used as a source of
symmetry information in preference to the above space-group names.
They are only intended as comments.
;
_shelx_estimated_absorpt_T_min     ?
_shelx_estimated_absorpt_T_max     ?
_shelx_hkl_file
;
   0   0   3  322.03  199.32   1-0.98660 0.99646 0.08652-0.08014 0.13829-0.02522
   0   0  -3  466.87  373.43   1 0.60502-0.61491 0.78095-0.78747-0.15507 0.04198
   0   0   4197681.1 2608.98   1-0.98328 0.99642 0.09275-0.08425 0.15670-0.00594
   0   0   4199272.6 2703.54   1 0.63207-0.61889 0.77454-0.76585-0.02368 0.17446
   0   0   5  100.00  174.36   1 0.99927-0.98285-0.03664 0.04747 0.01035 0.17813
   0   0   5  -60.54  252.20   1-0.97956 0.99600 0.09896-0.08834 0.17507 0.01337
   0   0  -5  139.55  573.18   1 0.59525-0.61172 0.78019-0.79106-0.19228 0.00380
   0   0   5  446.94  363.40   1 0.63515-0.61876 0.77237-0.76158-0.00426 0.19268
   0   0   6313426.9 4007.97   1 0.99912-0.97942-0.03005 0.04305 0.02904 0.19714
   0   0   6316631.1 4129.61   1-0.97546 0.99518 0.10514-0.09240 0.19342 0.03271
   0   0  -6325964.9 4781.65   1 0.59001-0.60978 0.77937-0.79241-0.21083-0.01534
   0   0   6323306.4 4214.60   1 0.63786-0.61819 0.77000-0.75705 0.01467 0.21141
   0   0   7  360.80  266.77   1-0.97096 0.99397 0.11130-0.09643 0.21172 0.05209
   0   0  -7 -154.16  557.56   1 0.58454-0.60761 0.77827-0.79348-0.22934-0.03452
   0   0   7  -13.60  477.22   1 0.64034-0.61739 0.76734-0.75224 0.03365 0.23011
   0   0   8379047.9 6057.31   1 0.99764-0.97137-0.01679 0.03412 0.06652 0.23506
   0   0   8362372.5 5686.91   1-0.96607 0.99237 0.11742-0.10043 0.23000 0.07151
   0   0  -8371568.8 6313.54   1 0.57884-0.60520 0.77686-0.79424-0.24781-0.05374
   0   0   8388075.7 6544.67   1 0.64259-0.61635 0.76439-0.74713 0.05267 0.24878
   0   0   9  218.00  177.30   1 0.99630-0.96675-0.01011 0.02961 0.08531 0.25397
   0   0   9  367.77  437.10   1-0.96078 0.99036 0.12353-0.10441 0.24824 0.09095
   0   0  -9 -129.56  628.19   1 0.57291-0.60256 0.77516-0.79472-0.26625-0.07300
   0   0   9  627.44  487.54   1 0.64460-0.61508 0.76114-0.74172 0.07173 0.26740
   0   0  10245183.7 4653.12   1 0.99455-0.96172-0.00341 0.02507 0.10413 0.27285
   0   0  10238605.0 4970.92   1-0.95500 0.98792 0.13001-0.10882 0.26658 0.11023
   0   0 -10247823.7 5023.48   1 0.56645-0.59954 0.77319-0.79505-0.28512-0.09183
   0   0  10242484.5 4562.66   1 0.64637-0.61357 0.75759-0.73602 0.09083 0.28599
   0   0  11  282.60  192.79   1 0.99240-0.95628 0.00331 0.02050 0.12299 0.29170
   0   0  11  149.79  492.16   1-0.94889 0.98511 0.13607-0.11276 0.28475 0.12974
   0   0 -11  659.19  591.15   1 0.56002-0.59641 0.77088-0.79493-0.30348-0.11117
   0   0  11 -503.90  597.86   1 0.64790-0.61183 0.75374-0.73001 0.10996 0.30454
   0   0  12385823.1 7884.30   1 0.98983-0.95043 0.01007 0.01591 0.14188 0.31050
   0   0  12416727.7 4700.47   1-0.94237 0.98188 0.14210-0.11667 0.30288 0.14929
   0   0 -12408604.5 9313.90   1 0.55335-0.59305 0.76827-0.79450-0.32180-0.13055
   0   0  12422507.2 4589.17   1 0.64918-0.60983 0.74958-0.72369 0.12913 0.32305
   0   0  13  372.30  358.29   1 0.98684-0.94416 0.01686 0.01129 0.16080 0.32928
   0   0  13  546.81  627.13   1-0.93543 0.97823 0.14810-0.12056 0.32098 0.16887
   0   0 -13   43.85  712.22   1 0.54643-0.58944 0.76534-0.79376-0.34008-0.14996
   0   0  13  675.20  451.81   1 0.65022-0.60760 0.74511-0.71706 0.14834 0.34152
   0   0  1474304.37 3249.15   1 0.98342-0.93746 0.02368 0.00663 0.17976 0.34802
   0   0  1482534.95 3639.05   1-0.92806 0.97416 0.15407-0.12441 0.33905 0.18848
   0   0 -1483905.15 3889.47   1 0.53926-0.58558 0.76210-0.79271-0.35832-0.16942
   0   0  1483627.01 4111.45   1 0.65102-0.60511 0.74032-0.71011 0.16759 0.35995
   0   0  15  479.33  360.73   1 0.97957-0.93032 0.03053 0.00195 0.19876 0.36672
   0   0  15  688.24  748.96   1-0.92026 0.96965 0.16001-0.12823 0.35707 0.20814
   0   0 -15   -2.46 1085.45   1 0.53183-0.58146 0.75853-0.79133-0.37651-0.18892
   0   0  16129001.4 5123.90   1-0.91202 0.96470 0.16592-0.13203 0.37507 0.22783
   0   0 -16133543.8 6749.67   1 0.52415-0.57708 0.75464-0.78962-0.39467-0.20846
   0   0  17  154.06  541.79   1-0.90333 0.95930 0.17181-0.13579 0.39302 0.24755
   0   0 -17  926.24  852.89   1 0.51620-0.57244 0.75042-0.78758-0.41278-0.22804
   0   0  1882817.07 3622.00   1-0.89418 0.95345 0.17766-0.13952 0.41093 0.26732
   0   0 -1886895.64 3787.52   1 0.50798-0.56753 0.74585-0.78521-0.43086-0.24767
   0   0  19  816.88  846.21   1-0.88456 0.94712 0.18348-0.14322 0.42881 0.28713
   0   0 -19 1540.48 1156.52   1 0.49949-0.56235 0.74094-0.78248-0.44888-0.26734
   0   0  2037980.34 2525.89   1-0.87445 0.94031 0.18926-0.14689 0.44665 0.30697
   0   0 -2039754.02 5142.80   1 0.49072-0.55688 0.73568-0.77940-0.46686-0.28705
   0   0  21  303.38  709.57   1-0.86386 0.93300 0.19501-0.15052 0.46444 0.32686
   0   0  2234534.48 4254.11   1-0.85275 0.92519 0.20073-0.15412 0.48219 0.34679
   0   0 -2226709.35 4954.26   1 0.47230-0.54508 0.72404-0.77213-0.50268-0.32662
   0   0  23  508.23  604.07   1-0.84096 0.91686 0.20699-0.15827 0.49992 0.36649
   0  -2  -3  322.79  194.13   1 0.99094-0.96673 0.00726-0.06592 0.13404-0.24714
   0   2   3  726.85  239.68   1 0.96595-0.99002 0.05040 0.00830 0.25374-0.14061
   0  -2   3 1256.20  336.30   1-0.85023 0.89411 0.20198-0.24775 0.48610-0.37306
   0   2  -3  742.09  241.73   1-0.92424 0.88036 0.15703-0.11126 0.34802-0.46106
   0  -2  -3  383.31  215.62   1 0.54067-0.51652 0.76275-0.82145-0.35478 0.24169
   0   2   3  802.91  306.48   1 0.59219-0.61640 0.77975-0.72111-0.20320 0.31629
   0   2  -3  -35.41  453.86   1 0.63443-0.67836 0.77292-0.72732-0.00904-0.10400
   0  -2  -4538949.5 6302.62   1 0.99814-0.97721-0.01999-0.04083 0.05749-0.20829
   0   2  -4551770.1 6412.26   1-0.96117 0.91405 0.12310-0.07947 0.24696-0.39772
   0  -2  -4572829.2 6621.50   1 0.55297-0.53213 0.76811-0.82899-0.32283 0.17204
   0  -2   4583872.4 6746.02   1 0.64743-0.60022 0.75501-0.79845 0.10382 0.04690
   0  -2  -5 1151.75  376.19   1 0.99920-0.98155-0.03984-0.02314 0.00127-0.18976
   0   2   5 1529.49  464.56   1 0.98169-0.99934 0.02684 0.03614 0.18854-0.00004
   0  -2   5  790.27  305.25   1-0.90689 0.95735 0.16944-0.21097 0.38579-0.19738
   0   2  -5 1004.07  347.75   1-0.97887 0.92846 0.10005-0.05855 0.17831-0.36676
   0  -2  -5 1181.48  529.92   1 0.55718-0.53965 0.76980-0.83286-0.31136 0.12288
   0   2  -5  554.21  326.83   1 0.61765-0.66821 0.77999-0.73874-0.10053-0.08794
   0   2   5  736.61  379.02   1 0.61835-0.63597 0.77986-0.71688-0.09721 0.28569
   0  -2   5 1260.90  374.25   1 0.64695-0.59646 0.75622-0.79750 0.09782 0.09059
   0   2   6221223.4 3057.65   1 0.98362-0.99799 0.02329 0.04185 0.17869 0.04749
   0  -2   6224358.1 3293.79   1-0.91487 0.96862 0.16392-0.20334 0.36897-0.14288
   0   2  -6210607.7 2965.75   1-0.98857 0.93488 0.08241-0.04303 0.12618-0.35232
   0   2   6216212.3 3048.99   1-0.99753 0.98327 0.05445 0.01041 0.04433 0.18180
   0  -2  -6222591.2 3265.27   1 0.55767-0.54345 0.76998-0.83524-0.31002 0.08384
   0   2  -6219875.0 3260.98   1 0.61031-0.66417 0.78086-0.74178-0.13330-0.09287
   0   2   6224451.3 3176.58   1 0.62545-0.63977 0.77782-0.71267-0.06154 0.28771
   0  -2   6211215.1 3168.81   1 0.64711-0.59334 0.75584-0.79496 0.09972 0.12636
   0   2   729314.19 1161.64   1 0.98406-0.99515 0.02245 0.04486 0.17636 0.08752
   0  -2   729571.84 1164.22   1-0.91801 0.97506 0.16166-0.19896 0.36209-0.09832
   0   2   725592.66 1063.59   1-0.99433 0.98336 0.06742-0.00043 0.08219 0.18163
   0   2  -729557.97 1101.13   1-0.99418 0.93720 0.06790-0.03064 0.08359-0.34742
   0  -2  -729302.07 1203.38   1 0.55607-0.54516 0.76936-0.83680-0.31441 0.05053
   0   2  -730635.88 1718.55   1 0.60324-0.66039 0.78090-0.74399-0.16215-0.10171
   0   2   731017.07 1242.20   1 0.63091-0.64194 0.77524-0.70791-0.03068 0.29455
   0   2   8326606.6 5195.88   1 0.98357-0.99137 0.02338 0.04609 0.17895 0.12264
   0  -2   8326985.5 5421.95   1-0.91829 0.97863 0.16146-0.19664 0.36147-0.06002
   0   2   8319799.8 5708.03   1-0.99017 0.98249 0.07877-0.00965 0.11550 0.18601
   0   2  -8305140.3 4959.90   1-0.99736 0.93709 0.05536-0.02022 0.04696-0.34847
   0  -2  -8326032.5 5584.86   1 0.55315-0.54555 0.76819-0.83781-0.32232 0.02075
   0   2  -8329547.2 5409.57   1 0.59628-0.65673 0.78032-0.74559-0.18850-0.11306
   0   2   8330420.4 5381.67   1 0.63546-0.64332 0.77212-0.70279-0.00220 0.30366
   0  -2   8325938.5 5256.29   1 0.64832-0.58800 0.75248-0.78729 0.11592 0.18553
   0   2   9 8037.31  928.98   1 0.98242-0.98693 0.02554 0.04611 0.18492 0.15436
   0  -2   9 7458.57  637.42   1-0.91669 0.98032 0.16262-0.19568 0.36500-0.02587
   0   2   9 7994.79  885.52   1-0.98532 0.98092 0.08901-0.01777 0.14565 0.19355
   0  -2  -9 8347.40 1841.80   1 0.54931-0.54501 0.76658-0.83839-0.33256-0.00670
   0   2  -9 7542.01 1161.81   1 0.58934-0.65309 0.77925-0.74670-0.21313-0.12612
   0   2   9 8565.13  803.96   1 0.63907-0.64365 0.76877-0.69728 0.02371 0.31542
   0  -2   9 9583.20 2802.10   1 0.64909-0.58548 0.74993-0.78258 0.12757 0.21157
   0  -2  10506688.5 8695.04   1 0.99927-0.93237-0.03482 0.00432 0.01553 0.36145
   0   2  10532527.1 9183.91   1 0.98071-0.98194 0.02857 0.04524 0.19333 0.18365
   0   2  10528019.0 8929.11   1-0.97989 0.97878 0.09844-0.02508 0.17354 0.20334
   0  -2 -10538713.7 9194.22   1 0.54475-0.54376 0.76460-0.83860-0.34440-0.03255
   0   2 -10545705.0 9521.42   1 0.58235-0.64939 0.77775-0.74737-0.23654-0.14041
   0   2  10548801.6 9305.80   1 0.64209-0.64339 0.76510-0.69145 0.04829 0.32852
   0  -2  10546930.8 9322.73   1 0.64984-0.58295 0.74693-0.77742 0.14068 0.23614
   0  -2  11 8254.07 1400.32   1 0.99874-0.92856-0.02493-0.00339 0.04353 0.37115
   0   2  11 8617.83 1835.49   1 0.97852-0.97648 0.03226 0.04372 0.20356 0.21112
   0  -2  11 8827.22  807.43   1-0.90970 0.97992 0.16753-0.19635 0.37995 0.03453
   0   2  1111859.79 2713.76   1-0.97395 0.97613 0.10727-0.03178 0.19975 0.21482
   0  -2 -11 8933.97 2067.22   1 0.53963-0.54195 0.76227-0.83845-0.35740-0.05725
   0   2 -1110525.57 2267.29   1 0.57526-0.64559 0.77586-0.74765-0.25904-0.15561
   0   2  11 9096.61 2442.88   1 0.64461-0.64264 0.76111-0.68530 0.07192 0.34258
   0  -2  11 9706.61 1968.70   1 0.65052-0.58036 0.74352-0.77186 0.15487 0.25963
   0  -2  1276904.56 2558.05   1 0.99742-0.92396-0.01553-0.01063 0.07005 0.38233
   0   2  1275139.34 2924.72   1 0.97589-0.97056 0.03646 0.04168 0.21517 0.23721
   0  -2  1279214.96 2903.59   1-0.90481 0.97832 0.17083-0.19753 0.39003 0.06213
   0   2  1279081.86 3358.46   1-0.96754 0.97301 0.11564-0.03802 0.22467 0.22759
   0  -2 -1278394.04 3619.84   1 0.53401-0.53964 0.75960-0.83797-0.37124-0.08110
   0   2 -1275812.69 3252.30   1 0.56778-0.64155 0.77364-0.74774-0.28123-0.17111
   0   2  1272843.48 2872.44   1 0.64671-0.64145 0.75681-0.67885 0.09484 0.35734
   0  -2  1277159.53 2684.84   1 0.65109-0.57765 0.73973-0.76591 0.16989 0.28229
   0  -2  13 5572.40 1022.71   1 0.99541-0.91867-0.00650-0.01749 0.09545 0.39463
   0   2  13 5243.98 1122.14   1 0.97291-0.96406 0.04085 0.03965 0.22750 0.26269
   0  -2  13 7223.55 2227.35   1-0.89916 0.97596 0.17451-0.19910 0.40130 0.08855
   0   2  13 8145.10 2125.38   1-0.96068 0.96943 0.12364-0.04390 0.24858 0.24137
   0  -2 -13 7993.75 2515.14   1 0.52797-0.53691 0.75660-0.83716-0.38573-0.10432
   0   2 -13 5902.25 2225.90   1 0.56038-0.63746 0.77101-0.74730-0.30249-0.18755
   0   2  13 6159.06 1965.09   1 0.64841-0.63988 0.75220-0.67208 0.11724 0.37263
   0  -2  13 5755.25 1770.57   1 0.65152-0.57480 0.73558-0.75960 0.18556 0.30431
   0  -2  14140561.9 4070.48   1 0.99277-0.91274 0.00223-0.02407 0.11997 0.40781
   0   2  14136078.0 3973.43   1 0.96942-0.95727 0.04579 0.03689 0.24108 0.28682
   0  -2  14151954.0 4778.72   1-0.89284 0.97293 0.17849-0.20096 0.41349 0.11404
   0   2  14149845.9 6017.23   1-0.95332 0.96542 0.13171-0.04993 0.27168 0.25585
   0  -2 -14149720.6 5483.23   1 0.52154-0.53378 0.75327-0.83602-0.40070-0.12704
   0   2 -14152061.6 4762.73   1 0.55279-0.63318 0.76804-0.74651-0.32330-0.20443
   0   2  14143215.8 4309.37   1 0.64976-0.63795 0.74727-0.66499 0.13923 0.38832
   0  -2  14139159.2 4713.00   1 0.65179-0.57179 0.73106-0.75293 0.20175 0.32580
   0  -2  15  602.87  323.28   1 0.98954-0.90623 0.01076-0.03044 0.14381 0.42167
   0  -2  15 1173.70  635.68   1-0.88589 0.96927 0.18269-0.20304 0.42640 0.13881
   0   2  15 1873.24  545.18   1-0.94557 0.96096 0.13919-0.05528 0.29413 0.27108
   0  -2 -15  670.48  760.76   1 0.51473-0.53029 0.74962-0.83455-0.41606-0.14937
   0   2 -15  937.52 1079.16   1 0.54500-0.62870 0.76471-0.74537-0.34376-0.22168
   0  -2  1693183.39 4877.13   1-0.87834 0.96502 0.18707-0.20530 0.43989 0.16300
   0   2  1698022.63 5362.84   1-0.93737 0.95605 0.14645-0.06043 0.31602 0.28687
   0  -2 -1697614.42 4095.18   1 0.50758-0.52645 0.74563-0.83274-0.43172-0.17141
   0   2 -1694289.85 5574.97   1 0.53701-0.62401 0.76104-0.74388-0.36390-0.23923
   0  -2  17 2732.31  668.03   1-0.87022 0.96020 0.19159-0.20770 0.45386 0.18672
   0   2  17 2592.03  731.28   1-0.92873 0.95070 0.15355-0.06540 0.33746 0.30311
   0  -2 -17 1158.12  897.84   1 0.50010-0.52227 0.74130-0.83060-0.44762-0.19320
   0   2 -17 2333.33 1210.78   1 0.52879-0.61910 0.75701-0.74205-0.38379-0.25703
   0  -2  1876272.58 5706.11   1-0.86155 0.95482 0.19623-0.21022 0.46820 0.21005
   0   2  1876849.70 4570.60   1-0.91962 0.94489 0.16048-0.07022 0.35851 0.31975
   0  -2 -1876908.54 5266.93   1 0.49228-0.51776 0.73662-0.82811-0.46371-0.21481
   0   2 -1877235.57 4639.15   1 0.52033-0.61395 0.75264-0.73985-0.40346-0.27507
   0  -2  19  573.95  818.25   1-0.85232 0.94888 0.20094-0.21282 0.48286 0.23307
   0   2  19  606.10  559.24   1-0.91005 0.93861 0.16729-0.07491 0.37922 0.33672
   0  -2 -19  497.55  610.30   1 0.48413-0.51292 0.73160-0.82528-0.47996-0.23626
   0   2 -19   -9.47  775.76   1 0.51163-0.60856 0.74790-0.73731-0.42292-0.29329
   0  -2  2039292.87 3718.08   1-0.84232 0.94234 0.20634-0.21610 0.49790 0.25550
   0   2  2047616.83 3013.47   1-0.90001 0.93186 0.17397-0.07947 0.39963 0.35399
   0  -2 -2043455.15 7203.98   1 0.47566-0.50776 0.72622-0.82208-0.49632-0.25759
   0   2 -2040347.85 6586.14   1 0.50267-0.60291 0.74280-0.73439-0.44221-0.31170
   0  -2  21  261.51  852.48   1-0.83198 0.93530 0.21119-0.21883 0.51302 0.27804
   0   2  21   98.07  831.23   1-0.88948 0.92462 0.18054-0.08393 0.41979 0.37151
   0  -2 -21  676.47 1000.25   1 0.46676-0.50214 0.72053-0.81862-0.51279-0.27875
   0   2 -21 2128.94 1457.18   1 0.49344-0.59699 0.73733-0.73111-0.46135-0.33026
   0  -2  2246914.70 2829.62   1-0.82108 0.92770 0.21608-0.22160 0.52832 0.30042
   0   2  2244878.78 3873.58   1-0.87844 0.91688 0.18702-0.08828 0.43972 0.38926
   0  -2 -2244979.05 7447.89   1 0.45763-0.49632 0.71440-0.81468-0.52933-0.29991
   0   2 -2237299.62 6898.17   1 0.48394-0.59079 0.73148-0.72744-0.48034-0.34897
   0  -2  23  231.90  642.33   1-0.80961 0.91953 0.22100-0.22440 0.54377 0.32264
   0  -4   0399041.7 4550.29   1 0.51902-0.45089 0.26475-0.36902 0.81272-0.81272
   0  -4  -162522.31 1599.36   1 0.77864-0.71396 0.18047-0.28701 0.60094-0.63865
   0   4   162680.28 1628.49   1 0.65830-0.72312 0.22619-0.11969 0.71796-0.68026
   0   4  -161159.61 1540.16   1-0.13591 0.06451 0.33207-0.22994 0.93340-0.97106
   0   4   164126.21 1490.76   1 0.20517-0.26994 0.50175-0.39524-0.84032 0.87801
   0   4  -162431.08 1523.94   1 0.64445-0.71592 0.67037-0.56835 0.36779-0.40548
   0   4   158475.47 1347.69   1 0.04938-0.11418-0.23396 0.34027 0.97098-0.93336
   0  -4   2108676.9 1500.94   1-0.32210 0.39676 0.32347-0.42348 0.88972-0.81439
   0   4  -2107617.5 1535.32   1 0.65155-0.72630 0.73523-0.63541 0.18681-0.26217
   0  -4  -3 9707.92  441.97   1 0.95238-0.89435 0.06643-0.17730 0.29758-0.41071
   0   4   3 9655.23  490.49   1 0.88120-0.93932 0.12509-0.01417 0.45587-0.34274
   0  -4   3 9991.80  507.91   1-0.56836 0.64630 0.29064-0.38855 0.76973-0.65674
   0   4  -3 9086.03  550.88   1-0.75844 0.68049 0.24052-0.14261 0.60572-0.71873
   0  -4  -310271.19  696.51   1 0.42461-0.36644 0.69101-0.80189-0.58497 0.47189
   0   4   3 9453.27  467.24   1 0.54530-0.60352 0.76484-0.65401-0.34300 0.45609
   0   4  -3 8333.49  547.27   1 0.64578-0.72381 0.75885-0.66118 0.08425-0.19730
   0  -4   310158.80  471.20   1 0.65110-0.57308 0.70364-0.80136 0.28450-0.17144
   0  -4  -4295033.5 3755.86   1 0.97830-0.92331 0.03263-0.14561 0.20457-0.35537
   0   4   4291124.2 4043.91   1 0.91708-0.97181 0.09913 0.01391 0.38616-0.23533
   0  -4   4289823.4 3584.05   1-0.69669 0.77794 0.25994-0.35572 0.66861-0.51792
   0   4  -4288063.8 3572.81   1-0.86546 0.78429 0.19416-0.09838 0.46181-0.61253
   0  -4  -4296556.4 3707.79   1 0.47442-0.41951 0.72541-0.83843-0.49868 0.34790
   0   4   4294132.6 3869.83   1 0.58045-0.63545 0.77728-0.66436-0.24267 0.39346
   0   4  -4293581.5 3786.41   1 0.63805-0.71936 0.76981-0.67430 0.01607-0.16680
   0  -4   4300835.8 3789.55   1 0.65177-0.57047 0.72164-0.81715 0.23325-0.08252
   0  -4  -514408.28  707.27   1 0.99129-0.93957 0.00637-0.12152 0.13154-0.32003
   0   4   515471.64  755.05   1 0.93626-0.98769 0.08257 0.03265 0.34145-0.15291
   0  -4   514334.09  637.83   1-0.76502 0.84957 0.23820-0.33187 0.59832-0.40997
   0   4  -516982.74 1038.98   1-0.92086 0.83639 0.15957-0.06591 0.35573-0.54414
   0  -4  -516321.18 1298.27   1 0.49776-0.44616 0.73992-0.85512-0.45248 0.26400
   0   4   514064.83  912.72   1 0.59971-0.65141 0.78067-0.66558-0.17573 0.36421
   0   4  -515759.90  811.57   1 0.63016-0.71481 0.77566-0.68230-0.03517-0.15330
   0  -4   516299.52  760.19   1 0.65182-0.56724 0.73002-0.82337 0.20540-0.01698
   0   4   6488915.2 6175.66   1 0.94706-0.99520 0.07203 0.04537 0.31285-0.08660
   0  -4   6482099.0 5853.85   1-0.80368 0.89153 0.22345-0.31500 0.55151-0.32548
   0   4  -6473858.0 5787.49   1-0.95230 0.86454 0.13274-0.04120 0.27477-0.50086
   0  -4  -6481080.5 6070.09   1 0.50955-0.46126 0.74674-0.86412-0.42747 0.20129
   0   4   6477152.1 6009.68   1 0.61221-0.66062 0.78073-0.66346-0.12509 0.35126
   0   4  -6488233.7 6198.26   1 0.62255-0.71050 0.77881-0.68762-0.07664-0.14952
   0  -4   6486414.3 5972.44   1 0.65164-0.56378 0.73399-0.82519 0.19133 0.03475
   0  -4  -7 1631.23  619.96   1 0.99922-0.95407-0.03229-0.08718 0.02270-0.28660
   0   4   7  970.00  382.31   1 0.95320-0.99805 0.06553 0.05405 0.29514-0.03119
   0  -4   7 1309.50  446.52   1-0.82642 0.91757 0.21372-0.30314 0.52091-0.25722
   0   4  -7 1435.69  435.28   1-0.97150 0.88055 0.11059-0.02121 0.20963-0.47346
   0  -4  -7 1344.65  445.07   1 0.51528-0.47030 0.74992-0.86949-0.41484 0.15097
   0   4  -7  831.88  438.26   1 0.61513-0.70637 0.78040-0.69138-0.11216-0.15171
   0   4   7 1427.52  428.46   1 0.62115-0.66626 0.77921-0.65977-0.08368 0.34755
   0  -4   7  712.82  351.12   1 0.65153-0.56039 0.73551-0.82455 0.18581 0.07796
   0   4   8494040.8 7700.93   1 0.95650-0.99806 0.06184 0.05992 0.28507 0.01658
   0  -4   8500548.6 7634.84   1-0.83991 0.93436 0.20749-0.29480 0.50148-0.20012
   0   4  -8488231.7 7391.59   1-0.98341 0.88917 0.09252-0.00526 0.15601-0.45753
   0   4   8474886.6 8067.53   1-0.99868 0.95703 0.04655 0.07469 0.02133 0.28018
   0  -4  -8487645.8 7500.25   1 0.51745-0.47577 0.75109-0.87285-0.40999 0.10842
   0   4  -8492444.0 7609.01   1 0.60781-0.70235 0.78095-0.69411-0.14375-0.15781
   0   4   8479955.1 7305.77   1 0.62793-0.66975 0.77678-0.65517-0.04797 0.34954
   0  -4   8487994.5 7432.12   1 0.65153-0.55711 0.73548-0.82236 0.18593 0.11552
   0   4   9 1314.24  246.77   1 0.95796-0.99622 0.06017 0.06377 0.28051 0.05886
   0  -4   9 1861.64  545.02   1-0.84804 0.94567 0.20307-0.28825 0.48947-0.15034
   0   4  -9 1742.98  525.00   1-0.99096 0.89344 0.07686 0.00826 0.10988-0.44909
   0   4   9 1694.61  625.63   1-0.99642 0.95805 0.05975 0.06361 0.05977 0.27942
   0  -4  -9  785.84  376.09   1 0.51730-0.47894 0.75102-0.87496-0.41031 0.07105
   0   4  -9 1808.19  657.68   1 0.60053-0.69836 0.78074-0.69607-0.17262-0.16663
   0   4   9 1470.78  483.15   1 0.63346-0.67214 0.77361-0.65005-0.01532 0.35447
   0  -4   9 1801.52  552.09   1 0.65161-0.55391 0.73437-0.81909 0.18996 0.14917
   0   4  10182048.2 3809.84   1 0.95811-0.99308 0.06000 0.06612 0.28004 0.09703
   0  -4  10186061.1 3901.48   1-0.85185 0.95278 0.20118-0.28424 0.48359-0.10677
   0   4  10191454.1 4194.27   1-0.99292 0.95784 0.07169 0.05380 0.09469 0.28220
   0   4 -10181113.0 4051.67   1-0.99562 0.89481 0.06294 0.02006 0.06908-0.44598
   0  -4 -10183072.7 3974.74   1 0.51555-0.48049 0.75007-0.87620-0.41423 0.03727
   0   4 -10190066.2 4214.78   1 0.59323-0.69436 0.77991-0.69741-0.19953-0.17742
   0   4  10189020.8 3827.59   1 0.63777-0.67317 0.77009-0.64437 0.01403 0.36279
   0  -4  10182863.3 4107.71   1 0.65173-0.55075 0.73246-0.81502 0.19682 0.17999
   0  -4  1148538.01 2069.18   1-0.85294 0.95716 0.20063-0.28158 0.48189-0.06740
   0   4  1143720.85 1918.53   1-0.98846 0.95667 0.08265 0.04495 0.12691 0.28767
   0   4 -1147575.25 1810.66   1-0.99821 0.89412 0.05028 0.03059 0.03218-0.44677
   0  -4 -1146744.80 1858.98   1 0.51261-0.48086 0.74845-0.87677-0.42076 0.00610
   0   4 -1148458.14 2462.42   1 0.58585-0.69028 0.77855-0.69823-0.22497-0.18967
   0   4  1146047.29 1660.57   1 0.64130-0.67342 0.76615-0.63828 0.04155 0.37295
   0  -4  1146359.32 1744.66   1 0.65182-0.54757 0.72990-0.81031 0.20580 0.20870
   0  -4  12281463.7 5803.56   1 0.99920-0.89168-0.03981-0.03851 0.00137 0.45101
   0   4  12289353.7 6095.97   1 0.95563-0.98401 0.06283 0.06765 0.28778 0.16471
   0  -4  12294199.6 6425.74   1-0.85199 0.95950 0.20111-0.27994 0.48337-0.03119
   0   4  12309489.2 7298.06   1-0.98321 0.95471 0.09286 0.03687 0.15703 0.29524
   0  -4 -12292868.4 6585.83   1 0.50875-0.48030 0.74628-0.87679-0.42921-0.02314
   0   4 -12305033.7 6807.88   1 0.57838-0.68610 0.77674-0.69858-0.24928-0.20306
   0   4  12290953.0 6011.66   1 0.64419-0.67303 0.76185-0.63182 0.06771 0.38447
   0  -4  12301558.2 6113.14   1 0.65187-0.54433 0.72679-0.80504 0.21639 0.23579
   0  -4  13 2403.09  598.42   1 0.99904-0.88823-0.02860-0.04756 0.03316 0.45692
   0   4  13 1632.24  461.87   1 0.95331-0.97841 0.06540 0.06726 0.29479 0.19540
   0  -4  13 2161.87  745.43   1-0.84945 0.96026 0.20237-0.27908 0.48730 0.00255
   0   4  13 2683.63  929.61   1-0.97728 0.95206 0.10247 0.02938 0.18549 0.30447
   0  -4 -13 2467.01  885.48   1 0.50412-0.47899 0.74364-0.87634-0.43913-0.05091
   0   4 -13 3442.48 1196.18   1 0.57055-0.68170 0.77454-0.69869-0.27302-0.21702
   0   4  13 1971.36  643.41   1 0.64654-0.67210 0.75720-0.62501 0.09284 0.39703
   0  -4  13 2116.53  588.92   1 0.65182-0.54101 0.72319-0.79929 0.22826 0.26161
   0  -4  14149838.0 5160.02   1 0.99783-0.88375-0.01797-0.05602 0.06319 0.46459
   0  -4  14147640.8 5641.36   1-0.84529 0.95954 0.20491-0.27951 0.49344 0.03393
   0   4  14152277.4 5656.44   1-0.97074 0.94881 0.11159 0.02239 0.21260 0.31504
   0  -4 -14153950.5 5675.56   1 0.49886-0.47704 0.74057-0.87545-0.45019-0.07754
   0   4 -14149790.6 5881.33   1 0.56277-0.67722 0.77189-0.69823-0.29574-0.23200
   0   4  14142221.3 5327.29   1 0.64841-0.67069 0.75221-0.61786 0.11717 0.41037
   0  -4  15  163.28  286.15   1 0.99574-0.87837-0.00780-0.06403 0.09182 0.47366
   0  -4  15 4425.13 1436.41   1-0.84036 0.95791 0.20728-0.27976 0.50081 0.06424
   0   4  15  532.45  627.30   1-0.96363 0.94498 0.12031 0.01580 0.23861 0.32672
   0  -4 -15  468.45  992.64   1 0.49304-0.47453 0.73709-0.87415-0.46216-0.10328
   0   4 -15 1213.90  766.67   1 0.55480-0.67257 0.76886-0.69738-0.31786-0.24757
   0  -4  1663817.82 3704.19   1-0.83448 0.95533 0.21004-0.28040 0.50942 0.09330
   0   4  1663939.62 4428.96   1-0.95597 0.94062 0.12868 0.00955 0.26370 0.33932
   0  -4 -1663979.51 3787.36   1 0.48673-0.47152 0.73322-0.87247-0.47484-0.12829
   0   4 -1661094.03 4182.83   1 0.54665-0.66773 0.76544-0.69615-0.33950-0.26363
   0  -4  17  316.97  536.92   1-0.82774 0.95189 0.21312-0.28136 0.51904 0.12134
   0   4  17  405.31  412.34   1-0.94777 0.93575 0.13713 0.00313 0.28794 0.35264
   0  -4 -17  392.36  401.69   1 0.47995-0.46805 0.72896-0.87040-0.48811-0.15272
   0   4 -17  722.15  801.34   1 0.53829-0.66268 0.76164-0.69454-0.36073-0.28010
   0  -4  1874221.63 2474.35   1-0.82021 0.94766 0.21646-0.28258 0.52951 0.14855
   0   4  1878662.99 5912.88   1-0.93908 0.93035 0.14499-0.00260 0.31160 0.36665
   0  -4 -1876831.14 5359.07   1 0.47274-0.46415 0.72433-0.86795-0.50185-0.17668
   0   4 -1869777.19 6339.46   1 0.52971-0.65740 0.75748-0.69256-0.38160-0.29692
   0  -4  19  204.52  697.16   1-0.81195 0.94269 0.22001-0.28402 0.54067 0.17506
   0   4  19    6.62  903.93   1-0.92987 0.92443 0.15263-0.00813 0.33470 0.38124
   0  -4 -19 -331.71  933.51   1 0.46498-0.45970 0.71935-0.86523-0.51605-0.20011
   0   4 -19  785.89  751.95   1 0.52090-0.65190 0.75294-0.69021-0.40216-0.31405
   0  -4  2042017.98 2039.11   1-0.80297 0.93702 0.22374-0.28563 0.55241 0.20098
   0   4  2039773.26 3013.05   1-0.92016 0.91801 0.16009-0.01347 0.35731 0.39631
   0  -4 -2041839.60 6064.66   1 0.45697-0.45500 0.71396-0.86202-0.53050-0.22335
   0   4 -2034615.53 5622.86   1 0.51184-0.64615 0.74802-0.68747-0.42246-0.33145
   0  -4  21  248.73  657.66   1-0.79331 0.93066 0.22761-0.28738 0.56465 0.22642
   0   4  21  109.57  824.02   1-0.90992 0.91107 0.16737-0.01863 0.37948 0.41181
   0  -4 -21  326.06  653.32   1 0.44857-0.44991 0.70817-0.85842-0.54521-0.24633
   0   4 -21 -221.99  869.46   1 0.50252-0.64014 0.74272-0.68436-0.44253-0.34908
   0  -4  2228997.53 3848.70   1-0.78298 0.92363 0.23161-0.28926 0.57730 0.25143
   0   4  2225570.69 6686.82   1-0.89917 0.90361 0.17451-0.02365 0.40128 0.42770
   0  -4 -2226830.62 4861.27   1 0.43979-0.44444 0.70200-0.85443-0.56015-0.26909
   0   4 -2217553.03 5500.44   1 0.49294-0.63386 0.73703-0.68085-0.46237-0.36693
   0  -6   0202953.6 2705.94   1 0.56100-0.45885 0.25462-0.41110 0.78768-0.78768
   0   6   0201064.3 2795.73   1 0.29695-0.39915 0.30561-0.14919 0.90466-0.90466
   0   6   0205091.9 2395.49   1 0.56424-0.66653 0.48078-0.32444 0.67117-0.67117
   0  -6   0199035.7 2428.25   1 0.31247-0.21038 0.09268-0.24893 0.94539-0.94539
   0  -6  -184856.03 1703.92   1 0.74329-0.64462 0.19560-0.35431 0.63972-0.67743
   0   6   184142.10 1074.07   1 0.53906-0.63793 0.26020-0.10154 0.80105-0.76336
   0  -6   184434.81 1257.23   1 0.29642-0.19096 0.30569-0.45997 0.90481-0.86715
   0   6  -181051.73 1018.10   1-0.02474-0.08071 0.33109-0.17682 0.94327-0.98092
   0   6  -182307.36  757.79   1 0.64007-0.74564 0.65466-0.50056 0.40214-0.43983
   0  -6   180884.21  736.48   1 0.53389-0.42841 0.42584-0.58007 0.73048-0.69280
   0   6   180080.00  754.56   1 0.29988-0.39872 0.07571 0.08267 0.95096-0.91333
   0   6   2409167.6 4887.33   1 0.69202-0.78761 0.21472-0.05388 0.68920-0.61380
   0  -6   2406917.0 4768.65   1-0.00442 0.11314 0.33047-0.48261 0.94380-0.86849
   0   6  -2413380.0 4824.16   1-0.34747 0.23873 0.32139-0.16925 0.88088-0.95622
   0  -6  -2408269.4 4832.70   1 0.05186 0.04375 0.34406-0.50481-0.93751 0.86211
   0  -6   2407382.4 4661.87   1 0.60978-0.50094 0.57377-0.72584 0.54675-0.47137
   0  -6  -319955.01  795.48   1 0.91584-0.82387 0.10013-0.26317 0.38884-0.50196
   0   6   319280.96  765.21   1 0.78456-0.87666 0.17778-0.01469 0.59401-0.48088
   0  -6   320940.11  866.32   1-0.26362 0.37561 0.32731-0.47733 0.90739-0.79439
   0   6  -322060.45  826.14   1-0.59110 0.47913 0.28611-0.13607 0.75414-0.86713
   0  -6  -320558.64  959.62   1 0.25547-0.16326 0.54936-0.71240-0.79557 0.68251
   0   6   320511.77  890.57   1 0.49969-0.59198 0.74106-0.57809-0.44848 0.56157
   0   6  -321352.35 1215.38   1 0.64955-0.76167 0.74814-0.59840 0.13545-0.24850
   0  -6   320785.63  840.02   1 0.63574-0.52362 0.64094-0.79074 0.43013-0.31707
   0  -6  -4289182.4 3836.38   1 0.95288-0.86420 0.06588-0.23110 0.29608-0.44691
   0   6   4285816.2 3755.54   1 0.83963-0.92845 0.15012 0.01515 0.52198-0.37114
   0  -6   4298197.8 3886.20   1-0.44700 0.56224 0.31067-0.45856 0.83885-0.68818
   0   6  -4289068.5 3856.29   1-0.74625 0.63097 0.24467-0.09676 0.61906-0.76974
   0  -6  -4294468.4 3600.40   1 0.35785-0.26893 0.63877-0.80400-0.68110 0.53033
   0   6   4291816.2 3591.72   1 0.55295-0.64193 0.76810-0.60295-0.32288 0.47367
   0   6  -4288522.4 3727.80   1 0.64363-0.75903 0.76279-0.61520 0.06230-0.21303
   0  -6   4308683.0 3841.26   1 0.64548-0.53009 0.67448-0.82213 0.35835-0.20761
   0  -6  -5 3509.10 1072.65   1 0.97447-0.88870 0.03862-0.20593 0.22113-0.40963
   0   6   5 2816.75 1036.91   1 0.87364-0.95917 0.12998 0.03747 0.46887-0.28032
   0  -6   5 2752.98  494.88   1-0.56743 0.68599 0.29082-0.43662 0.77034-0.58204
   0   6  -5 3706.09  885.35   1-0.83992 0.72135 0.20749-0.06169 0.50146-0.68981
   0  -6  -5 3551.06 1180.56   1 0.41106-0.32544 0.68089-0.84831-0.60614 0.41767
   0   6   5 3705.28 1053.03   1 0.58221-0.66800 0.77772-0.61051-0.23700 0.42548
   0   6  -5 3778.04 1033.18   1 0.63671-0.75538 0.77107-0.62565 0.00638-0.19480
   0  -6   5 3347.40  931.95   1 0.64939-0.53072 0.69273-0.83823 0.31368-0.12525
   0  -6  -6325838.0 5143.35   1 0.98749-0.90499 0.01546-0.18494 0.15691-0.38310
   0   6   6335849.0 5701.21   1 0.89544-0.97754 0.11546 0.05410 0.42992-0.20368
   0  -6   6327700.6 5159.45   1-0.64482 0.76666 0.27408-0.41776 0.71350-0.48753
   0   6  -6327626.0 5011.49   1-0.89804 0.77628 0.17523-0.03156 0.40350-0.62958
   0  -6  -6325473.8 5031.26   1 0.44094-0.35863 0.70281-0.87241-0.55822 0.33206
   0   6   6326105.3 5265.21   1 0.60011-0.68261 0.78070-0.61133-0.17422 0.40039
   0   6  -6330084.2 5233.12   1 0.62945-0.75148 0.77604-0.63273-0.03934-0.18683
   0  -6   6345486.9 5336.23   1 0.65103-0.52908 0.70310-0.84645 0.28601-0.05989
   0  -6  -7 1080.38  393.91   1 0.99480-0.91559-0.00427-0.16737 0.10172-0.36561
   0   6   7  881.96  321.12   1 0.90930-0.98810 0.10525 0.06650 0.40259-0.13863
   0  -6   7 1604.27  456.29   1-0.69572 0.82090 0.26022-0.40177 0.66951-0.40582
   0   6  -7 1028.98  386.16   1-0.93446 0.80941 0.14890-0.00735 0.32341-0.58718
   0  -6  -7  565.71  348.25   1 0.45843-0.37943 0.71495-0.88674-0.52790 0.26405
   0   6   7  456.20  284.27   1 0.61243-0.69163 0.78071-0.60915-0.12416 0.38803
   0   6  -7  684.73  551.49   1 0.62221-0.74754 0.77891-0.63778-0.07837-0.18549
   0  -6   7  506.22  291.10   1 0.65173-0.52651 0.70894-0.85014 0.26950-0.00570
   0  -6  -8226481.0 4527.43   1 0.99834-0.92242-0.02148-0.15232 0.05328-0.35487
   0   6   8226412.6 4504.69   1 0.91824-0.99375 0.09820 0.07573 0.38364-0.08197
   0  -6   8225721.3 4043.39   1-0.72915 0.85763 0.25022-0.38966 0.63695-0.33559
   0   6  -8215807.2 3729.44   1-0.95854 0.83034 0.12597 0.01340 0.25557-0.55709
   0  -6  -8225424.3 4151.39   1 0.46868-0.39298 0.72180-0.89577-0.50924 0.20770
   0   6  -8218756.4 3980.85   1 0.61496-0.74359 0.78042-0.64147-0.11291-0.18864
   0   6   8222361.9 3822.18   1 0.62148-0.69738 0.77912-0.60539-0.08202 0.38359
   0  -6   8232104.9 4045.62   1 0.65202-0.52353 0.71197-0.85102 0.26066 0.04082
   0  -6  -9  658.00  307.31   1 0.99927-0.92662-0.03678-0.13919 0.00996-0.34926
   0   6   9  347.20  265.95   1 0.92386-0.99607 0.09354 0.08257 0.37110-0.03173
   0  -6   9  -87.01  405.17   1-0.75147 0.88325 0.24291-0.38023 0.61341-0.27438
   0   6  -9  264.55  254.52   1-0.97437 0.84288 0.10669 0.03056 0.19802-0.53723
   0  -6  -9 -343.24  670.52   1 0.47463-0.40219 0.72555-0.90163-0.49828 0.15902
   0   6  -9  329.26  524.35   1 0.60768-0.73960 0.78096-0.64417-0.14428-0.19497
   0   6   9  374.26  330.15   1 0.62844-0.70105 0.77654-0.60064-0.04511 0.38437
   0  -6   9  417.59  357.53   1 0.65212-0.52035 0.71311-0.85001 0.25729 0.08188
   0   6  10542456.7 5494.51   1 0.92714-0.99606 0.09074 0.08755 0.36354 0.01353
   0  -6  10528838.711675.92   1-0.76625 0.90132 0.23777-0.37297 0.59692-0.22022
   0   6 -10546791.2 4291.21   1-0.98497 0.85019 0.08967 0.04545 0.14760-0.52450
   0   6  10563784.2 5792.24   1-0.99830 0.92925 0.04964 0.12797 0.03033 0.34656
   0  -6 -10527143.812650.60   1 0.47722-0.40809 0.72722-0.90549-0.49336 0.11639
   0   6 -10524541.912314.25   1 0.60035-0.73557 0.78072-0.64611-0.17331-0.20364
   0   6  10546740.1 4425.50   1 0.63412-0.70361 0.77315-0.59536-0.01107 0.38790
   0  -6  10522957.811981.45   1 0.65210-0.51705 0.71289-0.84764 0.25794 0.11892
   0   6  11  -20.37  471.28   1 0.92870-0.99432 0.08939 0.09108 0.35989 0.05489
   0  -6  11  -98.55  562.82   1-0.77571 0.91409 0.23433-0.36741 0.58596-0.17159
   0   6 -11  386.81  338.18   1-0.99194 0.85387 0.07438 0.05862 0.10257-0.51716
   0   6  11  -91.18  577.72   1-0.99584 0.93008 0.06208 0.11765 0.06659 0.34799
   0  -6 -11 -129.62  803.20   1 0.47762-0.41180 0.72748-0.90793-0.49259 0.07793
   0   6 -11 1293.02  775.38   1 0.59293-0.73144 0.77986-0.64742-0.20059-0.21406
   0   6  11  -36.68  555.20   1 0.63853-0.70474 0.76934-0.58939 0.01960 0.39490
   0  -6  11  348.82  388.24   1 0.65199-0.51367 0.71164-0.84424 0.26164 0.15290
   0   6  12274125.0 7400.99   1 0.92892-0.99125 0.08919 0.09346 0.35936 0.09312
   0  -6  12276717.4 7580.50   1-0.78128 0.92296 0.23225-0.36321 0.57934-0.12730
   0   6  12276540.4 7951.66   1-0.99222 0.92974 0.07362 0.10824 0.10035 0.35192
   0   6 -12263579.0 6653.33   1-0.99626 0.85491 0.06040 0.07047 0.06168-0.51395
   0  -6 -12262794.0 6786.06   1 0.47639-0.41388 0.72669-0.90933-0.49493 0.04258
   0   6 -12270380.5 7597.86   1 0.58540-0.72721 0.77845-0.64819-0.22650-0.22585
   0   6  12280817.3 7245.48   1 0.64210-0.70503 0.76508-0.58298 0.04839 0.40379
   0  -6  12282558.6 7175.36   1 0.65180-0.51020 0.70957-0.84002 0.26770 0.18453
   0   6  1337511.49 1988.76   1 0.92807-0.98711 0.08994 0.09490 0.36137 0.12882
   0  -6  1335416.35 2068.40   1-0.78392 0.92889 0.23125-0.36010 0.57618-0.08647
   0   6  1335977.26 2045.89   1-0.98763 0.92844 0.08441 0.09957 0.13209 0.35787
   0   6 -1331554.50 1736.17   1-0.99858 0.85394 0.04747 0.08128 0.02400-0.51397
   0  -6 -1333536.37 1925.55   1 0.47390-0.41469 0.72508-0.90990-0.49967 0.00962
   0   6 -1336127.13 2862.79   1 0.57773-0.72283 0.77656-0.64847-0.25132-0.23871
   0   6  1335395.69 1839.46   1 0.64499-0.70464 0.76042-0.57616 0.07573 0.41413
   0  -6  1334856.88 1837.44   1 0.65149-0.50662 0.70680-0.83511 0.27562 0.21429
   0  -6  14137303.4 5120.73   1 0.99927-0.85112-0.03659-0.08956 0.01051 0.51726
   0  -6  14147368.2 5776.24   1-0.78424 0.93251 0.23113-0.35786 0.57579-0.04841
   0   6  14149747.4 5686.09   1-0.98221 0.92631 0.09460 0.09150 0.16218 0.36547
   0  -6 -14140534.2 5694.50   1 0.47038-0.41448 0.72278-0.90980-0.50627-0.02147
   0   6 -14145796.2 5598.38   1 0.56971-0.71824 0.77427-0.64847-0.27554-0.25219
   0   6  14132423.0 5207.61   1 0.64729-0.70366 0.75539-0.56897 0.10196 0.42559
   0  -6  15 9103.26 2471.39   1 0.99873-0.84730-0.02487-0.09911 0.04370 0.52178
   0  -6  1511041.74 1073.14   1-0.78269 0.93427 0.23172-0.35632 0.57765-0.01260
   0   6  1514729.80 2997.70   1-0.97605 0.92343 0.10429 0.08394 0.19089 0.37445
   0  -6 -1511693.16 2110.95   1 0.46581-0.41326 0.71990-0.90919-0.51454-0.05085
   0   6 -1514496.40 2440.65   1 0.56169-0.71353 0.77150-0.64789-0.29879-0.26664
   0  -6  1691940.55 5109.24   1-0.77960 0.93447 0.23288-0.35537 0.58136 0.02136
   0   6  1679275.03 4836.38   1-0.96921 0.91988 0.11355 0.07680 0.21844 0.38458
   0  -6 -1688890.70 5537.40   1 0.46071-0.41147 0.71649-0.90796-0.52380-0.07928
   0   6 -1685037.55 4969.65   1 0.55348-0.70863 0.76832-0.64690-0.32144-0.28169
   0  -6  17 1341.47  546.86   1-0.77517 0.93335 0.23453-0.35490 0.58659 0.05380
   0  -6 -17  573.98  555.70   1 0.45497-0.40903 0.71259-0.90625-0.53404-0.10673
   0   6 -17 2755.57 1277.52   1 0.54507-0.70353 0.76474-0.64550-0.34358-0.29724
   0  -6  1897197.47 5746.02   1-0.76958 0.93106 0.23657-0.35482 0.59309 0.08496
   0   6  1899634.75 6423.25   1-0.95368 0.91095 0.13135 0.06315 0.27061 0.40765
   0  -6 -1892054.73 5906.96   1 0.44865-0.40602 0.70823-0.90407-0.54508-0.13338
   0   6 -1890243.55 7373.10   1 0.53645-0.69821 0.76077-0.64372-0.36529-0.31323
   0  -6  19  765.50  980.91   1-0.76295 0.92772 0.23894-0.35507 0.60067 0.11506
   0   6  19 -510.54  778.00   1-0.94503 0.90559 0.13969 0.05693 0.29563 0.42031
   0  -6 -19   85.03  879.94   1 0.44179-0.40247 0.70341-0.90145-0.55679-0.15937
   0   6 -19   49.88  779.26   1 0.52759-0.69266 0.75641-0.64154-0.38663-0.32959
   0  -6  2043353.46 3629.43   1-0.75536 0.92343 0.24159-0.35560 0.60914 0.14425
   0   6  2046919.66 5031.15   1-0.93581 0.89966 0.14778 0.05096 0.32002 0.43359
   0  -6 -2046092.14 6686.44   1 0.43444-0.39842 0.69816-0.89838-0.56905-0.18481
   0   6 -2043835.65 5282.78   1 0.51849-0.68687 0.75165-0.63897-0.40764-0.34627
   0  -6  21  473.09  728.62   1-0.74687 0.91825 0.24446-0.35636 0.61839 0.17268
   0   6  21  819.00  637.87   1-0.92602 0.89317 0.15566 0.04520 0.34386 0.44744
   0   6 -21 1495.58 1378.86   1 0.50914-0.68083 0.74651-0.63601-0.42836-0.36325
   0  -6  2221593.82 2787.50   1-0.73754 0.91221 0.24754-0.35732 0.62829 0.20045
   0   6  2223233.51 4056.02   1-0.91567 0.88611 0.16335 0.03963 0.36722 0.46176
   0  -6 -2220583.30 5304.15   1 0.41834-0.38893 0.68636-0.89095-0.59489-0.23435
   0   8   0468334.9 5717.95   1 0.24945-0.38572 0.31178-0.10322 0.91682-0.91682
   0   8   0453524.0 5088.11   1 0.59260-0.72898 0.53654-0.32809 0.60078-0.60078
   0  -8  -1 2863.41  411.39   1 0.73751-0.60486 0.19793-0.40882 0.64566-0.68337
   0   8   1 2338.65  749.72   1 0.44649-0.57949 0.28063-0.06995 0.84963-0.81197
   0  -8   1 2758.94  773.48   1 0.41802-0.27849 0.28618-0.49256 0.86218-0.82451
   0   8  -1 2097.36  595.05   1 0.00606-0.14559 0.33010-0.12369 0.94392-0.98158
   0   8   1 3206.06  643.52   1 0.06541-0.19842 0.35861-0.14791-0.93119 0.96888
   0   8  -1 2371.21  387.20   1 0.64161-0.78128 0.65992-0.45374 0.39093-0.42862
   0  -8   1 2987.87  510.47   1 0.46444-0.32488 0.31167-0.51802 0.82894-0.79126
   0   8   1 2324.11  331.42   1 0.44180-0.57478 0.27696-0.06636 0.85328-0.81560
   0  -8  -2277008.6 4014.50   1 0.83011-0.70074 0.15529-0.36836 0.53553-0.61095
   0   8   2271199.7 3639.65   1 0.59046-0.72010 0.24667-0.03367 0.76844-0.69305
   0  -8   2279502.6 3601.03   1 0.20230-0.05952 0.31709-0.52137 0.92656-0.85124
   0   8  -2282127.2 3652.71   1-0.24877 0.10596 0.32808-0.12380 0.91130-0.98663
   0   8   2280158.0 3378.67   1 0.32603-0.45557 0.61237-0.39936-0.72021 0.79558
   0   8  -2284640.9 3574.09   1 0.65229-0.79524 0.71545-0.51142 0.25026-0.32563
   0  -8   2281854.3 3396.59   1 0.56219-0.41926 0.47694-0.68112 0.67562-0.60023
   0  -8  -3  203.24  240.24   1 0.89179-0.76587 0.11803-0.33323 0.43678-0.54990
   0   8   3  188.64  196.60   1 0.68928-0.81565 0.21568-0.00051 0.69163-0.57854
   0  -8   3  288.04  163.75   1-0.01534 0.16139 0.33082-0.53296 0.94356-0.83060
   0   8  -3  273.77  189.54   1-0.47178 0.32578 0.30665-0.10448 0.82666-0.93965
   0  -8  -3  341.53  257.41   1 0.05872 0.06766 0.35144-0.56650-0.93436 0.82127
   0   8   3  372.01  222.85   1 0.46404-0.59031 0.71872-0.50352-0.51778 0.63086
   0   8  -3  222.98  221.40   1 0.65052-0.79673 0.74354-0.54173 0.15478-0.26783
   0  -8   3  312.15  159.02   1 0.60626-0.46006 0.56585-0.76790 0.55879-0.44571
   0  -8  -4378995.4 6106.58   1 0.93217-0.80955 0.08631-0.30369 0.35156-0.50239
   0   8   4362855.5 5737.53   1 0.75723-0.88003 0.18982 0.02762 0.62495-0.47411
   0  -8   4375847.0 5685.49   1-0.20238 0.35168 0.33066-0.53066 0.92179-0.77117
   0   8  -4365880.3 5434.17   1-0.63982 0.49053 0.27528-0.07523 0.71752-0.86816
   0  -8  -4369039.0 5462.03   1 0.20647-0.08353 0.50301-0.72040-0.83925 0.68850
   0   8   4381090.7 5734.42   1 0.53167-0.65472 0.75845-0.54117-0.37690 0.52769
   0   8  -4359200.8 5431.67   1 0.64569-0.79519 0.75903-0.55938 0.08327-0.23400
   0  -8   4377401.3 5576.18   1 0.62703-0.47755 0.61587-0.81579 0.47699-0.32622
   0  -8  -5 7983.53  966.83   1 0.95876-0.83942 0.05924-0.27880 0.27796-0.46650
   0   8   5 8368.92  828.91   1 0.80275-0.92226 0.16920 0.05043 0.57179-0.38324
   0  -8   5 8253.14  664.85   1-0.34907 0.50164 0.32125-0.51914 0.88030-0.69197
   0   8  -5 8049.05  625.93   1-0.75746 0.60486 0.24086-0.04294 0.60682-0.79517
   0  -8  -5 8571.84  666.96   1 0.29531-0.17567 0.58552-0.80510-0.75494 0.56651
   0   8   5 8549.87  973.63   1 0.56821-0.68796 0.77378-0.55431-0.27996 0.46844
   0   8  -5 9079.27 1258.65   1 0.63952-0.79229 0.76829-0.57079 0.02713-0.21554
   0  -8   5 7576.48  583.74   1 0.63735-0.48458 0.64588-0.84346 0.42025-0.23182
   0  -8  -6410839.8 6679.73   1 0.97585-0.85929 0.03652-0.25816 0.21534-0.44153
   0   8   6389791.8 6748.49   1 0.83405-0.95028 0.15317 0.06865 0.52998-0.30372
   0  -8   6405564.5 6495.33   1-0.45639 0.61221 0.30943-0.50520 0.83423-0.60824
   0   8  -6402250.3 6432.38   1-0.83647 0.68056 0.20912-0.01331 0.50654-0.73256
   0  -8  -6404378.1 6074.92   1 0.34972-0.23336 0.63203-0.85379-0.69154 0.46538
   0   8   6403136.3 6217.11   1 0.59106-0.70765 0.77956-0.55807-0.20716 0.43334
   0   8  -6393803.7 6174.51   1 0.63276-0.78889 0.77410-0.57868-0.01935-0.20682
   0  -8   6412549.1 6235.93   1 0.64279-0.48674 0.66412-0.85956 0.38177-0.15565
   0  -8  -7 5089.23 1370.01   1 0.98716-0.87389 0.01616-0.23997 0.15885-0.42275
   0   8   7 4419.90  950.15   1 0.85578-0.96872 0.14091 0.08310 0.49776-0.23379
   0  -8   7 5738.11 1632.19   1-0.53403 0.69321 0.29690-0.49060 0.79161-0.52797
   0   8  -7 4953.41  953.45   1-0.89038 0.73133 0.17999 0.01367 0.41811-0.68187
   0  -8  -7 4624.98 1515.31   1 0.38339-0.27034 0.65945-0.88339-0.64662 0.38277
   0   8   7 4668.76 1189.47   1 0.60611-0.71940 0.78096-0.55730-0.15070 0.41457
   0   8  -7 4867.28 1274.42   1 0.62585-0.78527 0.77767-0.58442-0.05944-0.20443
   0  -8   7 5951.71  770.40   1 0.64575-0.48643 0.67557-0.86885 0.35580-0.09200
   0  -8  -8502000.5 9660.36   1 0.99410-0.88411-0.00187-0.22409 0.10844-0.41003
   0   8   8498300.5 8475.78   1 0.87095-0.98060 0.13169 0.09451 0.47339-0.17171
   0  -8   8509768.4 9116.93   1-0.58941 0.75187 0.28646-0.47804 0.75533-0.45404
   0   8  -8481724.8 8005.34   1-0.92667 0.76433 0.15515 0.03639 0.34233-0.64379
   0  -8  -8499551.1 8673.23   1 0.40500-0.29526 0.67629-0.90242-0.61530 0.31375
   0   8   8498932.7 8307.60   1 0.61695-0.72695 0.78012-0.55428-0.10378 0.40535
   0   8  -8491342.1 8485.64   1 0.61881-0.78152 0.77976-0.58869-0.09504-0.20652
   0  -8   8521252.4 8629.10   1 0.64739-0.48479 0.68269-0.87382 0.33883-0.03734
   0  -8  -9  370.68  402.71   1 0.99785-0.89115-0.01809-0.21004 0.06286-0.40215
   0   8   9   70.88  387.58   1 0.88147-0.98784 0.12491 0.10347 0.45540-0.11601
   0  -8   9   16.68  266.47   1-0.62918 0.79494 0.27779-0.46725 0.72592-0.38696
   0   8  -9  257.58  283.35   1-0.95176 0.78613 0.13327 0.05615 0.27637-0.61550
   0  -8  -9 -153.82  635.16   1 0.41893-0.31250 0.68680-0.91512-0.59395 0.25472
   0   8  -9  416.27  351.28   1 0.61168-0.77769 0.78077-0.59187-0.12742-0.21184
   0   8   9  400.13  264.99   1 0.62514-0.73184 0.77794-0.54993-0.06320 0.40246
   0  -8   9  433.22  401.86   1 0.64827-0.48240 0.68689-0.87588 0.32849 0.01068
   0  -8 -10229778.0 5969.99   1 0.99923-0.89581-0.03284-0.19746 0.02116-0.39815
   0   8  10226772.7 5748.46   1 0.88888-0.99175 0.12004 0.11042 0.44212-0.06504
   0  -8  10223801.5 4872.84   1-0.65775 0.82680 0.27088-0.45822 0.70283-0.32622
   0   8 -10219796.8 5175.10   1-0.96944 0.80069 0.11326 0.07399 0.21758-0.59448
   0  -8 -10221847.2 5031.07   1 0.42772-0.32459 0.69328-0.92379-0.58000 0.20307
   0   8 -10221220.9 5161.16   1 0.60444-0.77375 0.78094-0.59421-0.15738-0.21957
   0   8  10222592.1 5085.30   1 0.63153-0.73493 0.77488-0.54469-0.02699 0.40395
   0  -8  10222025.5 5012.15   1 0.64869-0.47955 0.68903-0.87586 0.32314 0.05371
   0   8  1111059.82 2271.49   1 0.89351-0.99309 0.11683 0.11581 0.43356-0.01878
   0  -8  1111069.12  836.15   1-0.67847 0.85087 0.26498-0.45019 0.68516-0.27079
   0   8 -1111168.12 2658.41   1-0.98150 0.80946 0.09581 0.08932 0.16574-0.58033
   0   8  1113348.55 3253.32   1-0.99879 0.89905 0.04553 0.18633 0.01838 0.39619
   0  -8 -1110385.19 1945.50   1 0.43289-0.33306 0.69704-0.92974-0.57159 0.15697
   0   8 -1113786.01 2928.91   1 0.59709-0.76970 0.78042-0.59586-0.18551-0.22913
   0   8  1111224.92 2391.38   1 0.63677-0.73708 0.77101-0.53900 0.00684 0.40766
   0  -8  1112349.20 2245.28   1 0.64881-0.47639 0.68962-0.87431 0.32164 0.09290
   0   8  12275549.7 8016.76   1 0.89621-0.99249 0.11492 0.11989 0.42848 0.02401
   0  -8  12257050.2 7601.68   1-0.69276 0.86846 0.26105-0.44415 0.67225-0.22020
   0   8 -12258957.0 7631.54   1-0.98969 0.81436 0.07991 0.10309 0.11883-0.57111
   0   8  12278725.2 8276.65   1-0.99683 0.90038 0.05791 0.17607 0.05441 0.39786
   0  -8 -12253414.9 7145.45   1 0.43542-0.33890 0.69886-0.93375-0.56744 0.11512
   0   8 -12267054.0 7760.88   1 0.58961-0.76551 0.77930-0.59692-0.21221-0.24014
   0   8  12270604.7 7187.40   1 0.64082-0.73785 0.76676-0.53259 0.03755 0.41463
   0  -8  12266383.2 7411.81   1 0.64869-0.47300 0.68902-0.87155 0.32317 0.12906
   0  -8  1320736.14 2640.55   1-0.70243 0.88143 0.25829-0.43927 0.66322-0.17350
   0   8  1325984.33 5001.83   1-0.99366 0.90050 0.06951 0.16660 0.08830 0.40166
   0   8 -1317113.66 2235.27   1-0.99497 0.81637 0.06526 0.11562 0.07586-0.56583
   0  -8 -1317794.57 1459.73   1 0.43593-0.34272 0.69924-0.93630-0.56658 0.07657
   0   8 -1318784.71 2948.25   1 0.58198-0.76117 0.77766-0.59746-0.23775-0.25229
   0   8  1317315.51 3544.48   1 0.64407-0.73782 0.76206-0.52573 0.06652 0.42335
   0  -8  1316146.54 3124.41   1 0.64838-0.46941 0.68745-0.86783 0.32711 0.16280
   0  -8  1494326.58 4182.77   1-0.70849 0.89080 0.25652-0.43538 0.65743-0.13005
   0   8  1499936.69 5823.33   1-0.98945 0.89958 0.08044 0.15779 0.12041 0.40724
   0   8 -1489277.71 4009.53   1-0.99801 0.81611 0.05161 0.12714 0.03606-0.56372
   0  -8 -1486611.54 3896.82   1 0.43487-0.34496 0.69847-0.93773-0.56834 0.04064
   0   8 -1489643.34 4290.96   1 0.57418-0.75667 0.77554-0.59751-0.26236-0.26537
   0   8  1484521.07 3707.63   1 0.64665-0.73712 0.75695-0.51846 0.09413 0.43341
   0  -8  15 2315.43 1076.73   1 0.99919-0.81369-0.04018-0.13597 0.00032 0.56516
   0  -8  15 3241.45  886.55   1-0.71168 0.89728 0.25558-0.43232 0.65435-0.08930
   0   8  15 3205.20  965.99   1-0.98434 0.89776 0.09083 0.14953 0.15102 0.41432
   0  -8 -15 2521.88  704.09   1 0.43253-0.34593 0.69678-0.93823-0.57218 0.00679
   0   8 -15 4080.00 1134.15   1 0.56601-0.75192 0.77304-0.59729-0.28642-0.27901
   0   8  15 1651.06  682.25   1 0.64865-0.73584 0.75145-0.51080 0.12069 0.44454
   0  -8  16121768.5 5287.22   1-0.71251 0.90141 0.25533-0.42995 0.65354-0.05082
   0   8  16125328.7 5314.66   1-0.97842 0.89512 0.10074 0.14174 0.18035 0.42267
   0  -8 -16107057.1 4461.68   1 0.42913-0.34584 0.69431-0.93795-0.57772-0.02536
   0   8 -16116311.3 4794.31   1 0.55781-0.74703 0.77004-0.59648-0.30963-0.29350
   0  -8  17 5718.47 1381.28   1-0.71138 0.90358 0.25567-0.42817 0.65464-0.01425
   0   8  17 5990.31 1290.36   1-0.97176 0.89175 0.11025 0.13436 0.20860 0.43212
   0  -8 -17 4526.83 1240.84   1 0.42482-0.34483 0.69116-0.93698-0.58464-0.05613
   0   8 -17 4228.54 1308.66   1 0.54941-0.74193 0.76663-0.59525-0.33230-0.30853
   0  -8  1891674.50 6362.68   1-0.70856 0.90406 0.25650-0.42689 0.65737 0.02069
   0   8  1890749.22 6343.31   1-0.96441 0.88768 0.11940 0.12733 0.23591 0.44250
   0  -8 -1887498.27 6213.54   1 0.41972-0.34304 0.68739-0.93539-0.59272-0.08574
   0   8 -1875119.07 5817.11   1 0.54078-0.73662 0.76280-0.59362-0.35449-0.32403
   0  -8  19  241.89  646.47   1-0.70428 0.90308 0.25776-0.42602 0.66147 0.05426
   0   8  19  806.98 1048.87   1-0.95639 0.88295 0.12825 0.12060 0.26240 0.45370
   0  -8 -19  485.82  848.80   1 0.41391-0.34054 0.68305-0.93324-0.60175-0.11440
   0   8 -19 1059.85  828.50   1 0.53193-0.73107 0.75858-0.59158-0.37629-0.33993
   0  -8  2064248.16 4953.06   1-0.69868 0.90078 0.25937-0.42552 0.66675 0.08665
   0   8  2060939.12 6539.09   1-0.94777 0.87762 0.13714 0.11373 0.28796 0.46566
   0  -8 -2059249.20 5860.97   1 0.40746-0.33739 0.67817-0.93055-0.61160-0.14226
   0   8 -2053388.55 9619.99   1 0.52283-0.72528 0.75395-0.58914-0.39773-0.35618
   0  -8  21  247.26  687.60   1-0.69191 0.89731 0.26129-0.42532 0.67304 0.11803
   0   8  21  844.13 1046.23   1-0.93850 0.87164 0.14549 0.10750 0.31311 0.47819
   0  -8 -21   40.23  787.83   1 0.40042-0.33366 0.67277-0.92734-0.62212-0.16943
   0   8 -21  598.96  674.59   1 0.51347-0.71923 0.74892-0.58630-0.41886-0.37275
   0  -8  2226205.78 2199.32   1-0.68403 0.89273 0.26347-0.42538 0.68020 0.14854
   0  -8 -2222274.60 5879.52   1 0.39282-0.32936 0.66687-0.92362-0.63321-0.19602
   0 -10   0250491.9 4038.55   1 0.64024-0.47000 0.23196-0.49277 0.73230-0.73230
   0  10   0250524.3 4033.97   1 0.20087-0.37120 0.31724-0.05653 0.92682-0.92682
   0  10   0255575.0 3779.64   1 0.61646-0.78694 0.58936-0.32879 0.52212-0.52212
   0 -10   0257351.5 3746.54   1 0.19765-0.02750-0.05665-0.20376 0.97863-0.97863
   0 -10  -1 1962.92  567.01   1 0.74620-0.57956 0.19441-0.45747 0.63669-0.67440
   0 -10   1 2032.77  568.28   1 0.50458-0.33099 0.26812-0.52664 0.82066-0.78300
   0  10   1 1980.43  598.26   1 0.36837-0.53543 0.29500-0.03219 0.88162-0.84396
   0  10  -1 2174.27  480.03   1 0.00360-0.17720 0.33019-0.07164 0.94390-0.98156
   0  10   1 2005.72  468.26   1 0.07294-0.24003 0.36663-0.10381-0.92750 0.96519
   0  10  -1 1806.70  432.80   1 0.64598-0.81975 0.67655-0.41829 0.35351-0.39120
   0  10   1 2230.63  506.61   1 0.52936-0.69646 0.41797-0.15523 0.73828-0.70060
   0 -10   1 1870.96  461.78   1 0.39268-0.21908 0.20421-0.46267 0.89671-0.85903
   0 -10  -2400881.5 6110.45   1 0.82358-0.66022 0.15873-0.42398 0.54453-0.61995
   0  10   2405214.6 6276.21   1 0.50030-0.66409 0.26910-0.00414 0.82296-0.74763
   0 -10   2396298.2 6055.67   1 0.34443-0.16758 0.29889-0.55525 0.88995-0.81462
   0  10  -2396854.7 6041.62   1-0.20341 0.02655 0.33062-0.07422 0.92157-0.99688
   0  10   2431111.6 6148.11   1 0.30397-0.46756 0.59318-0.32802-0.74547 0.82084
   0  10  -2413701.9 6011.21   1 0.65255-0.82959 0.72048-0.46436 0.23467-0.31004
   0 -10   2404514.6 5857.08   1 0.50479-0.32790 0.37646-0.63280 0.77682-0.70145
   0  10   2410026.5 5839.91   1 0.35521-0.51899 0.15095 0.11390 0.92251-0.84715
   0 -10  -3  724.42  313.69   1 0.87922-0.71915 0.12639-0.39383 0.45932-0.57245
   0  10   3 1130.24  454.52   1 0.60046-0.76087 0.24385 0.02347 0.76156-0.64847
   0 -10   3 1181.89  318.03   1 0.17248 0.00760 0.32004-0.57432 0.93156-0.81859
   0  10  -3  748.94  202.31   1-0.39832 0.21818 0.31644-0.06216 0.86092-0.97392
   0  10   3  121.96  214.31   1 0.44503-0.60536 0.70570-0.43834-0.55129 0.66436
   0  10  -3  433.37  395.08   1 0.65030-0.83060 0.74473-0.49085 0.14991-0.26296
   0 -10   3  440.57  183.33   1 0.56513-0.38484 0.48244-0.73661 0.66922-0.55614
   0  10   3  324.06  231.50   1 0.14275-0.30312-0.12405 0.39089 0.98195-0.86908
   0 -10  -4420274.0 6935.94   1 0.91898-0.76240 0.09760-0.36714 0.38202-0.53285
   0  10   4431314.7 6832.13   1 0.67374-0.83088 0.22105 0.04844 0.70512-0.55433
   0 -10   4433588.0 6691.64   1 0.00548 0.17788 0.33012-0.58226 0.94392-0.79330
   0  10  -4438114.5 6740.95   1-0.56161 0.37828 0.29193-0.03974 0.77418-0.92483
   0 -10  -4418146.7 6354.67   1 0.03604 0.12112 0.32691-0.59629-0.94436 0.79357
   0  10   4455989.1 6738.28   1 0.51979-0.67691 0.75235-0.48293-0.40469 0.55547
   0  10  -4424769.4 6539.83   1 0.64573-0.82931 0.75896-0.50724 0.08364-0.23438
   0 -10   4431000.8 6312.77   1 0.59790-0.41433 0.54767-0.79969 0.58529-0.43452
   0 -10  -5  479.41  300.09   1 0.94688-0.79360 0.07222-0.34394 0.31334-0.50188
   0  10   5  498.45  334.13   1 0.72736-0.88122 0.20161 0.07006 0.65596-0.46747
   0 -10   5  433.00  285.53   1-0.14046 0.32709 0.33203-0.58203 0.93275-0.74447
   0  10  -5  567.89  339.51   1-0.68746 0.50083 0.26253-0.01248 0.67709-0.86545
   0 -10  -5  774.10  376.84   1 0.15644-0.00258 0.45302-0.72459-0.87766 0.68917
   0  10   5  571.68  321.81   1 0.56095-0.71476 0.77123-0.49962-0.30088 0.48936
   0  10  -5  743.60  472.18   1 0.63991-0.82678 0.76784-0.51828 0.03025-0.21866
   0 -10   5  367.99  306.50   1 0.61635-0.42951 0.58909-0.83898 0.52257-0.33410
   0 -10  -6246108.5 4962.53   1 0.96647-0.81648 0.04972-0.32363 0.25188-0.47812
   0  10   6241546.6 4896.94   1 0.76739-0.91760 0.18546 0.08854 0.61376-0.38750
   0 -10   6250508.7 4672.34   1-0.26180 0.45170 0.32741-0.57531 0.90788-0.68189
   0 -10  -6247047.9 4288.22   1 0.23469-0.08431 0.52995-0.80387-0.81490 0.58879
   0  10   6250300.0 4287.78   1 0.58660-0.73727 0.77871-0.50510-0.22247 0.44865
   0  10  -6246665.0 4976.46   1 0.63356-0.82370 0.77355-0.52614-0.01471-0.21138
   0 -10   6243743.0 4260.00   1 0.62713-0.43702 0.61615-0.86390 0.47650-0.25034
   0 -10  -711213.64  783.95   1 0.97973-0.83240 0.03025-0.30622 0.19798-0.46188
   0  10   712559.03  831.64   1 0.79610-0.94302 0.17240 0.10378 0.58008-0.31611
   0 -10   716890.22  824.73   1-0.35692 0.55007 0.32055-0.56632 0.87741-0.61375
   0  10  -717426.05  929.54   1-0.84616 0.65312 0.20398 0.04181 0.49232-0.75609
   0 -10  -711568.88 1718.49   1 0.28793-0.14086 0.57893-0.85505-0.76283 0.49903
   0  10   710608.39 1300.07   1 0.60328-0.75065 0.78090-0.50512-0.16199 0.42586
   0  10  -714360.96 1017.76   1 0.62686-0.82037 0.77726-0.53190-0.05394-0.20993
   0 -10   715525.64  954.64   1 0.63359-0.44017 0.63456-0.87993 0.44258-0.17878
   0 -10  -8302897.0 7461.49   1 0.98895-0.84490 0.01216-0.29029 0.14770-0.44929
   0  10   8307339.7 7231.56   1 0.81722-0.96086 0.16201 0.11637 0.55308-0.25140
   0 -10   8306151.4 7224.78   1-0.43051 0.62692 0.31274-0.55638 0.84666-0.54534
   0  10  -8298106.7 6967.68   1-0.89324 0.69690 0.17824 0.06544 0.41271-0.71416
   0 -10  -8308817.0 7291.01   1 0.32397-0.18020 0.61060-0.88890-0.72264 0.42115
   0  10   8299754.7 6783.70   1 0.61514-0.75922 0.78040-0.50245-0.11209 0.41366
   0  10  -8293368.8 6917.19   1 0.62004-0.81684 0.77948-0.53630-0.08911-0.21245
   0 -10   8291508.7 6593.80   1 0.63759-0.44090 0.64665-0.88986 0.41870-0.11721
   0 -10  -9 1035.89  472.61   1 0.99481-0.85403-0.00429-0.27600 0.10165-0.44095
   0  10   9 2271.52 1172.67   1 0.83274-0.97309 0.15388 0.12668 0.53184-0.19245
   0 -10   9  693.36  364.71   1-0.48710 0.68689 0.30444-0.54603 0.81856-0.47960
   0  10  -9  902.13  320.28   1-0.92696 0.72732 0.15493 0.08662 0.34166-0.68080
   0 -10  -9 1058.30  509.17   1 0.34917-0.20868 0.63157-0.91205-0.69223 0.35300
   0  10  -9 1080.34  726.14   1 0.61308-0.81318 0.78064-0.53963-0.12127-0.21798
   0  10   9  988.37  411.05   1 0.62399-0.76478 0.77835-0.49822-0.06924 0.40850
   0 -10   9 1168.04  388.68   1 0.64007-0.44010 0.65466-0.89573 0.40213-0.06295
   0 -10 -10247041.2 6842.84   1 0.99806-0.86057-0.01941-0.26305 0.05914-0.43613
   0  10  10242734.7 6413.14   1 0.84404-0.98111 0.14766 0.13509 0.51553-0.13843
   0 -10  10238818.9 6292.33   1-0.52984 0.73292 0.29763-0.53710 0.79415-0.41753
   0  10 -10243332.8 6107.48   1-0.95115 0.74822 0.13387 0.10556 0.27817-0.65498
   0 -10 -10242773.3 6203.96   1 0.36609-0.22891 0.64552-0.92819-0.67027 0.29334
   0  10 -10237627.2 6637.87   1 0.60599-0.80939 0.78096-0.54212-0.15117-0.22578
   0  10  10238351.1 6139.79   1 0.63082-0.76831 0.77529-0.49299-0.03126 0.40822
   0 -10  10239501.8 6186.22   1 0.64157-0.43832 0.65978-0.89869 0.39124-0.01437
   0 -10 -1115566.21 2673.01   1 0.99925-0.86504-0.03340-0.25122 0.01956-0.43425
   0  10  1117017.98 3037.66   1 0.85213-0.98590 0.14305 0.14189 0.50339-0.08858
   0 -10  1115042.54 1189.93   1-0.56220 0.76857 0.29181-0.52917 0.77379-0.35952
   0  10 -1115423.99 2228.14   1-0.96871 0.76270 0.11418 0.12306 0.22033-0.63492
   0 -10 -1115470.55 1359.54   1 0.37757-0.24369 0.65480-0.93966-0.65472 0.24010
   0  10 -1117552.58 2162.47   1 0.59876-0.80545 0.78059-0.54392-0.17931-0.23534
   0  10  1115460.08 1265.95   1 0.63637-0.77077 0.77136-0.48727 0.00406 0.41044
   0 -10  1116592.08 2469.99   1 0.64240-0.43589 0.66274-0.89950 0.38481 0.02973
   0 -10  12225675.2 8250.92   1-0.58653 0.79619 0.28705-0.52229 0.75734-0.30541
   0  10 -12219784.8 7997.40   1-0.98093 0.77163 0.09676 0.13837 0.16855-0.62082
   0  10  12237292.2 8525.02   1-0.99878 0.86836 0.04560 0.24051 0.01858 0.43369
   0 -10 -12222881.9 7744.26   1 0.38508-0.25451 0.66078-0.94782-0.64425 0.19194
   0  10 -12223587.7 9052.82   1 0.59138-0.80136 0.77961-0.54512-0.20607-0.24627
   0  10  12233273.8 7821.66   1 0.64062-0.77174 0.76701-0.48076 0.03593 0.41626
   0 -10  12231794.7 7700.40   1 0.64277-0.43297 0.66404-0.89866 0.38195 0.07027
   0 -10  13  662.95  808.93   1-0.60458 0.81753 0.28327-0.51640 0.74446-0.25486
   0  10 -13  229.07  343.58   1-0.98935 0.77677 0.08068 0.15232 0.12111-0.61108
   0  10  13  376.86  754.29   1-0.99689 0.86975 0.05766 0.23057 0.05367 0.43629
   0 -10 -13  661.55  589.14   1 0.38960-0.26234 0.66435-0.95358-0.63783 0.14783
   0  10 -13  967.58  973.68   1 0.58382-0.79710 0.77810-0.54578-0.23171-0.25833
   0  10  13  658.84  794.19   1 0.64400-0.77184 0.76218-0.47377 0.06585 0.42401
   0 -10  1459990.95 4303.50   1-0.61765 0.83390 0.28041-0.51142 0.73476-0.20749
   0  10  1460078.96 4791.79   1-0.99381 0.86996 0.06906 0.22130 0.08699 0.44066
   0  10 -1451903.65 3153.02   1-0.99484 0.77897 0.06573 0.16514 0.07726-0.60491
   0 -10 -1457197.00 3489.99   1 0.39181-0.26785 0.66608-0.95750-0.63467 0.10697
   0  10 -1456344.63 3583.83   1 0.57609-0.79267 0.77610-0.54595-0.25645-0.27128
   0  10  1450755.94 3947.40   1 0.64666-0.77122 0.75692-0.46636 0.09429 0.43326
   0 -10  15  142.95  321.02   1-0.62671 0.84626 0.27835-0.50724 0.72783-0.16290
   0  10  15   51.26  492.13   1-0.98969 0.86913 0.07990 0.21258 0.11879 0.44654
   0  10 -15  338.10  485.17   1-0.99799 0.77884 0.05172 0.17704 0.03636-0.60171
   0 -10 -15  432.27  564.24   1 0.39217-0.27152 0.66636-0.95997-0.63415 0.06875
   0  10 -15  192.60  723.13   1 0.56800-0.78798 0.77371-0.54583-0.28059-0.28484
   0  10  15 -211.34  506.09   1 0.64871-0.76999 0.75126-0.45854 0.12156 0.44367
   0 -10  1679148.00 4560.08   1-0.63251 0.85534 0.27701-0.50378 0.72331-0.12073
   0  10  1687956.57 4019.99   1-0.98466 0.86739 0.09025 0.20436 0.14930 0.45372
   0 -10 -1680516.81 2613.38   1 0.39103-0.27368 0.66547-0.96126-0.63580 0.03271
   0  10 -1674402.21 5609.79   1 0.55985-0.78314 0.77082-0.54512-0.30395-0.29918
   0 -10  17  760.30  523.87   1-0.63558 0.86171 0.27629-0.50094 0.72089-0.08065
   0  10  17  601.75 1262.73   1-0.97879 0.86480 0.10018 0.19655 0.17868 0.46203
   0 -10 -17  987.83  626.70   1 0.38862-0.27459 0.66358-0.96156-0.63923-0.00154
   0  10 -17 -112.53 1015.60   1 0.55149-0.77809 0.76750-0.54399-0.32677-0.31405
   0 -10  1870856.75 5624.24   1-0.63634 0.86576 0.27611-0.49865 0.72029-0.04238
   0  10  1876672.14 6744.34   1-0.97214 0.86144 0.10974 0.18911 0.20709 0.47132
   0 -10 -1866867.88 4319.63   1 0.38514-0.27441 0.66083-0.96099-0.64417-0.03429
   0  10 -1865641.62 9042.67   1 0.54290-0.77281 0.76377-0.54245-0.34913-0.32939
   0 -10  19 3997.84 1156.85   1-0.63511 0.86783 0.27640-0.49682 0.72126-0.00569
   0  10  19 4378.42 1509.01   1-0.96477 0.85735 0.11898 0.18200 0.23464 0.48146
   0 -10 -19 3636.14 1121.62   1 0.38072-0.27329 0.65732-0.95967-0.65036-0.06580
   0  10 -19 4219.38 1233.33   1 0.53408-0.76729 0.75963-0.54050-0.37109-0.34513
   0 -10  2036217.65 2793.26   1-0.63215 0.86815 0.27710-0.49540 0.72360 0.02963
   0  10  2042290.82 3582.00   1-0.95670 0.85257 0.12792 0.17518 0.26143 0.49236
   0 -10 -2033706.42 6475.71   1 0.37546-0.27135 0.65311-0.95765-0.65761-0.09624
   0  10 -2035313.49 3524.15   1 0.52500-0.76152 0.75508-0.53813-0.39270-0.36122
   0 -10  21 -250.57  619.13   1-0.62763 0.86693 0.27814-0.49433 0.72712 0.06376
   0  10  21  228.93  662.76   1-0.94800 0.84715 0.13691 0.16820 0.28728 0.50402
   0 -10 -21 1246.45  839.07   1 0.36945-0.26864 0.64826-0.95499-0.66577-0.12578
   0  10 -21  339.46  568.63   1 0.51566-0.75550 0.75013-0.53536-0.41399-0.37762
   0 -12   0408101.0 6742.25   1 0.67819-0.47390 0.21953-0.53250 0.70132-0.70132
   0  12   0396522.5 6278.82   1 0.63510-0.83968 0.63900-0.32651 0.43394-0.43394
   0 -12   0399749.1 6276.83   1 0.13263 0.07149-0.13626-0.17620 0.98175-0.98175
   0 -12  -1 5956.26 1128.65   1 0.76256-0.56193 0.18754-0.50278 0.61912-0.65683
   0 -12   1 6819.39 1409.28   1 0.57433-0.36675 0.25109-0.56188 0.77916-0.74146
   0  12   1 8119.60 1488.12   1 0.29716-0.49831 0.30558 0.00939 0.90460-0.86694
   0  12   1 6073.45  842.07   1 0.10419-0.30535 0.39954-0.08459-0.91077 0.94847
   0  12  -1 5931.24  417.90   1 0.65041-0.85828 0.69884-0.38849 0.29761-0.33529
   0  12   1 6535.39  769.80   1 0.58748-0.78877 0.52603-0.21121 0.61494-0.57724
   0 -12   1 6091.46  519.80   1 0.31784-0.11041 0.09995-0.41032 0.94286-0.90523
   0 -12  -2377512.7 6670.57   1 0.82705-0.62971 0.15691-0.47433 0.53977-0.61519
   0 -12   2381038.9 6458.41   1 0.45092-0.24000 0.27973-0.58823 0.84759-0.77225
   0  12   2366647.5 6399.75   1 0.41906-0.61693 0.28598 0.03111 0.86173-0.78640
   0  12   2402665.6 6373.59   1 0.30848-0.50611 0.59715-0.27983-0.74043 0.81580
   0  12  -2373322.5 6113.27   1 0.65178-0.86290 0.73133-0.42322 0.20082-0.27618
   0  12   2383786.3 6043.71   1 0.48005-0.67795 0.33630-0.01929 0.81021-0.73485
   0 -12   2366157.0 5882.01   1 0.44005-0.22911 0.27431-0.58274 0.85504-0.77968
   0 -12  -319837.72  953.47   1 0.87594-0.68189 0.12851-0.44813 0.46497-0.57810
   0  12   320232.18 1127.52   1 0.51627-0.71087 0.26540 0.05384 0.81425-0.70125
   0 -12   319617.45  921.37   1 0.31537-0.10118 0.30330-0.60964 0.89919-0.78618
   0  12  -318687.29 1227.23   1-0.36014 0.14592 0.32026-0.01384 0.87620-0.98919
   0  12   320925.81  743.17   1 0.44363-0.63801 0.70471-0.38520-0.55367 0.66675
   0  12  -318399.47 1025.67   1 0.64899-0.86339 0.75030-0.44434 0.12592-0.23897
   0 -12   320495.45  849.62   1 0.51423-0.29999 0.39219-0.69851 0.76272-0.64968
   0  12   319291.00  946.70   1 0.31574-0.51018 0.09711 0.22181 0.94385-0.83096
   0 -12  -4242917.6 4642.70   1 0.91277-0.72224 0.10256-0.42427 0.39537-0.54621
   0  12   4245210.9 4648.04   1 0.59294-0.78413 0.24597 0.07568 0.76675-0.61596
   0 -12   4247135.7 4518.36   1 0.17620 0.04120 0.31969-0.62397 0.93099-0.78035
   0  12  -4242050.1 4292.70   1-0.51095 0.29360 0.30075 0.00355 0.80527-0.95592
   0  12   4255417.9 4357.16   1 0.51925-0.71044 0.75206-0.43051-0.40592 0.55670
   0  12  -4238835.9 4321.99   1 0.64411-0.86179 0.76199-0.45820 0.06689-0.21762
   0 -12  -5 2988.10  983.61   1 0.93993-0.75269 0.07911-0.40300 0.33206-0.52060
   0  12   5 3154.16 1065.24   1 0.65161-0.83952 0.22835 0.09547 0.72336-0.53487
   0 -12   5 3176.10  741.39   1 0.04354 0.17712 0.32929-0.63143 0.94322-0.75492
   0  12  -5 3345.46  549.18   1-0.63474 0.41409 0.27649 0.02570 0.72156-0.90987
   0  12   5 3218.36  847.26   1 0.56148-0.74936 0.77142-0.44768-0.29939 0.48787
   0  12  -5 3149.28  908.19   1 0.63834-0.85929 0.76954-0.46790 0.01815-0.20657
   0 -12   5 3460.12  939.45   1 0.58642-0.36549 0.52390-0.82590 0.61776-0.42929
   0  12   5 2787.33  575.03   1 0.00498-0.19289-0.28412 0.60734 0.95877-0.77066
   0 -12  -6193319.6 5648.82   1 0.95993-0.77599 0.05786-0.38393 0.27417-0.50042
   0  12   6190147.5 4981.42   1 0.69669-0.88132 0.21305 0.11295 0.68500-0.45881
   0 -12   6187199.2 4862.61   1-0.07670 0.30065 0.33207-0.63207 0.94013-0.71420
   0  12  -6196643.5 4782.26   1-0.73255 0.50859 0.24914 0.05091 0.63347-0.85949
   0 -12  -6193038.2 4882.58   1 0.10178 0.08284 0.39703-0.72290-0.91214 0.68595
   0  12   6197579.0 4761.67   1 0.58776-0.77252 0.77895-0.45323-0.21855 0.44473
   0  12  -6190614.9 4986.85   1 0.63209-0.85639 0.77453-0.47488-0.02353-0.20264
   0 -12   6190272.3 4385.65   1 0.60368-0.37947 0.56015-0.86002 0.56726-0.34110
   0 -12  -7 1737.35  681.12   1 0.97448-0.79384 0.03853-0.36678 0.22110-0.48506
   0  12   7 1908.94  680.50   1 0.73128-0.91263 0.20008 0.12810 0.65206-0.38818
   0 -12   7 2313.49  784.57   1-0.17862 0.40583 0.33134-0.62921 0.92644-0.66286
   0  12  -7 1522.84  473.92   1-0.80633 0.57907 0.22236 0.07557 0.54807-0.81176
   0 -12  -7 2669.31  733.98   1 0.17513 0.00619 0.47166-0.79973-0.86420 0.60032
   0  12   7 2171.56  531.14   1 0.60466-0.78612 0.78094-0.45305-0.15654 0.42041
   0  12  -7 1731.26  628.43   1 0.62563-0.85323 0.77775-0.48028-0.06059-0.20327
   0 -12   7 1829.78  481.40   1 0.61480-0.38732 0.58541-0.88314 0.52850-0.26464
   0 -12  -8185348.1 5176.60   1 0.98456-0.80645 0.02149-0.35178 0.17367-0.47526
   0  12   8177097.1 4773.16   1 0.75857-0.93619 0.18925 0.14130 0.62349-0.32181
   0 -12   8185716.5 4802.59   1-0.26412 0.49460 0.32728-0.62306 0.90726-0.60593
   0  12  -8181508.7 4618.90   1-0.86219 0.63185 0.19589 0.09991 0.46717-0.76862
   0 -12  -8189456.4 5185.70   1 0.22583-0.04802 0.52155-0.85202-0.82278 0.52130
   0  12   8185908.5 4675.75   1 0.61656-0.79473 0.78018-0.45012-0.10559 0.40716
   0  12  -8179248.4 5016.54   1 0.61899-0.84989 0.77972-0.48442-0.09416-0.20740
   0 -12   8189412.5 4774.57   1 0.62210-0.39135 0.60317-0.89877 0.49916-0.19762
   0 -12  -911932.67 2977.04   1 0.99171-0.81688 0.00522-0.33768 0.12832-0.46761
   0  12   912189.81 2179.02   1 0.77880-0.95313 0.18040 0.15233 0.60076-0.26137
   0 -12   9 8759.37 1482.54   1-0.33268 0.56642 0.32263-0.61627 0.88612-0.54713
   0  12  -9 7720.40 1657.60   1-0.90292 0.66929 0.17208 0.12160 0.39384-0.73298
   0 -12  -910475.62 2667.19   1 0.26325-0.08875 0.55654-0.88919-0.78800 0.44883
   0  12  -910553.62 2392.68   1 0.61220-0.84639 0.78073-0.48760-0.12513-0.21413
   0  12   9 9276.68 1690.15   1 0.62536-0.80024 0.77786-0.44562-0.06202 0.40129
   0 -12   9 8214.99 1611.33   1 0.62695-0.39292 0.61567-0.90913 0.47735-0.13812
   0 -12 -10217286.9 6436.85   1 0.99624-0.82469-0.00985-0.32477 0.08604-0.46304
   0  12  10191227.1 5631.52   1 0.79420-0.96525 0.17330 0.16163 0.58241-0.20531
   0 -12  10188903.2 5765.66   1-0.38763 0.62462 0.31757-0.60909 0.86538-0.48872
   0  12 -10191963.8 5154.63   1-0.93299 0.69606 0.15012 0.14144 0.32709-0.70390
   0 -12 -10197361.2 5828.88   1 0.29020-0.11899 0.58096-0.91580-0.76043 0.38358
   0  12 -10192211.9 6156.91   1 0.60526-0.84275 0.78096-0.49000-0.15411-0.22284
   0  12  10199121.7 5437.88   1 0.63209-0.80367 0.77453-0.44012-0.02354 0.40050
   0 -12  10201302.5 5496.06   1 0.63012-0.39278 0.62476-0.91576 0.46109-0.08423
   0 -12 -11  960.25  564.53   1 0.99863-0.83036-0.02392-0.31286 0.04639-0.46108
   0  12  11  448.95  351.78   1 0.80581-0.97357 0.16771 0.16940 0.56792-0.15311
   0 -12  11  338.12  284.89   1-0.43126 0.67150 0.31265-0.60204 0.84632-0.43199
   0  12 -11  281.12  539.80   1-0.95539 0.71541 0.12929 0.16009 0.26552-0.68010
   0 -12 -11  662.35  537.98   1 0.30960-0.14170 0.59812-0.93516-0.73918 0.32464
   0  12 -11 1843.30 1085.20   1 0.59817-0.83894 0.78053-0.49175-0.18154-0.23311
   0  12  11  211.44  358.81   1 0.63753-0.80602 0.77032-0.43416 0.01223 0.40227
   0 -12  11  281.90  404.23   1 0.63221-0.39159 0.63059-0.91944 0.45017-0.03562
   0 -12 -12109974.7 4705.85   1 0.99926-0.83428-0.03713-0.30182 0.00898-0.46137
   0 -12  12105910.8 4532.59   1-0.46581 0.70951 0.30749-0.59486 0.82973-0.37779
   0  12 -1296935.53 3835.26   1-0.97140 0.72813 0.11073 0.17652 0.21003-0.66230
   0 -12 -12107979.7 3963.10   1 0.32344-0.15884 0.61014-0.94937-0.72325 0.27103
   0  12  12104720.5 3848.40   1 0.64164-0.80685 0.76572-0.42740 0.04437 0.40781
   0 -12  1297356.76 3597.56   1 0.63348-0.38959 0.63424-0.92094 0.44321 0.00902
   0 -12  13  273.97  373.32   1-0.49257 0.73956 0.30362-0.58887 0.81558-0.32598
   0  12 -13  346.73  481.01   1-0.98283 0.73628 0.09353 0.19159 0.15901-0.64898
   0  12  13    6.79  611.56   1-0.99843 0.83732 0.04869 0.29166 0.02757 0.46239
   0 -12 -13  443.64  695.23   1 0.33309-0.17179 0.61840-0.95982-0.71177 0.22186
   0  12 -13  625.89  534.23   1 0.58345-0.83082 0.77802-0.49358-0.23294-0.25710
   0  12  13  356.76  428.77   1 0.64487-0.80680 0.76064-0.42017 0.07452 0.41535
   0 -12  1482309.74 3595.79   1-0.51321 0.76349 0.30039-0.58352 0.80397-0.27671
   0  12 -1472718.14 3795.28   1-0.99070 0.74086 0.07751 0.20549 0.11178-0.63944
   0  12  1492137.52 5216.36   1-0.99628 0.83846 0.06032 0.28216 0.06144 0.46621
   0 -12 -1488065.93 3718.25   1 0.33996-0.18196 0.62384-0.96742-0.70373 0.17602
   0  12 -1479306.45 4047.97   1 0.57581-0.82648 0.77602-0.49376-0.25732-0.27041
   0  12  1475937.70 3044.52   1 0.64738-0.80603 0.75515-0.41252 0.10314 0.42441
   0 -12  1510127.65 1139.17   1-0.52881 0.78238 0.29780-0.57882 0.79477-0.22985
   0  12  1510960.39 2667.15   1-0.99302 0.83848 0.07141 0.27320 0.09386 0.47148
   0  12 -15 5101.74 2094.69   1-0.99574 0.74261 0.06248 0.21839 0.06775-0.63310
   0 -12 -15 8953.95 2740.82   1 0.34379-0.18909 0.62706-0.97282-0.69899 0.13360
   0  12 -1510656.79 3285.82   1 0.56782-0.82187 0.77365-0.49364-0.28112-0.28431
   0  12  15 6009.63 1644.17   1 0.64927-0.80465 0.74926-0.40447 0.13056 0.43467
   0 -12  1670472.89 3961.05   1-0.54024 0.79711 0.29582-0.57472 0.78779-0.18521
   0  12  1675632.66 4705.17   1-0.98875 0.83751 0.08201 0.26472 0.12502 0.47801
   0 -12 -1664753.18 4131.45   1 0.34554-0.19415 0.62853-0.97648-0.69681 0.09372
   0  12 -1670798.14 5175.42   1 0.55974-0.81711 0.77078-0.49295-0.30426-0.29887
   0 -12  17  470.86  394.45   1-0.54817 0.80833 0.29441-0.57119 0.78283-0.14258
   0  12  17  228.04  834.13   1-0.98358 0.83563 0.09220 0.25665 0.15508 0.48564
   0 -12 -17  691.82  600.21   1 0.34558-0.19749 0.62856-0.97870-0.69676 0.05598
   0  12 -17 1124.92  844.14   1 0.55144-0.81211 0.76748-0.49184-0.32690-0.31392
   0 -12  1831706.04 3325.21   1-0.55314 0.81659 0.29350-0.56817 0.77967-0.10176
   0  12  1840027.47 3542.47   1-0.97758 0.83291 0.10203 0.24895 0.18417 0.49424
   0 -12 -1834187.73 2560.20   1 0.34417-0.19939 0.62739-0.97971-0.69851 0.02004
   0  12 -1828252.29 4340.59   1 0.54291-0.80689 0.76377-0.49032-0.34912-0.32940
   0 -12  19 1225.84  706.68   1-0.55555 0.82229 0.29306-0.56561 0.77812-0.06255
   0  12  19  202.82  972.57   1-0.97079 0.82941 0.11152 0.24158 0.21240 0.50370
   0 -12 -19  605.21 1077.84   1 0.34153-0.20006 0.62516-0.97967-0.70179-0.01436
   0  12 -19 1146.65 1100.98   1 0.53413-0.80141 0.75966-0.48839-0.37096-0.34525
   0 -12  2034491.02 3597.90   1-0.55573 0.82577 0.29302-0.56346 0.77800-0.02477
   0  12  2033982.88 4294.94   1-0.96326 0.82516 0.12073 0.23450 0.23988 0.51391
   0 -12 -2035481.96 6721.51   1 0.33781-0.19964 0.62201-0.97871-0.70638-0.04747
   0  12 -2031312.13 5893.32   1 0.52509-0.79568 0.75513-0.48604-0.39249-0.36143
   0 -14   0462282.410274.93   1 0.71496-0.47662 0.20634-0.57147 0.66801-0.66801
   0  14   0437132.6 9836.86   1 0.10027-0.33874 0.32591 0.03907 0.94006-0.94006
   0  14   0455375.8 9736.18   1 0.64778-0.88646 0.68451-0.31993 0.33439-0.33439
   0 -14   0463422.5 9793.58   1 0.06183 0.17632-0.21967-0.14487 0.97361-0.97361
   0 -14  -1 1379.61  435.68   1 0.78317-0.54856 0.17842-0.54583 0.59565-0.63336
   0 -14   1 1146.93  312.22   1 0.63304-0.39142 0.23419-0.59715 0.73783-0.70013
   0  14   1  358.84  262.95   1 0.23045-0.46567 0.31401 0.05310 0.92102-0.88336
   0  14  -1 1261.20  341.34   1-0.04519-0.19655 0.33158 0.03122 0.94234-0.97999
   0  14   1  861.26  231.62   1 0.15237-0.38762 0.44893-0.08186-0.88047 0.91817
   0  14  -1  711.13  382.53   1 0.65262-0.89458 0.72315-0.36072 0.22613-0.26381
   0  14   1 1012.23  287.84   1 0.62589-0.86128 0.61287-0.24594 0.48233-0.44463
   0 -14   1  770.10  293.25   1 0.23995 0.00150-0.00297-0.35948 0.97077-0.93314
   0 -14  -2285312.3 6677.39   1 0.83691-0.60559 0.15161-0.52121 0.52590-0.60132
   0 -14   2290384.4 6907.54   1 0.53692-0.29202 0.26074-0.62152 0.80232-0.72693
   0  14   2276938.3 6759.97   1 0.34324-0.57517 0.29908 0.07015 0.89035-0.81501
   0  14  -2265389.6 6127.70   1-0.19622-0.04877 0.33085 0.02981 0.92305-0.99836
   0  14   2294506.9 6446.99   1 0.33581-0.56754 0.62032-0.25083-0.70881 0.78420
   0  14  -2286986.0 6589.55   1 0.65022-0.89543 0.74514-0.38496 0.14822-0.22359
   0  14   2284525.8 6103.73   1 0.56677-0.79874 0.48541-0.11628 0.66568-0.59032
   0 -14   2280577.4 6194.17   1 0.36897-0.12397 0.17030-0.53086 0.91370-0.83834
   0 -14  -3  481.15  297.21   1 0.87917-0.65113 0.12642-0.49821 0.45941-0.57254
   0  14   3  493.67  346.65   1 0.43702-0.66568 0.28252 0.08885 0.85392-0.74092
   0 -14   3  531.80  618.95   1 0.42860-0.18035 0.28416-0.64264 0.85764-0.74463
   0  14  -3  753.35  434.34   1-0.34559 0.09729 0.32155 0.03699 0.88157-0.99456
   0  14   3  352.52  288.41   1 0.45946-0.68788 0.71565-0.34397-0.52605 0.63913
   0  14  -3  225.72  287.89   1 0.64593-0.89443 0.75854-0.40052 0.08589-0.19894
   0 -14   3  413.50  195.88   1 0.45477-0.20649 0.29682-0.65524 0.83968-0.72664
   0  14   3  330.97  191.64   1 0.45611-0.68474 0.29889 0.07232 0.83822-0.72518
   0 -14  -4189562.5 4281.59   1 0.91223-0.68775 0.10299-0.47686 0.39651-0.54734
   0  14   4197256.6 4334.93   1 0.51360-0.73900 0.26603 0.10749 0.81574-0.66506
   0 -14   4203228.5 4305.09   1 0.31434-0.06282 0.30345-0.65977 0.89950-0.74882
   0  14  -4190692.4 3941.28   1-0.48287 0.23148 0.30506 0.05137 0.82083-0.97148
   0  14   4203829.0 3841.89   1 0.53085-0.75612 0.75805-0.38436-0.37888 0.52966
   0  14  -4191831.1 3922.13   1 0.64055-0.89233 0.76709-0.41122 0.03537-0.18610
   0 -14   4194323.7 3773.31   1 0.51094-0.25937 0.38669-0.74299 0.76772-0.61699
   0  14   4186042.4 3503.01   1 0.31152-0.53675 0.09139 0.28174 0.94583-0.79530
   0 -14  -512140.78  967.93   1 0.93749-0.71630 0.08142-0.45748 0.33834-0.52688
   0  14   512000.21 1006.02   1 0.57592-0.79788 0.25066 0.12534 0.77812-0.58963
   0 -14   511337.43 1119.40   1 0.19946 0.05526 0.31738-0.67167 0.92708-0.73878
   0  14  -513917.11 2057.40   1-0.60070 0.34602 0.28410 0.07021 0.74728-0.93559
   0  14   511810.93  734.69   1 0.57129-0.79344 0.77466-0.39900-0.27113 0.45961
   0  14  -511152.74 1448.51   1 0.63469-0.88974 0.77273-0.41902-0.00737-0.18104
   0 -14   512273.08  848.30   1 0.54773-0.29289 0.45034-0.80451 0.70510-0.51669
   0  14   5 9888.45  998.09   1 0.17006-0.39204-0.09090 0.46618 0.98123-0.79307
   0 -14  -6169819.6 4947.98   1 0.95675-0.73887 0.06156-0.43979 0.28428-0.51053
   0  14   6167016.2 4786.67   1 0.62515-0.84383 0.23660 0.14157 0.74377-0.51758
   0 -14   6174220.2 5033.72   1 0.09003 0.16794 0.32660-0.67875 0.94086-0.71490
   0  14  -6160859.4 4954.26   1-0.69852 0.44054 0.25942 0.09276 0.66690-0.89292
   0  14   6172879.0 4650.82   1 0.59506-0.81391 0.78017-0.40233-0.19295 0.41913
   0  14  -6163148.0 5790.31   1 0.62853-0.88692 0.77650-0.42474-0.04462-0.18155
   0 -14   6169987.7 4621.86   1 0.57231-0.31401 0.49610-0.84808 0.65294-0.42678
   0 -14  -7 5978.44 1835.98   1 0.97127-0.75667 0.04322-0.42363 0.23401-0.49796
   0  14   7 5767.39 1386.27   1 0.66430-0.87970 0.22421 0.15612 0.71303-0.44915
   0 -14   7 6059.90 1587.82   1-0.01098 0.27225 0.33069-0.68069 0.94367-0.68009
   0  14  -7 4920.75 1073.64   1-0.77566 0.51437 0.23435 0.11572 0.58602-0.84971
   0 -14  -7 5768.08 1120.41   1 0.04375 0.17165 0.33529-0.71548-0.94109 0.67721
   0  14   7 5410.75 1435.79   1 0.61058-0.82613 0.78085-0.40084-0.13213 0.39600
   0  14  -7 6548.90 1680.46   1 0.62221-0.88389 0.77891-0.42932-0.07839-0.18548
   0 -14   7 4904.36  995.98   1 0.58891-0.32734 0.52896-0.87880 0.61104-0.34719
   0 -14  -8143315.2 4649.37   1 0.98168-0.76950 0.02687-0.40933 0.18862-0.49021
   0  14   8137459.6 4341.38   1 0.69534-0.90746 0.21353 0.16898 0.68621-0.38463
   0 -14   8141161.2 4067.98   1-0.09878 0.36331 0.33221-0.68008 0.93801-0.63677
   0  14  -8138567.1 4070.77   1-0.83558 0.57100 0.20953 0.13842 0.50783-0.80919
   0 -14  -8141739.1 4455.02   1 0.11229 0.09980 0.40796-0.79033-0.90606 0.60448
   0  14  -8133923.6 4005.05   1 0.61573-0.88071 0.78031-0.43290-0.10940-0.19216
   0  14   8143067.7 3996.56   1 0.62141-0.83367 0.77913-0.39695-0.08237 0.38394
   0 -14   8139404.7 3930.85   1 0.60034-0.33549 0.55290-0.90061 0.57782-0.27627
   0 -14  -9 2071.66  603.69   1 0.98941-0.78052 0.01107-0.39569 0.14465-0.48395
   0  14   9 1820.51  888.53   1 0.71988-0.92873 0.20448 0.18020 0.66328-0.32400
   0 -14   9 2417.28  790.54   1-0.17404 0.44182 0.33145-0.67719 0.92728-0.58838
   0  14  -9 2259.25  623.43   1-0.88212 0.61448 0.18490 0.16090 0.43320-0.77234
   0 -14  -9 2527.95  784.29   1 0.16347 0.04531 0.46007-0.84463-0.87270 0.53342
   0  14  -9 2429.22  601.75   1 0.60911-0.87739 0.78092-0.43568-0.13834-0.20091
   0  14   9 2628.62  942.57   1 0.62935-0.83831 0.77609-0.39173-0.03989 0.37916
   0 -14   9 1894.24  408.43   1 0.60830-0.34017 0.57042-0.91599 0.55189-0.21265
   0 -14 -10106360.6 4599.09   1 0.99464-0.78902-0.00371-0.38307 0.10330-0.48029
   0  14  1099584.05 4139.26   1 0.73997-0.94501 0.19694 0.19015 0.64314-0.26604
   0 -14  10106945.9 4536.49   1-0.23829 0.50936 0.32858-0.67223 0.91391-0.53726
   0  14 -1098288.05 4145.02   1-0.91674 0.64582 0.16258 0.18111 0.36487-0.74169
   0 -14 -10110958.5 4303.23   1 0.20026 0.00497 0.49699-0.88399-0.84432 0.46747
   0  14 -1097563.34 4743.98   1 0.60233-0.87390 0.78085-0.43778-0.16570-0.21125
   0  14  10101505.4 3707.28   1 0.63559-0.84146 0.77202-0.38594-0.00130 0.37813
   0 -14  1099990.73 3714.19   1 0.61386-0.34246 0.58320-0.92663 0.53202-0.15509
   0 -14 -11  726.69  587.39   1 0.99778-0.79544-0.01760-0.37134 0.06422-0.47891
   0 -14  11  425.49  415.95   1-0.29070 0.56503 0.32569-0.66721 0.89967-0.48535
   0  14 -11  360.01  360.04   1-0.94276 0.66855 0.14174 0.19983 0.30182-0.71631
   0 -14 -11 1207.51  798.45   1 0.22892-0.02698 0.52449-0.91368-0.82005 0.40551
   0  14 -11  -23.44  857.43   1 0.59538-0.87025 0.78021-0.43931-0.19180-0.22285
   0  14  11  510.51  572.15   1 0.64021-0.84280 0.76750-0.37927 0.03262 0.38188
   0 -14  11  320.42  322.70   1 0.61772-0.34306 0.59239-0.93369 0.51718-0.10256
   0 -14 -12142022.8 7131.53   1 0.99915-0.80011-0.03073-0.36038 0.02713-0.47952
   0 -14  12138956.0 6909.86   1-0.33369 0.61127 0.32255-0.66194 0.88577-0.43379
   0  14 -12137449.0 7006.15   1-0.96240 0.68516 0.12171 0.21766 0.24282-0.69510
   0 -14 -12149686.5 7746.53   1 0.25033-0.05169 0.54459-0.93597-0.80046 0.34823
   0  14 -12148874.3 7415.71   1 0.58825-0.86641 0.77904-0.44032-0.21689-0.23545
   0  14  12146156.0 6969.71   1 0.64381-0.84312 0.76249-0.37211 0.06401 0.38817
   0 -14  13 4870.57 1581.65   1-0.36861 0.64945 0.31946-0.65672 0.87295-0.38330
   0  14 -13 1831.37  755.68   1-0.97647 0.69595 0.10368 0.23357 0.18907-0.67903
   0 -14 -13 3493.79  905.99   1 0.26618-0.07085 0.55923-0.95280-0.78511 0.29520
   0  14 -13 3854.17 1090.21   1 0.58092-0.86238 0.77740-0.44085-0.24117-0.24887
   0  14  13 2541.25  713.75   1 0.64660-0.84262 0.75707-0.36452 0.09352 0.39635
   0 -14  1452027.00 3318.14   1-0.39669 0.68078 0.31662-0.65175 0.86161-0.33429
   0  14  1464048.94 4592.30   1-0.99760 0.80581 0.05407 0.34054 0.04320 0.48445
   0 -14 -1456931.38 3394.39   1 0.27772-0.08569 0.56974-0.96550-0.77347 0.24587
   0  14 -1447872.02 3066.08   1 0.57339-0.85815 0.77531-0.44093-0.26477-0.26297
   0  14  1448338.49 2820.53   1 0.64871-0.84145 0.75125-0.35655 0.12158 0.40597
   0 -14  15  -73.52  474.86   1-0.41898 0.70632 0.31412-0.64712 0.85192-0.28694
   0  14  15  901.81 1002.21   1-0.99498 0.80648 0.06523 0.33151 0.07577 0.48957
   0 -14 -15 1037.39  598.91   1 0.28585-0.09712 0.57706-0.97502-0.76503 0.19975
   0  14 -15 1075.62  593.50   1 0.56551-0.85364 0.77287-0.44072-0.28785-0.27759
   0  14  15  361.11  548.32   1 0.65023-0.83970 0.74506-0.34820 0.14853 0.41670
   0 -14  1646415.21 2904.58   1-0.43636 0.72695 0.31202-0.64289 0.84393-0.24128
   0  14  1650181.48 7253.87   1-0.99133 0.80612 0.07594 0.32292 0.10716 0.49587
   0 -14 -1651593.67 3585.69   1 0.29121-0.10578 0.58186-0.98201-0.75935 0.15638
   0  14 -1640244.47 3553.21   1 0.55753-0.84896 0.76993-0.43997-0.31041-0.29272
   0 -14  17  325.92  486.13   1-0.44955 0.74340 0.31034-0.63908 0.83760-0.19729
   0  14  17 1787.51  947.41   1-0.98673 0.80480 0.08625 0.31473 0.13751 0.50321
   0 -14 -17 1388.98 1034.76   1 0.29430-0.11218 0.58462-0.98696-0.75603 0.11538
   0  14 -17 2027.41 1051.59   1 0.54930-0.84405 0.76658-0.43880-0.33257-0.30826
   0 -14  1851875.69 4129.33   1-0.45916 0.75626 0.30906-0.63567 0.83285-0.15487
   0  14  1852883.77 4942.04   1-0.98126 0.80261 0.09621 0.30689 0.16693 0.51148
   0 -14 -1853668.02 4536.42   1 0.29551-0.11669 0.58569-0.99022-0.75474 0.07640
   0  14 -1848093.29 3584.70   1 0.54084-0.83889 0.76283-0.43724-0.35436-0.32416
   0 -14  19  657.74  931.72   1-0.46554 0.76632 0.30752-0.63220 0.82987-0.11430
   0  14  19  829.33  787.25   1-0.97496 0.79961 0.10585 0.29938 0.19553 0.52057
   0 -14 -19 1423.01  782.09   1 0.29509-0.11958 0.58533-0.99205-0.75518 0.03915
   0  14 -19  961.60 1172.34   1 0.53211-0.83347 0.75867-0.43527-0.37584-0.34037
   0 -14  2016929.81 3031.87   1-0.46926 0.77333 0.30701-0.62957 0.82796-0.07473
   0 -14 -2020447.75 4247.13   1 0.29329-0.12108 0.58372-0.99263-0.75712 0.00341
   0  14 -2012494.95 5255.49   1 0.52312-0.82779 0.75411-0.43289-0.39705-0.35687
   0 -16   0180071.6 4936.06   1 0.75146-0.47957 0.19224-0.60963 0.63114-0.63114
   0  16   0164249.8 4602.12   1 0.04815-0.32068 0.32905 0.08806 0.94308-0.94308
   0  16   0180988.7 4526.13   1 0.65263-0.92542 0.72489-0.30823 0.22041-0.22041
   0 -16  -1 3066.07 1112.16   1 0.80610-0.53750 0.16756-0.58715 0.56754-0.60525
   0 -16   1 4019.66 1069.13   1 0.68494-0.40927 0.21720-0.63232 0.69546-0.65776
   0  16  -1 3178.55  878.27   1-0.08125-0.19455 0.33211 0.08283 0.93973-0.97738
   0  16   1 3205.74  779.58   1 0.21275-0.48176 0.50906-0.08962-0.83402 0.87170
   0  16  -1 3466.03  712.97   1 0.64990-0.92593 0.74664-0.33223 0.14192-0.17960
   0  16   1 3318.97  721.38   1 0.64780-0.91730 0.68460-0.26579 0.33416-0.29647
   0 -16   1 3776.19  737.25   1 0.15651 0.11891-0.10733-0.30714 0.98182-0.94420
   0 -16  -2288870.5 7497.83   1 0.85085-0.58554 0.14378-0.56556 0.50533-0.58075
   0 -16   2305227.3 7562.99   1 0.60855-0.32960 0.24151-0.65446 0.75586-0.68046
   0  16   2290587.0 7602.21   1 0.27042-0.53645 0.30916 0.11224 0.91174-0.83643
   0  16  -2280101.5 7206.51   1-0.21457-0.06449 0.33023 0.08257 0.91918-0.99449
   0  16   2304191.4 7066.37   1 0.38134-0.64712 0.65782-0.23617-0.64949 0.72488
   0  16  -2286430.3 6971.73   1 0.64542-0.92473 0.75959-0.34734 0.08027-0.15564
   0  16   2295178.5 6759.38   1 0.62402-0.89024 0.60805-0.18687 0.49077-0.41538
   0 -16   2289933.5 6804.32   1 0.29069-0.01195 0.06343-0.47584 0.95471-0.87944
   0 -16  -317181.86 1183.56   1 0.88721-0.62549 0.12118-0.54504 0.44516-0.55828
   0 -16   317502.61 1159.10   1 0.52179-0.23948 0.26409-0.67470 0.81115-0.69815
   0  16   316019.69 1184.50   1 0.36088-0.62361 0.29624 0.12726 0.88430-0.77130
   0  16  -316384.57 1192.70   1-0.34751 0.06514 0.32139 0.08929 0.88087-0.99387
   0  16   317059.51  885.47   1 0.49359-0.75624 0.73742-0.31378-0.46105 0.57414
   0  16  -315231.11  959.86   1 0.64005-0.92264 0.76768-0.35759 0.03135-0.14440
   0  16   316009.97  813.22   1 0.56224-0.82501 0.47689-0.05350 0.67561-0.56257
   0 -16   316531.10  961.32   1 0.38731-0.10497 0.19648-0.60701 0.90076-0.78772
   0 -16  -4199117.2 5559.07   1 0.91601-0.65759 0.09999-0.52604 0.38847-0.53931
   0  16   4193489.7 5337.08   1 0.43683-0.69630 0.28255 0.14310 0.85400-0.70333
   0 -16   4199737.2 5370.60   1 0.42858-0.14300 0.28416-0.69262 0.85765-0.70697
   0  16  -4187145.8 5392.81   1-0.47221 0.18679 0.30659 0.10197 0.82644-0.97709
   0  16   4199580.4 5219.87   1 0.55503-0.81437 0.76895-0.34312-0.31725 0.46803
   0  16  -4193044.7 6086.81   1 0.63435-0.92022 0.77298-0.36504-0.00956-0.14116
   0  16   4194907.7 5022.99   1 0.45756-0.71698 0.30114 0.12433 0.83662-0.68590
   0 -16   4194689.6 5221.02   1 0.45415-0.16853 0.29586-0.70426 0.84036-0.68964
   0 -16  -5 1504.29  414.88   1 0.93879-0.68365 0.08020-0.50842 0.33502-0.52356
   0  16   5 1059.05  419.85   1 0.50004-0.75624 0.26916 0.15864 0.82310-0.63476
   0 -16   5 1842.74  571.19   1 0.33180-0.04295 0.30085-0.70716 0.89408-0.70574
   0  16  -5  887.90  455.61   1-0.58241 0.29370 0.28788 0.11857 0.76020-0.94851
   0  16   5 1364.06  471.04   1 0.58917-0.84541 0.77922-0.35144-0.21371 0.40219
   0  16  -5 1538.96  541.38   1 0.62848-0.91767 0.77652-0.37047-0.04486-0.14361
   0 -16   5 1637.49  396.45   1 0.50054-0.21162 0.36945-0.77573 0.78291-0.59451
   0  16   5 1750.72  415.46   1 0.33171-0.58785 0.11836 0.30924 0.93592-0.74752
   0 -16  -6106308.1 3898.77   1 0.95661-0.70477 0.06172-0.49212 0.28473-0.51097
   0  16   6109098.5 4374.15   1 0.55276-0.80549 0.25675 0.17358 0.79279-0.56661
   0 -16   6113984.5 4449.02   1 0.23541 0.05664 0.31344-0.71773 0.91996-0.69400
   0  16  -6104548.6 3742.06   1-0.67722 0.38521 0.26531 0.13900 0.68627-0.91229
   0  16   6113868.9 3862.53   1 0.60852-0.86145 0.78094-0.35099-0.14083 0.36700
   0  16  -6110900.2 4099.73   1 0.62248-0.91496 0.77883-0.37496-0.07701-0.14915
   0 -16   6112508.4 3977.92   1 0.53282-0.24063 0.42397-0.82812 0.73235-0.50626
   0  16   6103847.1 3543.01   1 0.20946-0.46222-0.04181 0.47131 0.97692-0.75113
   0 -16  -7 5740.86 1515.30   1 0.97039-0.72184 0.04445-0.47704 0.23741-0.50137
   0  16   7 4213.68 1327.26   1 0.59538-0.84483 0.24529 0.18721 0.76507-0.50119
   0 -16   7 6233.03 1477.94   1 0.14328 0.15201 0.32263-0.72477 0.93561-0.67200
   0  16  -7 3824.62 1039.83   1-0.75457 0.45926 0.24185 0.16034 0.61001-0.87370
   0  16  -7 4971.81 1239.16   1 0.61635-0.91212 0.78022-0.37852-0.10657-0.15729
   0  16   7 4630.05 1223.38   1 0.62091-0.87055 0.77927-0.34715-0.08487 0.34874
   0 -16   7 5230.95  686.35   1 0.55560-0.26015 0.46463-0.86664 0.68950-0.42573
   0  16   7 4408.79 1120.59   1 0.10548-0.35494-0.16866 0.60034 0.98001-0.71665
   0 -16  -8193491.5 7762.91   1 0.98050-0.73425 0.02894-0.46356 0.19436-0.49595
   0 -16   8197832.1 6899.38   1 0.05813 0.24042 0.32852-0.72853 0.94270-0.64142
   0  16  -8174850.4 6251.86   1-0.81662 0.51801 0.21802 0.18205 0.53441-0.83577
   0  16  -8185441.6 6558.72   1 0.61009-0.90916 0.78087-0.38135-0.13423-0.16733
   0  16   8189892.9 6599.16   1 0.62946-0.87581 0.77603-0.34174-0.03926 0.34083
   0 -16   8185409.4 6824.85   1 0.57193-0.27298 0.49536-0.89518 0.65384-0.35229
   0 -16  -9 5158.60 1393.40   1 0.98825-0.74529 0.01376-0.45055 0.15216-0.49146
   0  16   9 2538.35 1076.96   1 0.65834-0.90124 0.22617 0.21067 0.71792-0.37864
   0 -16   9 3766.77 1157.63   1-0.01959 0.32144 0.33095-0.72882 0.94344-0.60454
   0  16  -9 3480.76 1233.55   1-0.86618 0.56455 0.19378 0.20416 0.46061-0.79974
   0 -16  -9 3473.41 1123.88   1 0.04667 0.19619 0.33846-0.77514-0.93982 0.60054
   0  16  -9 3686.39  992.94   1 0.60367-0.90603 0.78091-0.38356-0.16045-0.17880
   0  16   9 4051.62 1197.04   1 0.63594-0.87917 0.77173-0.33575 0.00103 0.33810
   0 -16   9 3269.17 1273.71   1 0.58366-0.28144 0.51834-0.91603 0.62502-0.28579
   0 -16  10115387.1 5857.76   1-0.08675 0.39186 0.33215-0.72789 0.93922-0.56267
   0  16 -10112787.5 5833.83   1-0.90391 0.59898 0.17143 0.22439 0.39186-0.76867
   0 -16 -10125639.4 6463.71   1 0.09699 0.14257 0.39202-0.83089-0.91482 0.53785
   0  16 -10117077.7 5898.86   1 0.59708-0.90274 0.78041-0.38523-0.18555-0.19140
   0  16  10123448.9 6199.43   1 0.64058-0.88054 0.76706-0.32892 0.03556 0.34125
   0 -16  10118712.1 5861.23   1 0.59217-0.28668 0.53566-0.93121 0.60199-0.22506
   0 -16 -11 2013.45  666.31   1 0.99715-0.76075-0.01410-0.42701 0.07409-0.48878
   0 -16  11 3472.51  855.66   1-0.14472 0.45308 0.33197-0.72558 0.93211-0.51791
   0  16 -11 1557.41  710.32   1-0.93280 0.62458 0.15027 0.24343 0.32754-0.74204
   0 -16 -11 2317.19  909.84   1 0.13586 0.10039 0.43219-0.87324-0.89148 0.47681
   0  16 -11 2192.81  697.20   1 0.59032-0.89927 0.77943-0.38642-0.20977-0.20488
   0  16  11 2292.90  827.05   1 0.64413-0.88081 0.76196-0.32166 0.06708 0.34742
   0 -16  11 1672.82  467.16   1 0.59835-0.28959 0.54864-0.94205 0.58392-0.16929
   0 -16 -1267511.12 4195.18   1 0.99892-0.76581-0.02698-0.41629 0.03774-0.49013
   0 -16  1266641.78 4552.47   1-0.19405 0.50567 0.33092-0.72239 0.92348-0.47163
   0  16 -1263259.56 3674.59   1-0.95500 0.64379 0.12969 0.26181 0.26673-0.71901
   0 -16 -1272708.82 4390.65   1 0.16583 0.06712 0.46242-0.90566-0.87101 0.41864
   0  16 -1263594.53 4158.55   1 0.58335-0.89560 0.77799-0.38716-0.23327-0.21907
   0  16  1264872.70 3599.38   1 0.64684-0.88024 0.75649-0.31403 0.09645 0.35573
   0 -16 -13  845.85  325.67   1 0.99922-0.76939-0.03927-0.40617 0.00291-0.49300
   0 -16  13  354.17  447.16   1-0.23646 0.55136 0.32866-0.71806 0.91436-0.42471
   0  16 -13  141.04  324.54   1-0.97116 0.65667 0.11104 0.27834 0.21096-0.70093
   0 -16 -13  597.62  552.15   1 0.18747 0.04189 0.48451-0.93024-0.85445 0.36454
   0  16 -13  665.80  668.59   1 0.57618-0.89172 0.77613-0.38746-0.25619-0.23385
   0  16  13  362.10  416.35   1 0.64888-0.87900 0.75067-0.30605 0.12425 0.36562
   0 -16  1471833.36 4794.04   1-0.27092 0.58908 0.32690-0.71416 0.90538-0.37807
   0  16 -1454462.59 3776.81   1-0.98285 0.66507 0.09350 0.29375 0.15891-0.68657
   0  16  1480381.45 8936.77   1-0.99823 0.77247 0.05012 0.39662 0.03170 0.49594
   0 -16 -1477795.71 5230.00   1 0.20508 0.02098 0.50166-0.94958-0.84039 0.31280
   0  16 -1469452.62 4824.39   1 0.56868-0.88757 0.77394-0.38747-0.27858-0.24915
   0 -16  15  745.14  659.78   1-0.29927 0.62068 0.32512-0.71026 0.89706-0.33208
   0  16  15  739.67  797.92   1-0.99606 0.77359 0.06122 0.38764 0.06406 0.50128
   0 -16 -15  516.81  666.74   1 0.21832 0.00444 0.51439-0.96450-0.82929 0.26401
   0  16 -15  646.26  756.43   1 0.56104-0.88324 0.77126-0.38698-0.30062-0.26481
   0 -16  1648578.03 2381.89   1-0.32226 0.64693 0.32346-0.70646 0.88967-0.28702
   0  16  1655936.10 6599.44   1-0.99284 0.77365 0.07191 0.37907 0.09534 0.50769
   0 -16 -1657688.17 5349.75   1 0.22801-0.00855 0.52363-0.97593-0.82086 0.21789
   0  16 -1651330.19 2272.51   1 0.55316-0.87867 0.76819-0.38609-0.32230-0.28083
   0 -16  17 -141.30  401.48   1-0.34060 0.66852 0.32198-0.70285 0.88335-0.24304
   0  16  17  635.03  601.57   1-0.98865 0.77275 0.08223 0.37088 0.12566 0.51506
   0 -16 -17  -10.41  775.03   1 0.23479-0.01863 0.53004-0.98454-0.81481 0.17415
   0  16 -17 1075.27  794.21   1 0.54503-0.87385 0.76473-0.38481-0.34368-0.29715
   0 -16  1815671.50 1003.38   1-0.35485 0.68602 0.32074-0.69948 0.87818-0.20020
   0  16  1817119.97 6047.48   1-0.98358 0.77096 0.09222 0.36301 0.15512 0.52328
   0 -16 -1819216.20 4208.11   1 0.23915-0.02629 0.53414-0.99083-0.81085 0.13251
   0  16 -1813160.52 4280.79   1 0.53665-0.86877 0.76087-0.38314-0.36479-0.31373
   0 -16  19  456.39  389.60   1-0.36552 0.69995 0.31976-0.69637 0.87415-0.15850
   0 -16 -19  760.55  817.03   1 0.24145-0.03189 0.53630-0.99518-0.80874 0.09272
   0  16 -19  318.04  808.28   1 0.52800-0.86342 0.75661-0.38107-0.38567-0.33055
   0 -18   0246987.9 8187.81   1 0.78558-0.47971 0.17731-0.64688 0.59279-0.59279
   0  18   0209901.0 6934.82   1-0.00650-0.30012 0.33054 0.13867 0.94376-0.94376
   0  18   0223810.4 7111.13   1 0.11303-0.41974 0.40872 0.06040-0.90562 0.90562
   0  18   0230205.6 7471.95   1 0.64623-0.95307 0.75790-0.28926 0.08926-0.08926
   0 -18  -1 3417.32 1033.89   1 0.83018-0.52759 0.15525-0.62701 0.53543-0.57314
   0 -18   1 4240.31 1221.82   1 0.73187-0.42215 0.19984-0.66713 0.65147-0.61377
   0  18   1 4056.10  931.34   1 0.10260-0.40595 0.32575 0.14565 0.93987-0.90221
   0  18  -1 3288.86  771.15   1-0.12219-0.18768 0.33218 0.13490 0.93526-0.97292
   0  18   1 4120.23  780.77   1 0.29305-0.59609 0.58351-0.11192-0.75738 0.79507
   0  18  -1 3918.49  986.36   1 0.64076-0.95089 0.76683-0.30035 0.03708-0.07476
   0  18   1 3561.29  830.38   1 0.65087-0.95443 0.74136-0.27056 0.16353-0.12585
   0 -18   1 3853.88  849.27   1 0.06556 0.24388-0.21535-0.25119 0.97433-0.93670
   0 -18  -2135658.0 5373.11   1 0.86732-0.56802 0.13395-0.60790 0.47938-0.55480
   0 -18   2148319.8 5181.44   1 0.67068-0.35769 0.22208-0.68719 0.70770-0.63231
   0  18   2123440.3 5469.31   1 0.20022-0.50032 0.31730 0.15623 0.92694-0.85162
   0  18  -2119737.8 4653.66   1-0.24283-0.07034 0.32837 0.13657 0.91279-0.98812
   0  18   2138843.5 4685.60   1 0.44914-0.74897 0.70857-0.23476-0.54423 0.61961
   0 -18   2132170.9 4614.26   1 0.20538 0.10738-0.04695-0.41753 0.97755-0.90229
   0 -18  -3  508.54  597.32   1 0.89809-0.60243 0.11357-0.58960 0.42487-0.53800
   0 -18   3  295.29  324.57   1 0.60157-0.28529 0.24353-0.70646 0.76078-0.64769
   0  18   3  377.38  559.96   1 0.28641-0.58325 0.30705 0.16862 0.90757-0.79459
   0  18  -3  497.33  280.59   1-0.36132 0.04487 0.32015 0.14267 0.87575-0.98875
   0  18   3  142.19  170.76   1 0.54672-0.84344 0.76547-0.28970-0.33931 0.45240
   0  18  -3  347.26  209.39   1 0.62989-0.94657 0.77580-0.31330-0.03674-0.07634
   0  18   3  119.38  105.52   1 0.63390-0.93094 0.63498-0.15955 0.44153-0.32845
   0 -18   3  146.40  188.96   1 0.31091 0.00510 0.09056-0.55291 0.94611-0.83322
   0 -18  -4178392.9 6478.60   1 0.92295-0.63057 0.09431-0.57252 0.37318-0.52401
   0 -18   4198087.0 6957.57   1 0.52510-0.20546 0.26330-0.72389 0.80927-0.65860
   0  18   4182737.7 6915.70   1 0.36154-0.65507 0.29613 0.18165 0.88407-0.73339
   0  18  -4165471.7 6160.44   1-0.47491 0.15546 0.30621 0.15448 0.82504-0.97568
   0  18   4185701.0 6093.96   1 0.59409-0.88771 0.78003-0.30232-0.19644 0.34723
   0  18  -4184225.4 6580.12   1 0.62444-0.94441 0.77819-0.31786-0.06692-0.08386
   0  18   4175153.5 5693.85   1 0.57713-0.87089 0.50543-0.02786 0.64145-0.49067
   0 -18   4191147.8 6552.50   1 0.38864-0.06896 0.19839-0.65890 0.89977-0.74905
   0 -18  -5 1649.58  814.15   1 0.94299-0.65391 0.07613-0.55652 0.32398-0.51252
   0 -18   5 1292.13  554.04   1 0.44470-0.12179 0.28099-0.73943 0.85045-0.66211
   0  18   5 1024.01  621.32   1 0.42530-0.71556 0.28479 0.19514 0.85907-0.67073
   0  18  -5  582.32  447.99   1-0.57721 0.25447 0.28892 0.16966 0.76377-0.95208
   0  18   5  841.16  296.26   1 0.61567-0.90599 0.78032-0.30043-0.10969 0.29817
   0  18  -5 1072.51  761.69   1 0.61893-0.94220 0.77974-0.32158-0.09448-0.09399
   0  18   5 1262.87  333.82   1 0.48151-0.77183 0.33863 0.14114 0.80837-0.61996
   0 -18   5  837.23  264.60   1 0.44450-0.12155 0.28107-0.73946 0.85053-0.66213
   0 -18  -6151690.4 5603.21   1 0.95897-0.67319 0.05899-0.54155 0.27726-0.50351
   0  18   6158323.9 5869.94   1 0.47920-0.76620 0.27379 0.20830 0.83390-0.60789
   0 -18   6160824.1 5617.55   1 0.36224-0.03607 0.29602-0.75231 0.88382-0.65781
   0  18  -6134828.3 4836.94   1-0.66669 0.34065 0.26859 0.18787 0.69525-0.92122
   0  18  -6150768.8 5478.79   1 0.61332-0.93988 0.78062-0.32463-0.12025-0.10591
   0  18   6150663.9 5087.26   1 0.62739-0.91441 0.77703-0.29496-0.05101 0.27718
   0  18   6149501.2 4835.80   1 0.36920-0.65613 0.17062 0.31123 0.91355-0.68747
   0 -18  -7 1797.48  599.09   1 0.97155-0.68906 0.04281-0.52756 0.23290-0.49685
   0  18   7 1415.72  687.95   1 0.52444-0.80818 0.26346 0.22078 0.80965-0.54597
   0 -18   7 2315.44  838.42   1 0.28042 0.04894 0.30785-0.76214 0.90916-0.64554
   0  18  -7 1509.28  468.05   1-0.74302 0.41369 0.24574 0.20858 0.62250-0.88619
   0  18  -7 2480.45  711.03   1 0.60757-0.93743 0.78096-0.32714-0.14475-0.11911
   0  18   7 1560.01  504.00   1 0.63506-0.91895 0.77244-0.28869-0.00486 0.26864
   0 -18   7 1785.92  460.61   1 0.51462-0.18510 0.39285-0.84698 0.76212-0.49835
   0  18   7 2102.08  545.20   1 0.26076-0.54430 0.02398 0.45974 0.96510-0.70169
   0 -18  -8103518.6 5287.99   1 0.98093-0.70062 0.02819-0.51497 0.19228-0.49388
   0 -18   8104006.6 5201.09   1 0.20185 0.13077 0.31713-0.76928 0.92664-0.62537
   0  18  -888351.41 4805.03   1-0.80517 0.47253 0.22284 0.22936 0.54957-0.85093
   0  18  -8100010.3 5089.55   1 0.60165-0.93481 0.78081-0.32917-0.16831-0.13325
   0  18   898631.27 4908.99   1 0.64005-0.92066 0.76768-0.28178 0.03133 0.27012
   0 -18   899336.93 5262.19   1 0.53636-0.20357 0.43016-0.88215 0.72613-0.42468
   0  18   895922.57 1553.94   1 0.16679-0.44703-0.09473 0.58063 0.98142-0.68045
   0 -18  -9 1120.97  458.74   1 0.98827-0.71124 0.01372-0.50267 0.15207-0.49136
   0 -18   9 1222.06  571.73   1 0.12840 0.20747 0.32383-0.77384 0.93735-0.59842
   0  18  -9  453.24  440.51   1-0.85600 0.52037 0.19909 0.25097 0.47709-0.81622
   0  18  -9  183.62  428.53   1 0.59556-0.93201 0.78023-0.33076-0.19114-0.14811
   0  18   9  535.62  376.34   1 0.64370-0.92103 0.76267-0.27462 0.06296 0.27617
   0 -18   9  450.98  378.54   1 0.55250-0.21644 0.45897-0.90882 0.69575-0.35662
   0  18   9  117.60  135.39   1 0.08913-0.36612-0.18792 0.67597 0.97813-0.63953
   0 -18 -1090625.39 5555.04   1 0.99351-0.71977-0.00001-0.49109 0.11366-0.49065
   0 -18  1090830.71 3561.69   1 0.06134 0.27778 0.32834-0.77621 0.94256-0.56596
   0  18 -1078328.14 4427.77   1-0.89541 0.55649 0.17689 0.27105 0.40858-0.78539
   0  18 -1084061.32 3323.00   1 0.58926-0.92901 0.77924-0.33194-0.21342-0.16353
   0  18  1079269.86 4244.66   1 0.64644-0.92050 0.75742-0.26720 0.09173 0.28509
   0 -18  1090235.86 3681.51   1 0.56459-0.22501 0.48144-0.92910 0.67040-0.29347
   0  18  1071146.56 3902.16   1 0.02636-0.30011-0.26014 0.75034 0.96521-0.58899
   0 -18 -11 5461.71 1788.93   1 0.99695-0.72649-0.01311-0.48016 0.07688-0.49157
   0 -18  11 2498.13  868.82   1 0.00011 0.34232 0.33031-0.77605 0.94386-0.52966
   0  18 -11 1093.15  900.06   1-0.92609 0.58388 0.15560 0.29022 0.34369-0.75819
   0  18 -11 2310.74  938.64   1 0.58275-0.92579 0.77785-0.33273-0.23524-0.17941
   0 -18  11 1738.35  593.22   1 0.57361-0.23076 0.49860-0.94414 0.64988-0.23526
   0 -18 -1278291.45 5472.09   1 0.99880-0.73163-0.02563-0.46981 0.04156-0.49395
   0 -18  1273784.46 4984.58   1-0.05268 0.39837 0.33173-0.77534 0.94190-0.49004
   0 -18 -1280333.14 5385.38   1 0.06624 0.20078 0.35949-0.85486-0.93079 0.47842
   0 -18 -13  873.52  680.08   1 0.99926-0.73537-0.03763-0.45997 0.00755-0.49764
   0 -18  13  507.94  497.72   1-0.09852 0.44747 0.33221-0.77368 0.93804-0.44853
   0 -18 -13  475.54  390.96   1 0.09739 0.16632 0.39244-0.89000-0.91460 0.42453
   0  18 -13  445.89  915.21   1 0.56897-0.91862 0.77403-0.33324-0.27773-0.21231
   0 -18  1444447.27 1571.39   1-0.13783 0.49003 0.33205-0.77139 0.93313-0.40596
   0  18  1450562.93 2646.79   1-0.99848 0.73875 0.04830 0.45056 0.02642 0.50123
   0 -18 -1449100.76 3181.89   1 0.12189 0.13851 0.41788-0.91762-0.90028 0.37252
   0  18 -1445273.59 1961.03   1 0.56174-0.91470 0.77152-0.33291-0.29865-0.22909
   0 -18  15  600.61  475.62   1-0.17114 0.52660 0.33151-0.76872 0.92779-0.36297
   0  18  15 2108.33 1244.80   1-0.99654 0.74009 0.05924 0.44174 0.05828 0.50706
   0 -18 -15 1635.15 1112.41   1 0.14101 0.11609 0.43743-0.93936-0.88812 0.32266
   0  18 -15  602.74  369.36   1 0.55426-0.91053 0.76864-0.33222-0.31934-0.24609
   0 -18  1645009.90 2497.86   1-0.19903 0.55774 0.33077-0.76584 0.92248-0.32000
   0  18  1657548.71 3533.84   1-0.99356 0.74040 0.06981 0.43330 0.08918 0.51385
   0 -18 -1649646.66 2866.36   1 0.15573 0.09806 0.45231-0.95643-0.87815 0.27499
   0  18 -1640911.37 4218.37   1 0.54652-0.90610 0.76538-0.33115-0.33984-0.26329
   0 -18  17  567.35  458.89   1-0.22289 0.58489 0.32924-0.76225 0.91755-0.27724
   0  18  17  440.65  949.40   1-0.98963 0.73976 0.08004 0.42519 0.11922 0.52149
   0 -18 -17  438.50  602.18   1 0.16683 0.08366 0.46341-0.96972-0.87029 0.22943
   0  18 -17  374.33  787.68   1 0.53851-0.90140 0.76175-0.32970-0.36017-0.28065
   0 -20   0137952.1 7008.39   1 0.81829-0.47843 0.16146-0.68320 0.55165-0.55165
   0  20   0117813.0 5916.01   1-0.06139-0.27930 0.33187 0.18947 0.94132-0.94132
   0  20   0126629.4 5978.66   1 0.21811-0.55850 0.51420 0.00735-0.82946 0.82946
   0  20   0127419.0 5938.91   1 0.62206-0.96294 0.77895-0.25781-0.07914 0.07914
   0 -20  -1 1448.73  586.62   1 0.85460-0.51803 0.14160-0.66554 0.49959-0.53730
   0 -20   1 1411.18  394.07   1 0.77577-0.43263 0.18176-0.70131 0.60426-0.56655
   0  20   1  534.55  486.71   1 0.03837-0.37581 0.32871 0.19477 0.94364-0.90599
   0  20  -1 1341.63  529.36   1-0.16700-0.17694 0.33160 0.18761 0.92851-0.96617
   0  20  -1  730.60  317.52   1 0.04458-0.38868 0.33619 0.18287-0.94073 0.90303
   0  20   1  815.71  218.75   1 0.40711-0.74429 0.67790-0.15412-0.61213 0.64982
   0  20  -1 1176.47  289.49   1 0.61985-0.96403 0.77953-0.26056-0.09003 0.05234
   0  20   1  620.45  179.34   1 0.62216-0.95975 0.77892-0.25561-0.07861 0.11631
   0 -20  -2120425.7 5990.70   1 0.88523-0.55194 0.12241-0.64853 0.44875-0.52417
   0 -20   2124726.4 5997.81   1 0.72577-0.37872 0.20222-0.71949 0.65754-0.58214
   0  20   297592.75 4935.37   1 0.13123-0.46539 0.32361 0.20207 0.93704-0.86172
   0  20  -297899.71 5072.83   1-0.27656-0.07070 0.32657 0.19051 0.90380-0.97913
   0  20  -2111588.1 5490.38   1 0.61677-0.96425 0.78015-0.26335-0.10461 0.02922
   0 -20   2104865.8 5099.12   1 0.10979 0.23692-0.16356-0.35291 0.98040-0.90516
   0 -20  -3 3121.86 1135.78   1 0.91098-0.58136 0.10396-0.63215 0.39912-0.51224
   0 -20   3 3290.56 1045.46   1 0.67026-0.31994 0.22222-0.73732 0.70806-0.59497
   0  20   3 2551.14  885.39   1 0.21374-0.54466 0.31587 0.21195 0.92440-0.81143
   0  20  -3 1938.01  644.85   1-0.38408 0.03356 0.31794 0.19701 0.86682-0.97982
   0  20  -3 3474.84  733.58   1 0.61316-0.96393 0.78064-0.26602-0.12094 0.00786
   0 -20   3 2691.56  717.21   1 0.22544 0.12459-0.02154-0.49288 0.97401-0.86112
   0 -20  -480812.87 4508.87   1 0.93207-0.60574 0.08640-0.61677 0.35181-0.50264
   0 -20   486947.37 4894.87   1 0.60892-0.25532 0.24141-0.75433 0.75559-0.60480
   0  20   472951.14 4157.22   1 0.28673-0.61439 0.30701 0.22295 0.90748-0.75684
   0  20  -468807.98 3827.53   1-0.48800 0.13453 0.30430 0.20852 0.81807-0.96871
   0  20  -475995.29 4462.05   1 0.60913-0.96320 0.78092-0.26847-0.13824-0.01253
   0 -20   474349.49 3794.80   1 0.31310 0.04018 0.09352-0.60582 0.94510-0.79458
   0 -20  -5 5063.70 1334.19   1 0.94931-0.62628 0.06970-0.60225 0.30649-0.49503
   0 -20   5 5754.73  929.04   1 0.54284-0.18596 0.25926-0.77001 0.79881-0.61032
   0  20   5 3639.32 1187.63   1 0.35090-0.67523 0.29786 0.23421 0.88777-0.69943
   0  20  -5 3837.37 1103.65   1-0.58274 0.22596 0.28781 0.22289 0.75998-0.94829
   0  20  -5 4746.35 1237.91   1 0.60476-0.96212 0.78095-0.27067-0.15612-0.03235
   0  20   5 3532.39  423.89   1 0.64870-0.97324 0.75129-0.21979 0.12142 0.06698
   0  20   5 3461.47  228.73   1 0.61698-0.94157 0.59060-0.05878 0.52010-0.33164
   0 -20   5 3981.04 1159.88   1 0.37930-0.02228 0.18498-0.69548 0.90659-0.71819
   0 -20  -668125.17 3120.69   1 0.96326-0.64352 0.05382-0.58855 0.26312-0.48936
   0 -20   676042.03 3270.00   1 0.47298-0.11274 0.27513-0.78356 0.83701-0.61100
   0  20   659892.92 3483.78   1 0.40587-0.72693 0.28844 0.24579 0.86722-0.64120
   0  20  -659137.75 1567.22   1-0.66702 0.30695 0.26850 0.24009 0.69497-0.92094
   0  20  -667809.88 3493.40   1 0.60007-0.96073 0.78070-0.27260-0.17438-0.05179
   0  20   665089.00 2235.77   1 0.64837-0.96964 0.75232-0.21867 0.11665 0.10943
   0  20   664836.37 2165.91   1 0.52740-0.84852 0.41459 0.11944 0.74158-0.51550
   0 -20   668356.64 2946.57   1 0.42841-0.06812 0.25677-0.76514 0.86632-0.64024
   0 -20  -7 9488.87 2372.75   1 0.97436-0.65791 0.03872-0.57563 0.22162-0.48558
   0 -20   7 8229.70 2240.67   1 0.40247-0.03896 0.28906-0.79533 0.86859-0.60491
   0  20  -7 4802.46 1540.65   1-0.74037 0.37701 0.24662 0.25983 0.62532-0.88901
   0  20  -7 6966.48 1523.67   1 0.59508-0.95903 0.78017-0.27424-0.19288-0.07098
   0 -20   7 5132.25 1380.22   1 0.46539-0.10180 0.31316-0.81942 0.82784-0.56407
   0  20   7 6950.69  816.10   1 0.42391-0.74164 0.25004 0.28606 0.87050-0.60674
   0 -20  -872030.55 4168.49   1 0.98270-0.66833 0.02501-0.56395 0.18345-0.48505
   0 -20   873003.67 4337.57   1 0.33259 0.03417 0.30073-0.80485 0.89383-0.59248
   0  20  -856102.96 3336.45   1-0.80119 0.43453 0.22447 0.27986 0.55470-0.85606
   0  20  -866003.15 3728.93   1 0.58980-0.95705 0.77934-0.27558-0.21155-0.09001
   0 -20   865247.61 3848.22   1 0.49321-0.12635 0.35748-0.86160 0.79305-0.49160
   0  20   870695.92 3653.55   1 0.32413-0.63846 0.10852 0.42942 0.93976-0.63871
   0 -20  -9 2041.83  633.48   1 0.98932-0.67823 0.01130-0.55241 0.14530-0.48459
   0 -20   9 1591.78  608.63   1 0.26506 0.10487 0.30985-0.81200 0.91308-0.57415
   0  20  -9 1408.78  631.90   1 0.58424-0.95478 0.77820-0.27661-0.23034-0.10891
   0 -20   9  845.70  367.52   1 0.51436-0.14423 0.39241-0.89439 0.76252-0.42338
   0  20   9 1203.83  426.59   1 0.23682-0.54789-0.00699 0.54708 0.97152-0.63285
   0 -20 -1079369.75 5335.41   1 0.99407-0.68627-0.00180-0.54146 0.10864-0.48563
   0 -20  1081438.92 5329.22   1 0.20136 0.17182 0.31718-0.81720 0.92673-0.55014
   0  20 -1073184.05 5202.08   1 0.57840-0.95224 0.77674-0.27733-0.24922-0.12774
   0 -20  1066503.08 4421.99   1 0.53052-0.15712 0.41998-0.91982 0.73631-0.35950
   0 -20 -11  572.84  712.66   1 0.99720-0.69268-0.01437-0.53106 0.07332-0.48801
   0 -20  11  412.51  260.78   1 0.14248 0.23397 0.32269-0.82056 0.93571-0.52146
   0  20 -11  553.40  571.64   1 0.57228-0.94942 0.77497-0.27773-0.26814-0.14650
   0 -20 -1258650.98 5214.41   1 0.99887-0.69764-0.02645-0.52115 0.03923-0.49162
   0 -20  1259020.36 4986.52   1 0.08900 0.29070 0.32667-0.82240 0.94093-0.48902
   0  20 -1254936.63 4787.59   1 0.56584-0.94626 0.77298-0.27787-0.28689-0.16545
   0 -20 -13 1512.91  934.02   1 0.99925-0.70129-0.03809-0.51168 0.00626-0.49634
   0 -20  13 1848.26  727.46   1 0.03993 0.34307 0.32863-0.82224 0.94361-0.45409
   0  20 -13  881.89  721.61   1 0.55915-0.94287 0.77055-0.27763-0.30591-0.18413
   0 -20  1448613.28 1777.71   1-0.00219 0.38847 0.33039-0.82187 0.94383-0.41667
   0  20  1454699.33 5269.25   1-0.99846 0.70476 0.04846 0.50253 0.02688 0.50077
   0  20 -1445989.31 3575.90   1 0.55218-0.93921 0.76779-0.27704-0.32495-0.20279
   0 -20  15 1166.51  621.01   1-0.03887 0.42840 0.33145-0.82079 0.94267-0.37784
   0  20  15 2400.68 1132.87   1-0.99656 0.70614 0.05915 0.49395 0.05803 0.50731
   0  20 -15 2780.45 1000.60   1 0.54492-0.93526 0.76467-0.27612-0.34398-0.22145
   0  20  1623016.96 5332.41   1-0.99365 0.70652 0.06952 0.48571 0.08835 0.51468
   0  20 -1616372.47 3695.77   1 0.53737-0.93102 0.76121-0.27484-0.36301-0.24012
   0 -22   079341.04 5031.88   1 0.84944-0.47560 0.14460-0.71851 0.50747-0.50747
   0  22   065014.47 4000.23   1-0.11782-0.25694 0.33220 0.24128 0.93582-0.93582
   0 -22  -1 4637.36 1153.31   1 0.87879-0.50823 0.12667-0.70278 0.46007-0.49778
   0 -22   1 5126.80 1246.94   1 0.81533-0.43820 0.16297-0.73470 0.55558-0.51787
   0  22   1 2543.48 1217.82   1-0.02498-0.34653 0.33110 0.24451 0.94326-0.90560
   0  22  -1 2422.39  848.38   1-0.21511-0.16290 0.33021 0.24113 0.91906-0.95672
   0  22  -1 2319.34  645.11   1 0.57502-0.95329 0.77579-0.20471-0.25977 0.22208
   0 -22  -279789.68 4838.66   1 0.90398-0.53712 0.10927-0.68745 0.41336-0.48878
   0 -22   281985.89 3226.84   1 0.77618-0.39576 0.18158-0.75112 0.60379-0.52837
   0  22   264504.98 3997.94   1 0.06271-0.43095 0.32827 0.24955 0.94249-0.86718
   0  22  -259701.12 3478.34   1-0.31555-0.06578 0.32396 0.24525 0.89189-0.96722
   0  22  -270561.92 3783.82   1 0.58364-0.96520 0.77806-0.20915-0.23233 0.15694
   0 -22  -3  602.49  586.61   1 0.92501-0.56144 0.09257-0.67292 0.36847-0.48160
   0 -22   3  118.48  342.90   1 0.73092-0.34655 0.20022-0.76747 0.65242-0.53933
   0  22   3   55.86  310.99   1 0.14177-0.50675 0.32275 0.25721 0.93580-0.82282
   0  22  -3  184.99  313.20   1-0.41390 0.02931 0.31471 0.25238 0.85418-0.96718
   0  22  -3  -31.80  248.26   1 0.58610-0.97096 0.77861-0.21187-0.22415 0.11106
   0 -22   3  312.60  232.84   1 0.12721 0.25676-0.14277-0.42363 0.98154-0.86867
   0 -22  -484936.31 5083.57   1 0.94256-0.58229 0.07655-0.65908 0.32512-0.47595
   0 -22   489052.06 5201.44   1 0.68166-0.29400 0.21834-0.78342 0.69832-0.54753
   0  22   470221.10 4419.64   1 0.21289-0.57462 0.31596 0.26613 0.92457-0.77393
   0  22  -479701.24 4735.40   1 0.58585-0.97401 0.77855-0.21399-0.22498 0.07420
   0 -22   472529.04 3838.35   1 0.22679 0.16051-0.01982-0.54456 0.97373-0.82321
   0 -22  -5 2885.17  955.94   1 0.95706-0.60008 0.06121-0.64593 0.28334-0.47188
   0 -22   5 3073.61  869.39   1 0.62803-0.23710 0.23572-0.79863 0.74162-0.55313
   0  22  -5 1971.40  775.32   1 0.58407-0.97552 0.77816-0.21577-0.23092 0.04244
   0 -22   5 1557.48  533.38   1 0.30313 0.08742 0.08008-0.64233 0.94957-0.76142
   0 -22  -647086.44 3442.97   1 0.96887-0.61519 0.04653-0.63343 0.24311-0.46936
   0 -22   650364.03 3486.26   1 0.57092-0.17671 0.25200-0.81273 0.78136-0.55518
   0  22  -644325.66 3297.58   1 0.58126-0.97601 0.77749-0.21727-0.24007 0.01390
   0 -22   643483.05 2981.97   1 0.36206 0.03228 0.16055-0.72103 0.91822-0.69214
   0 -22  -7 2804.02 1019.27   1 0.97799-0.62627 0.03314-0.62208 0.20598-0.46988
   0 -22   7 2549.45  859.55   1 0.51091-0.11334 0.26666-0.82506 0.81722-0.55354
   0  22  -7 2184.00  780.57   1 0.57771-0.97575 0.77655-0.21851-0.25140-0.01246
   0 -22  -887287.77 6114.33   1 0.98548-0.63704 0.01967-0.61078 0.16863-0.47022
   0 -22   890476.98 6271.29   1 0.45062-0.04979 0.27979-0.83605 0.84773-0.54638
   0  22  -880307.39 6332.95   1 0.57356-0.97490 0.77536-0.21949-0.26426-0.03730
   0 -22  -9  523.09  864.86   1 0.99114-0.64599 0.00674-0.60001 0.13258-0.47187
   0 -22   9  536.39  551.13   1 0.39080 0.01329 0.29115-0.84525 0.87321-0.53419
   0  22  -9  621.95  513.34   1 0.56895-0.97351 0.77402-0.22022-0.27780-0.06146
   0 -22 -1075778.14 7472.87   1 0.99519-0.65332-0.00569-0.58974 0.09773-0.47472
   0 -22  1077025.94 6679.47   1 0.33273 0.07462 0.30070-0.85266 0.89378-0.51710
   0  22 -1064030.75 6263.03   1 0.56383-0.97170 0.77228-0.22065-0.29269-0.08426
   0 -22 -11  802.66  610.20   1 0.99779-0.65920-0.01768-0.57991 0.06399-0.47868
   0 -22  11  371.71  428.13   1 0.27749 0.13302 0.30824-0.85825 0.90993-0.49567
   0  22 -11  357.34  939.90   1 0.55831-0.96949 0.77023-0.22080-0.30824-0.10641
   0 -22 -1249066.53 4039.10   1 0.99908-0.66377-0.02927-0.57049 0.03127-0.48366
   0  22 -1247800.89 3002.12   1 0.55242-0.96691 0.76789-0.22064-0.32429-0.12805
   0  22 -13  447.60  550.94   1 0.54617-0.96396 0.76523-0.22016-0.34075-0.14929
   0  22  1445834.46 5982.53   1-0.99819 0.67051 0.05046 0.55265 0.03270 0.49495
   0  22 -1435290.03 4872.37   1 0.53957-0.96067 0.76224-0.21937-0.35753-0.17020
   0 -24   0116343.5 8054.87   1 0.87888-0.47105 0.12661-0.75271 0.45992-0.45992
   0 -24  -1  709.64  391.62   1 0.90247-0.49837 0.11038-0.73854 0.41634-0.45405
   0 -24   1 1041.15  586.66   1 0.85183-0.44072 0.14322-0.76712 0.50384-0.46613
   0 -24  -244672.58 2443.69   1 0.92249-0.52168 0.09469-0.72503 0.37420-0.44962
   0 -24   247890.14 2601.04   1 0.82090-0.40649 0.16012-0.78184 0.54816-0.47274
   0 -24  -3  -12.73  400.35   1 0.93948-0.54196 0.07954-0.71206 0.33323-0.44636
   0 -24   3  271.19  345.13   1 0.78593-0.36824 0.17715-0.79668 0.59238-0.47925
   0 -24  -472341.22 5179.94   1 0.95374-0.55952 0.06493-0.69963 0.29350-0.44433
   0 -24   472648.44 4997.07   1 0.74695-0.32597 0.19410-0.81144 0.63590-0.48506
   0 -24  -5 3810.13 1100.53   1 0.96559-0.57466 0.05087-0.68775 0.25503-0.44357
   0 -24   5 2145.40  998.42   1 0.70315-0.27818 0.21071-0.82578 0.67909-0.49060
   0 -24  -680755.35 6756.05   1 0.97528-0.58764 0.03733-0.67639 0.21778-0.44403
   0 -24   678885.56 6396.09   1 0.65699-0.22873 0.22661-0.83951 0.71902-0.49284
   0 -24  -7 -144.07  407.97   1 0.98273-0.59695 0.02496-0.66606 0.18331-0.44721
   0 -24   7  261.02  195.06   1 0.60819-0.17666 0.24162-0.85234 0.75611-0.49223
   0 -24  -860888.67 4747.73   1 0.98885-0.60636 0.01238-0.65565 0.14833-0.44993
   0 -24  -9  417.10  749.37   1 0.99343-0.61422 0.00024-0.64567 0.11439-0.45368
   0 -24 -1056368.86 5129.79   1 0.99661-0.62068-0.01150-0.63609 0.08141-0.45840
   0 -24 -11  366.47  647.83   1 0.99852-0.62587-0.02288-0.62687 0.04932-0.46401
   0 -24 -1242956.00 5509.78   1 0.99926-0.62989-0.03393-0.61799 0.01805-0.47044
   0 -26   051033.78 3876.89   1 0.90658-0.46524 0.10732-0.78547 0.40814-0.40814
   0 -26  -1  330.90  396.59   1 0.92478-0.48673 0.09276-0.77309 0.36900-0.40671
   0 -26   1  383.20  319.54   1 0.88538-0.44028 0.12230-0.79838 0.44846-0.41075
   0 -26  -237559.04 2800.75   1 0.94043-0.50568 0.07862-0.76113 0.33074-0.40616
   0 -26   235174.23 2412.29   1 0.86143-0.41304 0.13755-0.81144 0.48888-0.41346
   0 -26  -3 1068.57  608.48   1 0.95376-0.52230 0.06491-0.74960 0.29344-0.40656
   0 -26  -450204.56 3654.10   1 0.96499-0.53682 0.05163-0.73850 0.25712-0.40796
   0 -26  -5  320.77  565.26   1 0.97432-0.54944 0.03878-0.72783 0.22179-0.41033
   0 -26  -651118.39 2976.70   1 0.98159-0.55847 0.02702-0.71812 0.18903-0.41522
   0 -26  -7  145.78  394.31   1 0.98771-0.56787 0.01497-0.70823 0.15553-0.41942
   0 -26  -840475.73 5319.66   1 0.99241-0.57585 0.00328-0.69871 0.12289-0.42449
  -1  -1  23 1113.79 1002.59   1-0.84933 0.90214 0.20243-0.20583 0.48749 0.37917
  -1   1  23  109.66  683.60   1-0.87637 0.89517 0.18819-0.13946 0.44334 0.42332
  -1  -1  2241906.69 5351.06   1-0.86122 0.91074 0.19640-0.20191 0.46873 0.36025
  -1   1  2248010.92 2996.84   1-0.88808 0.90360 0.18138-0.13477 0.42237 0.40661
   1  -1 -2236284.23 8200.10   1 0.49005-0.50589 0.73527-0.78337-0.46820-0.36111
   1   1 -2235678.82 6772.40   1 0.50240-0.55231 0.74264-0.73861-0.44278-0.38652
  -1  -1  21  406.93  575.39   1-0.87259 0.91881 0.19030-0.19793 0.44984 0.34146
  -1   1  21  380.97  316.06   1-0.89927 0.91150 0.17444-0.12995 0.40108 0.39022
   1  -1 -21   86.63 1180.91   1 0.49985-0.51238 0.74115-0.78707-0.44813-0.34348
   1   1 -21  609.54  932.85   1 0.51229-0.55889 0.74827-0.74204-0.42147-0.37014
  -1  -1  2047397.62 3133.97   1-0.88345 0.92638 0.18412-0.19388 0.43080 0.32281
  -1   1  2045094.22 3770.67   1-0.90995 0.91888 0.16735-0.12498 0.37943 0.37419
   1  -1 -2044561.56 5967.74   1 0.50939-0.51861 0.74665-0.79037-0.42781-0.32610
   1   1 -2046891.27 3166.68   1 0.52192-0.56521 0.75348-0.74507-0.39981-0.35410
  -1  -1  19 1700.09  585.57   1-0.89383 0.93347 0.17787-0.18975 0.41160 0.30434
  -1   1  19 1599.21 1010.09   1-0.92013 0.92577 0.16011-0.11986 0.35736 0.35857
   1  -1 -19  949.97 1175.82   1 0.51867-0.52459 0.75175-0.79329-0.40722-0.30900
   1   1 -19 1330.16 1399.66   1 0.53132-0.57130 0.75828-0.74768-0.37775-0.33847
  -1  -1  1847952.43 3177.01   1-0.90373 0.94008 0.17154-0.18553 0.39221 0.28604
  -1   1  1844483.61 3940.58   1-0.92982 0.93216 0.15268-0.11454 0.33483 0.34342
   1  -1 -1841240.51 2845.47   1 0.52772-0.53033 0.75648-0.79583-0.38630-0.29222
   1   1 -1840920.98 2874.19   1 0.54050-0.57717 0.76267-0.74989-0.35522-0.32330
  -1  -1  17 2214.58  907.77   1-0.91317 0.94622 0.16512-0.18123 0.37261 0.26796
  -1   1  17 2017.50  743.03   1-0.93902 0.93807 0.14504-0.10902 0.31175 0.32882
   1  -1 -17 1544.29  760.05   1 0.53655-0.53585 0.76082-0.79799-0.36503-0.27580
   1   1 -17 2323.43  971.52   1 0.54946-0.58283 0.76665-0.75168-0.33216-0.30867
  -1  -1  1640723.20 2642.43   1-0.92216 0.95192 0.15859-0.17682 0.35277 0.25012
  -1   1  1642070.96 3163.02   1-0.94774 0.94350 0.13716-0.10326 0.28804 0.31486
   1  -1 -1638914.46 4060.55   1 0.54517-0.54116 0.76479-0.79977-0.34332-0.25981
   1   1 -1639639.15 3149.54   1 0.55823-0.58829 0.77020-0.75305-0.30847-0.29466
  -1  -1  15 2268.08  685.26   1 0.96968-0.94330 0.04542-0.06488 0.24008 0.32553
  -1   1  15 1756.02  577.46   1 0.95397-0.96153 0.06468-0.03197 0.29282 0.27279
  -1  -1  15 3678.15 1257.56   1-0.93072 0.95719 0.15195-0.17230 0.33264 0.23257
  -1   1  15 2022.63  804.90   1-0.95605 0.94842 0.12861-0.09674 0.26348 0.30186
   1  -1 -15 3109.32  889.42   1 0.55360-0.54628 0.76837-0.80117-0.32111-0.24432
   1   1 -15 1712.00  869.54   1 0.56682-0.59357 0.77332-0.75397-0.28404-0.28139
  -1  -1  1433898.11 1882.86   1 0.97380-0.95070 0.03955-0.06119 0.22392 0.30398
  -1   1  1434329.23 4652.15   1 0.95776-0.96861 0.06041-0.02988 0.28115 0.24675
  -1  -1  1438648.64 2658.69   1-0.93886 0.96203 0.14518-0.16765 0.31218 0.21535
  -1   1  1439420.09 2133.07   1-0.96378 0.95287 0.12013-0.09039 0.23808 0.28957
   1  -1 -1435455.78 2682.71   1 0.56186-0.55123 0.77157-0.80217-0.29829-0.22944
   1   1 -1434475.87 2435.90   1 0.57549-0.59878 0.77593-0.75423-0.25834-0.26940
  -1   1  1439011.76 2195.36   1 0.65172-0.66271 0.72044-0.69023 0.23708 0.29047
  -1  -1  1437636.41 2392.64   1 0.65186-0.62883 0.71018-0.73217 0.26591 0.26169
  -1  -1  13 1607.97  516.75   1 0.97747-0.95772 0.03397-0.05798 0.20829 0.28179
  -1   1  13 2094.04  639.33   1 0.96103-0.97518 0.05655-0.02820 0.27059 0.21960
  -1  -1  13 2692.60  972.10   1-0.94658 0.96646 0.13825-0.16283 0.29130 0.19855
  -1   1  13 2495.88  684.51   1-0.97101 0.95681 0.11124-0.08363 0.21156 0.27840
   1  -1 -13 2034.72  675.66   1 0.56997-0.55604 0.77436-0.80278-0.27474-0.21530
   1   1 -13 2667.76 1026.22   1 0.58376-0.60376 0.77809-0.75422-0.23194-0.25810
  -1   1  13 2314.96  986.49   1 0.65185-0.66612 0.72467-0.69662 0.22344 0.26643
  -1  -1  13 2021.28  682.24   1 0.65219-0.63243 0.71393-0.73807 0.25483 0.23508
  -1  -1  1212283.05 1281.50   1 0.98074-0.96427 0.02852-0.05469 0.19319 0.25919
  -1   1  1213647.68 1801.34   1 0.96376-0.98120 0.05319-0.02703 0.26141 0.19108
  -1  -1  1213006.68 1249.82   1-0.95391 0.97050 0.13112-0.15783 0.26991 0.18225
  -1   1  1214424.34 1270.56   1-0.97769 0.96021 0.10186-0.07636 0.18366 0.26861
   1  -1 -1214856.14 2970.51   1 0.57821-0.56083 0.77669-0.80277-0.24981-0.20253
   1   1 -1213596.10 2370.37   1 0.59191-0.60861 0.77970-0.75366-0.20421-0.24814
  -1   1  1210961.50 2970.71   1 0.65186-0.66940 0.72846-0.70256 0.21076 0.24142
  -1  -1  1212808.04  931.27   1 0.65240-0.63592 0.71714-0.74343 0.24509 0.20713
  -1  -1  1126491.12 1488.88   1 0.98360-0.97041 0.02334-0.05168 0.17883 0.23585
  -1   1  1126808.22 1162.31   1 0.96589-0.98662 0.05048-0.02649 0.25396 0.16081
  -1  -1  1124197.03 1257.99   1-0.96096 0.97416 0.12333-0.15209 0.24765 0.16692
  -1   1  1126167.02 1272.36   1-0.98379 0.96302 0.09184-0.06847 0.15401 0.26057
   1  -1 -1126125.52 1821.71   1 0.58609-0.56541 0.77860-0.80251-0.22418-0.19046
   1   1 -1125188.94 1412.28   1 0.59996-0.61337 0.78069-0.75248-0.17479-0.23986
  -1   1  1126038.53 1803.70   1 0.65176-0.67259 0.73176-0.70803 0.19930 0.21520
  -1  -1  1129372.10 1314.38   1 0.65173-0.63846 0.72052-0.74886 0.23683 0.17767
  -1  -1  1028468.30 1147.00   1 0.98604-0.97613 0.01853-0.04903 0.16545 0.21153
  -1   1  1027959.38 1494.96   1 0.96734-0.99137 0.04858-0.02678 0.24876 0.12831
  -1  -1  1028634.01 1582.14   1-0.96751 0.97743 0.11567-0.14656 0.22477 0.15211
  -1   1  1031184.14 1239.51   1-0.98920 0.96514 0.08102-0.05978 0.12211 0.25478
   1  -1 -1029124.90 1319.40   1 0.59392-0.56995 0.78001-0.80174-0.19705-0.17990
   1   1 -1030379.03 2267.30   1 0.60794-0.61806 0.78095-0.75057-0.14320-0.23375
  -1   1  1029034.97 1291.00   1 0.65160-0.67571 0.73452-0.71294 0.18943 0.18739
  -1  -1  1030854.02 1314.57   1 0.65180-0.64181 0.72236-0.75285 0.23096 0.14586
  -1  -1   9  187.51  368.76   1 0.98806-0.98144 0.01419-0.04686 0.15336 0.18592
  -1   1   9  570.02  282.38   1 0.96796-0.99528 0.04776-0.02814 0.24651 0.09285
  -1  -1   9  726.85  360.67   1-0.97370 0.98033 0.10762-0.14062 0.20077 0.13842
  -1   1   9  345.88  419.96   1-0.99378 0.96644 0.06915-0.05003 0.08724 0.25196
   1  -1  -9 -142.42  564.26   1 0.60175-0.57448 0.78082-0.80038-0.16793-0.17133
   1   1  -9  423.68  264.40   1 0.61587-0.62269 0.78029-0.74774-0.10876-0.23050
  -1   1   9  162.17  486.32   1 0.65143-0.67882 0.73663-0.71721 0.18165 0.15748
  -1  -1   9  273.20  307.33   1 0.65182-0.64512 0.72329-0.75594 0.22795 0.11118
  -1  -1   891768.75 1893.50   1 0.98965-0.98631 0.01050-0.04534 0.14308 0.15850
  -1   1   891498.64 1947.94   1 0.96748-0.99809 0.04840-0.03096 0.24826 0.05339
  -1  -1   890944.82 2911.63   1-0.97953 0.98288 0.09901-0.13414 0.17522 0.12629
  -1   1   886123.30 1948.43   1-0.99726 0.96664 0.05583-0.03884 0.04834 0.25317
   1  -1  -888579.53 2057.69   1 0.60965-0.57909 0.78089-0.79828-0.13605-0.16550
   1   1  -892735.00 2719.95   1 0.62376-0.62728 0.77843-0.74370-0.07044-0.23112
  -1   1   891264.60 2460.21   1 0.65130-0.68197 0.73793-0.72067 0.17678 0.12467
  -1  -1   893982.03 2350.57   1 0.65182-0.64839 0.72302-0.75783 0.22883 0.07262
  -1  -1   712940.80  681.84   1 0.99075-0.99070 0.00776-0.04476 0.13542 0.12847
  -1   1   713225.88  760.14   1 0.96541-0.99932 0.05109-0.03583 0.25564 0.00830
  -1  -1   712571.00  633.37   1-0.98500 0.98506 0.08961-0.12686 0.14741 0.11641
   1  -1  -713015.75  965.95   1 0.61771-0.58385 0.77998-0.79519-0.10024-0.16362
   1   1  -713441.73 1903.06   1 0.63157-0.63180 0.77485-0.73794-0.02670-0.23717
  -1   1   712813.30  668.94   1 0.65128-0.68523 0.73812-0.72302 0.17605 0.08772
  -1  -1   712430.81  705.80   1 0.65175-0.65160 0.72105-0.75801 0.23516 0.02861
   1  -1  -6 5658.82  446.90   1 0.99851-0.96122-0.02286 0.00987 0.04938-0.27558
  -1  -1   6 7473.64 1074.61   1 0.99125-0.99448 0.00645-0.04562 0.13177 0.09442
  -1   1   6 6571.53  801.13   1 0.96083-0.99803 0.05679-0.04370 0.27124-0.04500
  -1  -1   6 7135.30  494.73   1-0.99008 0.98685 0.07899-0.11837 0.11613 0.11000
   1  -1  -6 6908.31  758.26   1 0.62602-0.58886 0.77760-0.79064-0.05850-0.16767
   1   1  -6 5025.65  712.33   1 0.63929-0.63616 0.76854-0.72941 0.02538-0.25148
  -1   1   6 8154.94 1594.23   1 0.65143-0.68865 0.73666-0.72371 0.18155 0.04454
  -1  -1   6 6561.32  497.06   1 0.65231-0.65548 0.71565-0.75483 0.24965-0.02353
   1  -1  -5116178.2 1936.49   1 0.99337-0.95280 0.00041-0.01124 0.11487-0.30337
  -1  -1   5121575.2 1849.95   1 0.99084-0.99735 0.00752-0.04885 0.13476 0.05373
  -1   1   5122875.2 2076.51   1 0.95174-0.99223 0.06711-0.05621 0.29944-0.11090
   1  -1  -5121232.1 1967.29   1 0.63480-0.59429 0.77264-0.78343-0.00664-0.18176
   1   1  -5117352.3 2057.87   1 0.64623-0.63982 0.75791-0.71662 0.08920-0.27762
  -1   1   5120236.3 1922.64   1 0.65173-0.69223 0.73240-0.72161 0.19703-0.00862
  -1  -1   5122819.8 2108.15   1 0.65147-0.65792 0.70661-0.74795 0.27616-0.08773
  -1  -1   437415.97 1369.56   1 0.98861-0.99840 0.01296-0.05645 0.14993 0.00086
   1  -1  -437117.58 1246.00   1 0.97910-0.93524 0.03131-0.03997 0.20093-0.35172
  -1   1   439059.62 1152.57   1 0.93358-0.97737 0.08503-0.07631 0.34810-0.19727
  -1  -1   436629.76 1041.38   1-0.99824 0.98844 0.05008-0.09371 0.03159 0.11916
   1  -1  -442063.57 1274.35   1 0.64352-0.59974 0.76296-0.77159 0.06126-0.21199
  -1  -1   435063.00 1099.63   1 0.64873-0.65846 0.68923-0.73271 0.32263-0.17189
   1   1  -3 2627.45  369.19   1 0.99891-0.98583-0.02685 0.07251 0.03812-0.15122
   1  -1  -3 2812.63  891.90   1 0.94378-0.89671 0.07534-0.08189 0.32185-0.43497
   1  -1  -3 4028.70 1116.91   1 0.65081-0.60375 0.74176-0.74823 0.16195-0.27500
   1   1  -3 3271.98 1026.16   1 0.65076-0.63776 0.70115-0.65551 0.29136-0.40442
  -1   1   3 3650.44  936.26   1 0.65041-0.69751 0.69883-0.69238 0.29762-0.18456
   1  -1   3 3429.40  932.76   1-0.81010 0.87694 0.22079-0.21443 0.54311-0.43010
  -1   1  -3 3409.72  889.52   1-0.88161 0.81481 0.18520-0.19155 0.43412-0.54716
   1   1   3 3028.46  420.57   1-0.94982 0.98262 0.13518-0.07669 0.28207-0.16903
  -1  -1  -3 2556.25 1092.60   1 0.43607-0.46891 0.69933-0.75805-0.56636 0.45328
   1   1   3 4073.41 1111.72   1 0.49799-0.46519 0.74006-0.68136-0.45200 0.56509
  -1   1  -3 2801.28  934.25   1 0.51181-0.57868 0.74800-0.75456-0.42253 0.30944
   1  -1   4 1380.23  375.44   1-0.85518 0.92528 0.19950-0.19103 0.47838-0.32765
  -1   1  -4 1932.08  488.43   1-0.93081 0.86072 0.15188-0.16036 0.33243-0.48315
  -1  -1  -4 1566.46  836.72   1-0.99042 0.95432 0.07819-0.13881 0.11378-0.26454
  -1  -1  -4 3599.77  527.71   1 0.47449-0.51060 0.72546-0.78634-0.49854 0.34776
  -1   1  -4 2794.18  722.86   1 0.52941-0.59959 0.75733-0.76607-0.38231 0.23152
   1  -1   4 1354.76  390.21   1 0.58576-0.51566 0.77853-0.76984-0.22528 0.37607
   1  -1   5 8450.29  610.00   1-0.87811 0.95150 0.18720-0.17661 0.44030-0.25189
   1   1   5 8772.72  724.39   1-0.95543 0.99481 0.12925-0.06650 0.26540-0.07695
  -1   1  -5 8274.98  497.34   1-0.95810 0.88474 0.12645-0.13707 0.25700-0.44545
  -1  -1  -5 8338.45  566.97   1-0.99484 0.95546 0.06572-0.12847 0.07722-0.26567
  -1  -1  -5 9145.68  830.44   1 0.49447-0.53389 0.73795-0.80102-0.45924 0.27076
  -1   1  -5 8430.43  656.13   1 0.53753-0.61102 0.76129-0.77222-0.36262 0.17413
   1   1   5 7912.91 1040.55   1 0.57189-0.53258 0.77485-0.71187-0.26933 0.45781
   1  -1   5 7949.62 1351.60   1 0.60114-0.52774 0.78078-0.76992-0.17027 0.35875
   1  -1   632776.88 1643.11   1-0.89031 0.96699 0.18003-0.16732 0.41823-0.19214
   1   1   632134.23 1176.94   1-0.95421 0.99689 0.13081-0.06597 0.26898-0.04289
  -1   1  -631119.45 1443.50   1-0.97442 0.89778 0.10662-0.11936 0.19780-0.42394
  -1  -1  -629471.92 1081.96   1-0.99742 0.95475 0.05503-0.11990 0.04600-0.27214
  -1  -1  -631615.70 1263.45   1 0.50526-0.54798 0.74430-0.80955-0.43671 0.21053
  -1   1  -631515.87 1228.64   1 0.54083-0.61763 0.76283-0.77594-0.35438 0.12820
   1   1   633608.88 1646.45   1 0.59046-0.54785 0.77945-0.71430-0.20927 0.43545
   1  -1   631842.52 1193.35   1 0.61199-0.53529 0.78074-0.76771-0.12606 0.35224
   1  -1   725782.93 1025.22   1-0.89657 0.97654 0.17616-0.16133 0.40635-0.14258
  -1   1  -725181.34 1443.14   1-0.98475 0.90482 0.09008-0.10495 0.14880-0.41263
  -1  -1  -724151.04 1116.59   1-0.99880 0.95285 0.04540-0.11240 0.01801-0.28184
  -1  -1  -724461.89 1172.28   1 0.51081-0.55685 0.74745-0.81489-0.42471 0.16083
  -1   1  -726408.71 1196.05   1 0.54133-0.62143 0.76305-0.77836-0.35312 0.08925
   1   1   724961.91 1103.48   1 0.60384-0.55794 0.78092-0.71359-0.15977 0.42364
   1  -1   725369.80 1110.58   1 0.62018-0.54019 0.77945-0.76424-0.08843 0.35231
   1   1   832433.63 1532.86   1 0.99926-0.95007-0.03732 0.10681 0.00843 0.29315
   1  -1   835253.60 1775.38   1-0.89918 0.98245 0.17450-0.15755 0.40125-0.09980
   1   1   836521.82 1983.81   1-0.94833 0.99760 0.13660-0.06752 0.28634 0.01510
  -1   1  -834859.75 1599.08   1-0.99141 0.90819 0.07575-0.09274 0.10661-0.40813
  -1  -1  -832858.48 2129.16   1 0.51311-0.56245 0.74872-0.81835-0.41967 0.11810
  -1   1  -834412.97 2022.76   1 0.54002-0.62343 0.76245-0.77994-0.35641 0.05484
   1   1   833267.20 1586.95   1 0.61399-0.56480 0.78054-0.71105-0.11724 0.41881
   1  -1   834913.97 1886.41   1 0.62665-0.54336 0.77734-0.75996-0.05509 0.35666
   1   1   931536.88 1610.72   1 0.99904-0.94657-0.02872 0.10037 0.03283 0.30646
   1  -1   933304.47 2139.26   1-0.89937 0.98593 0.17438-0.15531 0.40089-0.06175
   1   1   930586.61 1508.98   1-0.94419 0.99674 0.14046-0.06926 0.29795 0.04118
  -1   1  -930636.50 1544.28   1-0.99561 0.90911 0.06296-0.08208 0.06916-0.40836
  -1  -1  -933214.11 2253.89   1 0.51320-0.56586 0.74878-0.82059-0.41945 0.08018
  -1   1  -932414.55 1713.26   1 0.53745-0.62417 0.76125-0.78092-0.36281 0.02355
   1   1   932138.22 1637.08   1 0.62198-0.56948 0.77898-0.70731-0.07953 0.41880
   1  -1   930647.77 1609.06   1 0.63190-0.54532 0.77464-0.75509-0.02467 0.36394
   1   1  1011046.22 2217.98   1 0.99820-0.94245-0.02044 0.09426 0.05622 0.32077
   1  -1  1012832.51 1100.30   1-0.89781 0.98766 0.17537-0.15419 0.40393-0.02712
   1   1  1010834.94  890.57   1-0.93940 0.99525 0.14471-0.07140 0.31075 0.06605
  -1   1 -1010178.50  848.21   1-0.99806 0.90828 0.05129-0.07253 0.03512-0.41202
  -1  -1 -1011280.29 1530.31   1 0.51174-0.56770 0.74796-0.82196-0.42268 0.04572
  -1   1 -1011135.85 2609.89   1 0.53393-0.62396 0.75956-0.78142-0.37143-0.00552
   1   1  1010778.51  865.93   1 0.62841-0.57262 0.77655-0.70271-0.04528 0.42224
   1  -1  1011937.14 3106.32   1 0.63637-0.54668 0.77136-0.74978 0.00406 0.37275
   1   1  11  369.01  327.22   1 0.99680-0.93777-0.01240 0.08839 0.07887 0.33581
   1  -1  11  610.16  656.41   1-0.89493 0.98807 0.17719-0.15389 0.40950 0.00498
   1   1  11  382.04  409.64   1-0.93405 0.99319 0.14924-0.07381 0.32444 0.09004
  -1  -1 -11 1003.70  754.44   1 0.50909-0.56835 0.74648-0.82266-0.42847 0.01381
  -1   1 -11 -133.18  934.75   1 0.52967-0.62301 0.75746-0.78151-0.38169-0.03296
   1   1  11  519.29  639.47   1 0.63381-0.57493 0.77337-0.69756-0.01309 0.42760
   1  -1  11  131.67  538.78   1 0.63999-0.54702 0.76775-0.74402 0.03085 0.38365
   1  -1  1242170.03 1675.79   1 0.99917-0.90279-0.03109 0.05708 0.02611 0.42627
   1   1  1246039.61 2653.52   1 0.99487-0.93255-0.00454 0.08269 0.10097 0.35141
   1  -1  1245936.91 2342.55   1-0.89097 0.98741 0.17963-0.15421 0.41700 0.03517
   1   1  1252212.94 2104.42   1-0.92817 0.99060 0.15399-0.07644 0.33879 0.11337
  -1  -1 -1246259.09 2184.98   1 0.50550-0.56808 0.74444-0.82281-0.43619-0.01615
  -1   1 -1248224.83 2268.02   1 0.52480-0.62144 0.75498-0.78121-0.39317-0.05917
   1   1  1248511.12 1982.24   1 0.63813-0.57598 0.76974-0.69177 0.01666 0.43552
   1  -1  1246909.54 2279.58   1 0.64301-0.54676 0.76377-0.73787 0.05648 0.39570
   1  -1  1322295.69 4056.74   1 0.99830-0.89863-0.02116 0.04932 0.05418 0.43590
   1   1  1323620.65 2807.36   1 0.99244-0.92684 0.00319 0.07712 0.12264 0.36744
   1  -1  1325972.15 1969.80   1-0.88611 0.98584 0.18256-0.15502 0.42599 0.06386
   1   1  1325150.33 1243.06   1-0.92178 0.98750 0.15889-0.07922 0.35365 0.13620
  -1  -1 -1325281.87 3663.52   1 0.50115-0.56704 0.74192-0.82247-0.44541-0.04463
  -1   1 -1330519.79 2945.59   1 0.51939-0.61934 0.75214-0.78056-0.40560-0.08444
   1   1  1325115.86 5069.43   1 0.64170-0.57627 0.76563-0.68551 0.04492 0.44495
   1  -1  1326044.03 4138.88   1 0.64550-0.54598 0.75942-0.73137 0.08121 0.40865
   1  -1  1491320.41 3904.79   1 0.99664-0.89369-0.01162 0.04194 0.08106 0.44671
   1   1  1479491.00 3517.96   1 0.98951-0.92063 0.01083 0.07165 0.14399 0.38379
   1  -1  1487615.95 3589.10   1-0.88046 0.98348 0.18586-0.15620 0.43615 0.09138
   1   1  1487659.71 3651.13   1-0.91489 0.98391 0.16390-0.08212 0.36891 0.15862
  -1  -1 -1491644.77 4402.07   1 0.49615-0.56535 0.73896-0.82170-0.45580-0.07194
  -1   1 -1489474.97 5027.37   1 0.51351-0.61677 0.74894-0.77955-0.41877-0.10896
   1   1  1479019.68 4004.59   1 0.64462-0.57591 0.76109-0.67882 0.07200 0.45555
   1  -1  1483441.38 3245.96   1 0.64754-0.54474 0.75472-0.72451 0.10525 0.42230
   1  -1  15 3884.72 1256.26   1-0.87410 0.98041 0.18946-0.15768 0.44726 0.11795
   1   1  15 3640.86  929.54   1-0.90752 0.97984 0.16901-0.08511 0.38448 0.18073
  -1  -1 -15 3350.00 1181.66   1 0.49058-0.56309 0.73559-0.82052-0.46713-0.09830
  -1   1 -15 2597.01  969.87   1 0.50720-0.61378 0.74541-0.77820-0.43254-0.13289
   1  -1  1669316.67 4673.91   1-0.86708 0.97668 0.19330-0.15940 0.45913 0.14377
   1   1  1668962.51 4424.47   1-0.89967 0.97528 0.17418-0.08816 0.40029 0.20260
  -1  -1 -1663115.24 4468.82   1 0.48451-0.56032 0.73184-0.81895-0.47922-0.12391
  -1   1 -1662750.25 3997.37   1 0.50050-0.61038 0.74153-0.77651-0.44678-0.15635
   1  -1  17   87.52  490.73   1-0.85943 0.97233 0.19733-0.16131 0.47162 0.16895
   1   1  17  412.65  543.05   1-0.89134 0.97024 0.17941-0.09127 0.41631 0.22427
  -1  -1 -17  625.35  602.83   1 0.47796-0.55708 0.72769-0.81700-0.49193-0.14889
  -1   1 -17 1236.97 1276.63   1 0.49342-0.60661 0.73731-0.77448-0.46140-0.17943
   1  -1  1856523.56 3477.93   1-0.85118 0.96737 0.20151-0.16338 0.48463 0.19362
   1   1  1852196.53 4102.28   1-0.88252 0.96471 0.18467-0.09441 0.43248 0.24577
  -1  -1 -1857634.98 5600.82   1 0.47098-0.55340 0.72318-0.81466-0.50516-0.17337
  -1   1 -1853351.13 3591.41   1 0.48597-0.60247 0.73275-0.77210-0.47634-0.20218
   1  -1  19  543.68  545.17   1-0.84216 0.96179 0.20642-0.16617 0.49814 0.21758
   1   1  19  421.67  509.22   1-0.87321 0.95869 0.18995-0.09757 0.44878 0.26715
  -1  -1 -19 1965.80 1324.48   1 0.46346-0.54920 0.71834-0.81205-0.51883-0.19733
  -1   1 -19  778.78  627.63   1 0.47817-0.59797 0.72783-0.76937-0.49153-0.22469
   1  -1  2062379.95 3834.86   1-0.83274 0.95567 0.21084-0.16847 0.51193 0.24146
   1   1  2059950.03 3788.14   1-0.86340 0.95218 0.19525-0.10076 0.46519 0.28843
  -1  -1 -2059411.23 4940.56   1 0.45566-0.54471 0.71306-0.80896-0.53282-0.22103
  -1   1 -2056405.51 4308.96   1 0.46993-0.59303 0.72262-0.76637-0.50691-0.24694
   1  -1  21  422.09  731.89   1-0.82274 0.94897 0.21535-0.17086 0.52603 0.26504
   1   1  21 1568.05 1049.70   1-0.85308 0.94515 0.20056-0.10395 0.48167 0.30963
  -1  -1 -21 1473.88 1015.01   1 0.44747-0.53983 0.70741-0.80550-0.54711-0.24443
  -1   1 -21  999.57  621.36   1 0.46144-0.58784 0.71698-0.76291-0.52249-0.26905
   1  -1  2231411.93 5166.53   1-0.81217 0.94170 0.21992-0.17331 0.54037 0.28837
   1   1  2244024.52 3129.33   1-0.84212 0.93762 0.20644-0.10770 0.49820 0.33054
  -1  -1 -2232567.08 7879.13   1 0.43890-0.53456 0.70136-0.80164-0.56164-0.26759
  -1   1 -2232483.15 5785.66   1 0.45260-0.58231 0.71096-0.75908-0.53821-0.29103
  -1  -3  23 1172.57 1082.97   1-0.81596 0.90297 0.21830-0.27383 0.53529 0.33112
  -1  -3  2251898.14 3155.08   1-0.82774 0.91146 0.21312-0.27077 0.51904 0.30970
  -1   3  2248097.05 4557.40   1-0.90952 0.89104 0.16765-0.06892 0.38033 0.44865
   1  -3 -2247029.00 4881.08   1 0.47469-0.45645 0.72559-0.82582-0.49817-0.33114
   1   3 -2241445.29 6778.08   1 0.51205-0.59603 0.74814-0.69197-0.42199-0.40732
  -1  -3  21  424.53  637.03   1-0.83897 0.91938 0.20794-0.26771 0.50287 0.28819
  -1   3  21 1771.22 1483.05   1-0.92030 0.89852 0.15998-0.06337 0.35699 0.43431
   1  -3 -21  833.90  751.14   1 0.48431-0.46276 0.73171-0.82976-0.47962-0.31199
   1   3 -21  772.80  883.53   1 0.52197-0.60264 0.75350-0.69514-0.39971-0.39190
  -1  -3  2049489.11 3072.52   1-0.84989 0.92682 0.20215-0.26404 0.48663 0.26699
  -1   3  2048738.69 3377.58   1-0.93053 0.90546 0.15211-0.05762 0.33312 0.42050
   1  -3 -2042397.24 4459.03   1 0.49364-0.46878 0.73745-0.83331-0.46095-0.29296
   1   3 -2042158.39 6004.41   1 0.53163-0.60899 0.75843-0.69789-0.37700-0.37691
  -1  -3  19  619.46  746.63   1-0.86001 0.93365 0.19702-0.26102 0.47068 0.24525
  -1   3  19  417.34  862.51   1-0.94020 0.91184 0.14401-0.05163 0.30866 0.40728
   1  -3 -19 1407.52 1156.09   1 0.50269-0.47453 0.74281-0.83649-0.44218-0.27404
   1   3 -19  737.12  912.60   1 0.54106-0.61511 0.76293-0.70020-0.35381-0.36241
  -1  -3  1837990.84 3618.80   1-0.86961 0.93995 0.19193-0.25805 0.45490 0.22336
  -1   3  1841582.10 2729.40   1-0.94932 0.91766 0.13565-0.04539 0.28351 0.39474
   1  -3 -1836844.01 3514.12   1 0.51147-0.48000 0.74781-0.83930-0.42327-0.25525
   1   3 -1842310.96 3191.97   1 0.55026-0.62101 0.76699-0.70207-0.33005-0.34848
  -1  -3  17  750.85  461.11   1-0.87867 0.94572 0.18688-0.25512 0.43931 0.20126
  -1   3  17  485.01  578.72   1-0.95791 0.92289 0.12665-0.03841 0.25759 0.38312
   1  -3 -17 1130.63 1069.93   1 0.52000-0.48522 0.75246-0.84176-0.40422-0.23661
   1   3 -17  483.90  750.06   1 0.55925-0.62669 0.77059-0.70349-0.30564-0.33519
  -1  -3  1642869.64 3329.97   1-0.88721 0.95097 0.18190-0.25226 0.42398 0.17892
  -1   3  1643707.19 3981.27   1-0.96587 0.92757 0.11766-0.03155 0.23072 0.37231
   1  -3 -1639426.29 2821.80   1 0.52828-0.49019 0.75676-0.84387-0.38500-0.21813
   1   3 -1635118.58 2535.94   1 0.56804-0.63217 0.77373-0.70444-0.28046-0.32266
  -1  -3  15  285.85  329.62   1 0.98157-0.92119 0.02706-0.09890 0.18915 0.37633
  -1   3  15  457.42  548.30   1-0.97322 0.93163 0.10828-0.02429 0.20275 0.36259
   1  -3 -15 2002.05 1201.77   1 0.53632-0.49492 0.76071-0.84564-0.36561-0.19983
   1   3 -15 1775.28 1516.99   1 0.57686-0.63754 0.77632-0.70468-0.25406-0.31137
  -1   3  15  222.32  587.86   1 0.65180-0.69361 0.72242-0.63798 0.23076 0.33447
  -1  -3  1427602.22 2731.83   1 0.98554-0.92844 0.01955-0.09355 0.16828 0.35949
  -1   3  1429617.00 1640.38   1 0.93720-0.98200 0.08169 0.00099 0.33907 0.18883
  -1  -3  1431476.21 2155.54   1-0.90268 0.95985 0.17223-0.24683 0.39432 0.13321
  -1   3  1431219.72 1845.10   1-0.97990 0.93502 0.09842-0.01655 0.17347 0.35418
   1  -3 -1431255.50 1929.73   1 0.54413-0.49943 0.76432-0.84707-0.34599-0.18174
   1   3 -1432364.30 2602.62   1 0.58527-0.64265 0.77843-0.70462-0.22692-0.30081
  -1   3  1429510.32 2567.42   1 0.65187-0.69695 0.72739-0.64511 0.21438 0.31317
  -1  -3  1433371.83 2171.20   1 0.65029-0.59317 0.69806-0.77213 0.29968 0.22792
  -1  -3  13  219.25  214.25   1 0.98903-0.93522 0.01197-0.08813 0.14717 0.34291
  -1   3  13  204.30  292.94   1 0.93949-0.98759 0.07952 0.00098 0.33319 0.15700
  -1  -3  13 -311.47  539.98   1-0.90959 0.96347 0.16761-0.24432 0.38019 0.10966
  -1   3  13  790.23  655.67   1-0.98586 0.93769 0.08798-0.00824 0.14260 0.34736
   1  -3 -13 1074.01  817.51   1 0.55174-0.50373 0.76760-0.84816-0.32612-0.16392
   1   3 -13  579.47  618.32   1 0.59352-0.64761 0.77995-0.70397-0.19848-0.29156
  -1   3  13  758.90  787.78   1 0.65175-0.70011 0.73199-0.65187 0.19850 0.29137
  -1  -3  13  312.06  418.60   1 0.65076-0.59691 0.70113-0.77735 0.29140 0.19852
  -1  -3  1214281.47 1701.32   1 0.99205-0.94152 0.00429-0.08262 0.12572 0.32666
  -1   3  1215736.74 2056.23   1 0.94099-0.99238 0.07809 0.00023 0.32929 0.12319
  -1  -3  1215783.68 1699.99   1-0.91591 0.96650 0.16318-0.24201 0.36670 0.08546
  -1   3  1214970.22 1297.33   1-0.99097 0.93952 0.07684 0.00077 0.10980 0.34247
   1  -3 -1214555.23 2093.80   1 0.55914-0.50782 0.77055-0.84892-0.30594-0.14641
   1   3 -1215895.81 3449.70   1 0.60162-0.65242 0.78081-0.70266-0.16843-0.28391
  -1   3  1213909.38  935.59   1 0.65147-0.70311 0.73621-0.65824 0.18323 0.26895
  -1  -3  1214451.28  973.59   1 0.65109-0.60051 0.70352-0.78189 0.28484 0.16739
  -1  -3  11 9177.27 1770.60   1 0.99458-0.94733-0.00352-0.07697 0.10384 0.31084
  -1   3  11 9128.51 2030.81   1 0.94153-0.99621 0.07756-0.00141 0.32787 0.08691
  -1  -3  1111086.85 1702.17   1-0.92160 0.96889 0.15902-0.23997 0.35406 0.06042
  -1   3  1111987.24 2731.80   1-0.99510 0.94036 0.06482 0.01066 0.07458 0.33999
   1  -3 -1110204.70 2766.03   1 0.56637-0.51174 0.77316-0.84935-0.28536-0.12929
   1   3 -11 8067.57 1517.01   1 0.60958-0.65708 0.78090-0.70057-0.13638-0.27827
  -1   3  11 8071.47 2166.35   1 0.65105-0.70598 0.74002-0.66422 0.16875 0.24575
  -1  -3  1110037.38 2154.21   1 0.65129-0.60399 0.70510-0.78562 0.28043 0.13411
  -1  -3  1068144.31 2568.16   1 0.99661-0.95265-0.01152-0.07114 0.08136 0.29562
  -1   3  1062386.96 2568.27   1 0.94088-0.99886 0.07819-0.00422 0.32957 0.04750
  -1  -3  1057747.89 2642.06   1-0.92658 0.97058 0.15523-0.23829 0.34255 0.03425
  -1   3  1059827.28 2564.42   1-0.99800 0.93997 0.05171 0.02165 0.03634 0.34055
   1  -3 -1060539.13 2282.36   1 0.57374-0.51568 0.77541-0.84926-0.26370-0.11325
   1   3 -1061378.01 2190.06   1 0.61738-0.66159 0.78004-0.69754-0.10178-0.27517
  -1   3  1060751.08 2006.45   1 0.65054-0.70874 0.74342-0.66977 0.15528 0.22154
  -1  -3  1052274.59 2406.11   1 0.65136-0.60734 0.70569-0.78836 0.27878 0.09808
   1  -3  -9 4945.91 1291.32   1 0.99925-0.93775-0.03804-0.03360 0.00638-0.34568
  -1  -3   9 3274.89  580.45   1 0.99811-0.95743-0.01979-0.06503 0.05805 0.28123
  -1   3   9 3571.86  736.73   1 0.93868-0.99995 0.08030-0.00851 0.33529 0.00408
  -1  -3   9 4496.87 1622.50   1-0.93074 0.97145 0.15194-0.23713 0.33260 0.00652
   1  -3  -9 3313.66 1065.77   1 0.58068-0.51932 0.77734-0.84901-0.24194-0.09731
   1   3  -9 3890.04 1212.08   1 0.62502-0.66593 0.77799-0.69331-0.06386-0.27540
  -1   3   9 3343.76 1116.39   1 0.64997-0.71145 0.74634-0.67485 0.14318 0.19596
  -1  -3   9 2808.53  993.91   1 0.65128-0.61053 0.70500-0.78982 0.28070 0.05847
  -1  -3   825834.28 1253.13   1 0.99903-0.96162-0.02846-0.05853 0.03355 0.26803
   1  -3  -825410.62 1374.76   1 0.99833-0.93354-0.02136-0.04812 0.05362-0.35521
  -1   3   825596.69 1253.03   1 0.93433-0.99889 0.08435-0.01474 0.34627-0.04460
  -1  -3   826312.12 1394.01   1-0.93388 0.97130 0.14938-0.23669 0.32487-0.02342
   1  -3  -824446.26 1283.74   1 0.58755-0.52290 0.77891-0.84840-0.21926-0.08230
   1   3  -826543.73 1795.56   1 0.63241-0.67003 0.77432-0.68748-0.02152-0.28004
  -1   3   825404.32 1448.57   1 0.64941-0.71417 0.74871-0.67938 0.13297 0.16849
  -1  -3   826382.91 1310.36   1 0.65096-0.61349 0.70260-0.78957 0.28738 0.01410
  -1  -3   7  769.91  259.84   1 0.99926-0.96514-0.03773-0.05142 0.00726 0.25662
   1  -3  -7 1414.49  458.63   1 0.99418-0.92611-0.00215-0.06517 0.10768-0.37157
  -1   3   7  652.95  223.94   1 0.92681-0.99467 0.09102-0.02360 0.36431-0.10035
  -1  -3   7  827.94  253.76   1-0.93564 0.96977 0.14792-0.23734 0.32044-0.05667
   1  -3  -7  749.23  317.75   1 0.59443-0.52648 0.78008-0.84740-0.19523-0.06863
   1   3  -7  453.48  541.31   1 0.63952-0.67376 0.76828-0.67925 0.02717-0.29095
  -1   3   7  791.13  258.21   1 0.64896-0.71700 0.75039-0.68321 0.12551 0.13826
  -1  -3   7  784.54  296.08   1 0.65024-0.61604 0.69773-0.78685 0.30058-0.03678
   1  -3  -6  758.95  214.91   1 0.98504-0.91368 0.02055-0.08571 0.17107-0.39727
  -1   3   6  571.16  275.80   1 0.91435-0.98550 0.10132-0.03607 0.39203-0.16578
  -1  -3   6 1043.04  415.11   1-0.93533 0.96616 0.14818-0.23972 0.32123-0.09514
   1   3  -6  672.55  232.18   1-0.99870 0.96796 0.04639 0.04511 0.02086-0.24700
   1  -3  -6  953.84  425.51   1 0.60143-0.53019 0.78080-0.84595-0.16916-0.05701
   1   3  -6  602.98  344.38   1 0.64577-0.67673 0.75888-0.66768 0.08409-0.31019
  -1   3   6  941.59  455.16   1 0.64875-0.72007 0.75110-0.68608 0.12229 0.10380
  -1  -3   6 1049.60  449.35   1 0.64870-0.61778 0.68908-0.78035 0.32301-0.09689
   1  -3  -5 1990.92  512.62   1 0.96792-0.89348 0.04781-0.11088 0.24665-0.43519
  -1   3   5 1470.91  514.02   1 0.89365-0.96809 0.11673-0.05366 0.43330-0.24476
  -1  -3   5 2886.51  671.05   1-0.93144 0.95898 0.15138-0.24504 0.33090-0.14249
   1   3  -5 2064.21  603.75   1-0.99682 0.96937 0.05796 0.03566 0.05454-0.24299
   1  -3  -5 2372.26  841.68   1 0.60879-0.53425 0.78093-0.84391-0.13968-0.04879
  -1   3   5 1803.54  584.50   1 0.64900-0.72359 0.75026-0.68740 0.12610 0.06230
   1   3  -5 2158.62  761.94   1 0.65047-0.67815 0.74383-0.65048 0.15360-0.34201
  -1  -3   5 2281.99  719.31   1 0.64542-0.61777 0.67422-0.76763 0.35895-0.17052
   1  -3  -4201425.2 2791.63   1 0.93626-0.85853 0.08257-0.14346 0.34144-0.49227
  -1   3   4197851.0 2968.94   1 0.85813-0.93594 0.13952-0.07859 0.49410-0.34326
  -1  -3   4209860.1 2644.37   1-0.92006 0.94431 0.16016-0.25594 0.35753-0.20680
   1   3  -4202472.2 2565.10   1-0.99257 0.96840 0.07266 0.02308 0.09755-0.24831
   1  -3  -4207399.5 2732.30   1 0.61693-0.53910 0.78012-0.84093-0.10387-0.04690
  -1   3   4209673.2 2725.13   1 0.64996-0.72783 0.74640-0.68570 0.14292 0.00780
   1   3  -4217653.9 3022.05   1 0.65245-0.67682 0.71810-0.62253 0.24213-0.39287
  -1  -3   4198309.9 2609.72   1 0.63810-0.61373 0.64825-0.74381 0.41544-0.26469
   1  -3  -3160032.9 2259.19   1 0.87763-0.79653 0.12743-0.18617 0.46208-0.57521
  -1   3   3164780.9 2490.30   1 0.79520-0.87630 0.17282-0.11408 0.58118-0.46805
  -1  -3   3164493.9 2042.58   1-0.88796 0.90892 0.18145-0.27935 0.42259-0.30955
   1   3  -3162785.2 2069.68   1-0.98213 0.96125 0.09474 0.00313 0.16257-0.27564
   1  -3  -3166646.5 2158.62   1 0.62682-0.54569 0.77727-0.83591-0.05416-0.05892
  -1   3   3163528.9 2067.87   1 0.65157-0.73273 0.73492-0.67637 0.18797-0.07493
   1   3  -3168187.1 2291.64   1 0.64521-0.66631 0.67338-0.57567 0.36089-0.47395
  -1  -3   3162838.6 2223.08   1 0.62087-0.59982 0.60009-0.69791 0.50438-0.39130
   1  -3  -2 2773.24  525.60   1 0.76752-0.68314 0.18540-0.24195 0.61361-0.68903
  -1   3   2 3614.94 1032.34   1 0.67809-0.76257 0.21957-0.16306 0.70140-0.62601
   1   3  -2 2915.45  335.31   1-0.94212 0.92446 0.14232-0.04230 0.30355-0.37891
   1  -3  -2 2736.07  743.93   1 0.64092-0.55649 0.76663-0.82302 0.03840-0.11377
  -1   3   2 2502.00  259.80   1 0.64921-0.73368 0.69173-0.63535 0.31626-0.24089
   1   3  -2 2549.37  476.66   1 0.61528-0.63305 0.58656-0.48660 0.52664-0.60203
   1  -3  -1 4670.65  437.03   1 0.56366-0.47591 0.25392-0.30825 0.78600-0.82369
   1   3  -1 4437.19  445.58   1 0.52408-0.53852 0.40889-0.30678 0.74709-0.78477
  -1   3   1 3822.38  177.21   1 0.49237-0.58014 0.35611-0.30185 0.79419-0.75651
   1   3   014510.37  423.51   1 0.85280-0.86380 0.14266-0.03831 0.50236-0.50236
  -1   3   015427.22  629.25   1 0.25307-0.34409 0.54714-0.49498-0.79786 0.79786
   1   3   015259.95  642.12   1 0.30720-0.31834 0.08555 0.01861 0.94779-0.94779
  -1  -3  -2 2500.01  775.26   1 0.99921-0.99463-0.03970-0.06895 0.00168-0.07708
   1   3   2 2218.29  590.55   1 0.98783-0.99240 0.01471 0.09393 0.15482-0.07942
   1  -3   2 2582.07  663.63   1-0.41521 0.51276 0.31456-0.36243 0.85360-0.77827
  -1   3  -2 2246.23  617.44   1-0.54913 0.45157 0.29423-0.24634 0.78222-0.85755
  -1  -3  -2 1860.97  603.54   1 0.21108-0.20659 0.50745-0.61615-0.83542 0.76004
   1   3   2 1377.67  519.23   1 0.31442-0.31892 0.60234-0.49364-0.73370 0.80907
  -1   3  -2 1572.16  672.92   1 0.54678-0.64441 0.76549-0.71773-0.33918 0.26379
   1   3   3204092.6 2740.11   1 0.99277-0.99406 0.00223 0.10858 0.11997-0.00688
   1  -3   3202181.2 2792.09   1-0.59100 0.69185 0.28613-0.33191 0.75421-0.64122
  -1   3  -3203577.0 2737.23   1-0.72671 0.62585 0.25099-0.20521 0.63944-0.75245
   1   3   3200417.2 2736.25   1-0.99739 0.99623 0.05517 0.05545 0.04641 0.06665
  -1  -3  -3209249.1 2792.34   1 0.33203-0.33084 0.61750-0.72838-0.71305 0.59999
   1   3   3197819.1 2665.77   1 0.43444-0.43565 0.69816-0.58728-0.56905 0.68212
  -1   3  -3200792.4 2927.88   1 0.56101-0.66195 0.77125-0.72567-0.30071 0.18762
   1  -3   3201098.2 2636.62   1 0.61304-0.51214 0.78065-0.82624-0.12147 0.23456
   1   3   4 4531.07  672.34   1 0.99430-0.99231-0.00256 0.11555 0.10651 0.04427
   1  -3   4 4408.42  613.38   1-0.69281 0.79697 0.26104-0.30469 0.67220-0.52152
  -1   3  -4 4716.81  457.62   1-0.82915 0.72500 0.21248-0.16883 0.51705-0.66773
   1   3   4 6415.70 1458.16   1-0.99442 0.99654 0.06713 0.04561 0.08134 0.06941
  -1  -3  -4 4431.96 1628.25   1 0.39762-0.39972 0.67061-0.78367-0.62624 0.47546
   1   3   4 5345.54 1433.32   1 0.50128-0.49924 0.74199-0.62898-0.44514 0.59593
  -1   3  -4 4603.09  762.65   1 0.56597-0.67022 0.77302-0.72963-0.28653 0.13575
   1  -3   4 5510.00 1660.84   1 0.62053-0.51634 0.77936-0.82279-0.08671 0.23750
   1   3   5 4742.84 1265.66   1 0.99459-0.98931-0.00353 0.11868 0.10381 0.08468
   1  -3   5 4067.68  928.70   1-0.75254 0.86000 0.24255-0.28409 0.61224-0.42389
  -1   3  -5 4351.10 1100.59   1-0.89052 0.78313 0.17991-0.13837 0.41784-0.60625
   1   3   5 4723.62 1233.68   1-0.99085 0.99626 0.07715 0.03771 0.11072 0.07772
  -1  -3  -5 3438.01 1062.73   1 0.43448-0.43988 0.69819-0.81344-0.56899 0.38052
   1   3   5 3825.40 1168.60   1 0.54165-0.53630 0.76320-0.64800-0.35231 0.54079
  -1   3  -5 4135.34 1331.28   1 0.56688-0.67444 0.77334-0.73213-0.28387 0.09539
   1  -3   5 4314.05  902.24   1 0.62620-0.51870 0.77753-0.81878-0.05755 0.24603
   1   3   615065.18  710.71   1 0.99422-0.98566-0.00230 0.11962 0.10725 0.11893
   1  -3   617560.02 1023.65   1-0.78886 0.89962 0.22935-0.26877 0.57015-0.34413
  -1   3  -615708.74  734.40   1-0.92859 0.81791 0.15366-0.11424 0.33779-0.56388
   1   3   617135.66 1302.29   1-0.98683 0.99553 0.08605 0.03093 0.13692 0.08921
  -1  -3  -616348.48  844.66   1 0.45623-0.46495 0.71346-0.83090-0.53180 0.30565
  -1   3  -615763.54 1058.19   1 0.56562-0.67648 0.77290-0.73389-0.28755 0.06137
   1   3   614838.44  875.43   1 0.56832-0.55967 0.77382-0.65643-0.27964 0.50582
   1   3   7 8116.11 1297.46   1 0.99341-0.98157 0.00029 0.11918 0.11454 0.14934
   1  -3   7 6786.64  559.48   1-0.81147 0.92553 0.22021-0.25751 0.54130-0.27760
  -1   3  -7 7245.74 1763.87   1-0.95341 0.83944 0.13162-0.09433 0.27142-0.53519
   1   3   7 6853.23  696.44   1-0.98242 0.99440 0.09425 0.02486 0.16113 0.10269
  -1  -3  -7 6765.20 1379.32   1 0.46928-0.48130 0.72219-0.84182-0.50813 0.24428
  -1   3  -7 8209.32 1204.12   1 0.56300-0.67718 0.77198-0.73515-0.29506 0.03119
   1   3   7 7988.30 1552.27   1 0.58744-0.57563 0.77888-0.65945-0.21962 0.48349
   1  -3   7 8246.17 1857.03   1 0.63477-0.52082 0.77266-0.80963-0.00683 0.27061
   1   3   8 5268.06 1543.43   1 0.99222-0.97709 0.00382 0.11782 0.12440 0.17718
   1  -3   8 6093.70 1507.63   1-0.82558 0.94294 0.21409-0.24927 0.52208-0.22071
  -1   3  -8 4988.35 1442.56   1-0.97023 0.85305 0.11225-0.07712 0.21457-0.51609
   1   3   8 6610.67 1844.36   1-0.97761 0.99288 0.10198 0.01926 0.18402 0.11749
  -1  -3  -8 4752.58 1554.51   1 0.47714-0.49241 0.72717-0.84893-0.49351 0.19194
  -1   3  -8 5209.92 1615.25   1 0.55945-0.67694 0.77067-0.73602-0.30507 0.00350
   1   3   8 4489.79 1145.95   1 0.60139-0.58628 0.78080-0.65919-0.16931 0.47088
   1  -3   8 4967.08 1421.84   1 0.63808-0.52086 0.76979-0.80460 0.01629 0.28516
   1   3   9 9266.44 2222.34   1 0.99066-0.97225 0.00799 0.11582 0.13607 0.20322
   1  -3   9 9964.97  937.54   1-0.83412 0.95477 0.21021-0.24327 0.50995-0.17091
   1   3   9 9938.26  785.31   1-0.97242 0.99098 0.10936 0.01400 0.20596 0.13324
  -1   3  -910291.51 1895.19   1-0.98158 0.86112 0.09566-0.06266 0.16531-0.50452
  -1  -3  -9 9466.49 1916.09   1 0.48117-0.49975 0.72974-0.85369-0.48573 0.14646
  -1   3  -912450.95 2587.62   1 0.55520-0.67599 0.76901-0.73656-0.31679-0.02247
   1   3   9 8986.43 1916.47   1 0.61215-0.59375 0.78073-0.65695-0.12535 0.46462
   1  -3   910728.78 2390.62   1 0.64095-0.52044 0.76660-0.79925 0.03861 0.30052
   1   3  10163860.0 4209.09   1 0.98874-0.96705 0.01264 0.11333 0.14905 0.22793
   1   3  10162987.2 4292.53   1-0.96685 0.98869 0.11649 0.00899 0.22721 0.14968
  -1   3 -10164263.1 4153.96   1-0.98930 0.86555 0.08079-0.04991 0.12142-0.49832
  -1  -3 -10163970.0 4539.98   1 0.48271-0.50460 0.73071-0.85684-0.48274 0.10578
  -1   3 -10170482.4 2746.26   1 0.55038-0.67449 0.76704-0.73677-0.32972-0.04723
   1   3  10164895.0 4406.13   1 0.62068-0.59898 0.77933-0.65337-0.08598 0.46294
   1  -3  10165894.9 4428.45   1 0.64343-0.51964 0.76312-0.79361 0.06037 0.31645
   1   3  11  329.06  434.97   1 0.98646-0.96148 0.01766 0.11048 0.16303 0.25165
   1  -3  11  245.15  417.11   1-0.84069 0.96795 0.20712-0.23595 0.50032-0.08595
   1   3  11  547.17  359.94   1-0.96088 0.98600 0.12342 0.00419 0.24794 0.16664
  -1   3 -11 3135.43  840.95   1-0.99439 0.86735 0.06722-0.03847 0.08161-0.49620
  -1  -3 -11   22.86  410.83   1 0.48241-0.50761 0.73052-0.85884-0.48332 0.06866
  -1   3 -11 1051.32  830.30   1 0.54509-0.67250 0.76475-0.73666-0.34354-0.07111
   1   3  11  673.87  695.99   1 0.62756-0.60257 0.77695-0.64882-0.05003 0.46468
   1  -3  11  517.11  450.92   1 0.64555-0.51849 0.75932-0.78766 0.08171 0.33279
   1   3  1218849.66 3324.87   1 0.98380-0.95554 0.02296 0.10734 0.17778 0.27460
   1  -3  1224271.79 1345.18   1-0.84047 0.97103 0.20723-0.23393 0.50065-0.04860
   1   3  1222503.47 1429.89   1-0.95448 0.98292 0.13054-0.00086 0.26816 0.18401
  -1   3 -1222268.39 1235.89   1-0.99749 0.86716 0.05467-0.02803 0.04495-0.49723
  -1  -3 -1222104.67 3937.10   1 0.48071-0.50921 0.72944-0.85995-0.48663 0.03428
  -1   3 -1226307.54 4752.36   1 0.53937-0.67009 0.76215-0.73625-0.35803-0.09432
   1   3  1221635.09 4296.54   1 0.63334-0.60527 0.77370-0.64367-0.01612 0.46832
   1  -3  1221438.57 1369.67   1 0.64735-0.51701 0.75522-0.78140 0.10276 0.34942
   1   3  13 3218.96  895.56   1 0.98075-0.94921 0.02850 0.10397 0.19314 0.29694
   1  -3  13 3479.61  957.98   1-0.83859 0.97244 0.20812-0.23271 0.50343-0.01372
   1   3  13 3151.25  817.05   1-0.94770 0.97943 0.13720-0.00540 0.28815 0.20170
  -1  -3 -13 3208.74 1151.98   1 0.47789-0.50970 0.72765-0.86034-0.49207 0.00202
  -1   3 -13 2521.35  958.84   1 0.53328-0.66730 0.75924-0.73553-0.37303-0.11701
   1   3  13 1655.29  642.60   1 0.63793-0.60659 0.76993-0.63774 0.01519 0.47467
   1  -3  13 2698.13  776.74   1 0.64884-0.51521 0.75082-0.77484 0.12358 0.36629
   1  -3  1425447.30 2021.53   1 0.99923-0.86222-0.03276 0.01092 0.02137 0.50641
   1   3  1427584.98 2343.04   1 0.97731-0.94249 0.03423 0.10041 0.20900 0.31878
   1  -3  1436226.62 2335.31   1-0.83534 0.97249 0.20964-0.23211 0.50818 0.01919
   1   3  1430971.60 2024.14   1-0.94050 0.97552 0.14375-0.00984 0.30787 0.21966
  -1  -3 -1429033.62 2080.00   1 0.47415-0.50928 0.72524-0.86012-0.49918-0.02856
  -1   3 -1430923.33 2257.40   1 0.52682-0.66416 0.75602-0.73449-0.38843-0.13930
   1   3  1424810.46 3486.38   1 0.64170-0.60708 0.76563-0.63128 0.04493 0.48262
   1  -3  15  300.16  317.27   1 0.99840-0.85810-0.02193 0.00225 0.05202 0.51346
   1  -3  15  716.56  577.52   1-0.83093 0.97139 0.21167-0.23202 0.51452 0.05053
   1   3  15  699.08  545.85   1-0.93288 0.97119 0.15021-0.01418 0.32736 0.23785
  -1  -3 -15 1103.60  670.14   1 0.46948-0.50795 0.72232-0.85945-0.50776-0.05762
  -1   3 -15  987.53  838.94   1 0.52003-0.66067 0.75248-0.73313-0.40415-0.16128
   1  -3  1649070.85 3014.67   1-0.82553 0.96928 0.21411-0.23235 0.52215 0.08056
   1   3  1650837.21 3046.58   1-0.92483 0.96643 0.15658-0.01843 0.34665 0.25624
  -1  -3 -1649161.37 3516.44   1 0.46430-0.50607 0.71889-0.85821-0.51730-0.08577
  -1   3 -1648592.43 4012.75   1 0.51291-0.65686 0.74861-0.73146-0.42011-0.18302
   1  -3  17 3176.81 1351.54   1-0.81923 0.96628 0.21689-0.23300 0.53086 0.10953
   1   3  17 3339.33  873.85   1-0.91633 0.96123 0.16287-0.02261 0.36578 0.27480
  -1  -3 -17 3300.02 1033.94   1 0.45851-0.50360 0.71501-0.85651-0.52775-0.11303
  -1   3 -17 4305.20 1646.36   1 0.50546-0.65272 0.74442-0.72945-0.43627-0.20455
   1  -3  1848155.76 2968.80   1-0.81210 0.96246 0.21995-0.23394 0.54046 0.13760
   1   3  1847528.40 3249.93   1-0.90739 0.95558 0.16910-0.02672 0.38476 0.29350
  -1  -3 -1846263.21 3613.94   1 0.45219-0.50058 0.71068-0.85437-0.53893-0.13953
  -1   3 -1846029.17 4909.83   1 0.49771-0.64827 0.73989-0.72710-0.45259-0.22593
   1  -3  19  260.27  668.07   1-0.80421 0.95787 0.22323-0.23511 0.55081 0.16492
   1   3  19  578.97  876.50   1-0.89798 0.94947 0.17526-0.03076 0.40360 0.31234
  -1  -3 -19  -49.35  991.91   1 0.44536-0.49705 0.70592-0.85180-0.55074-0.16542
  -1   3 -19  700.14  720.91   1 0.48964-0.64351 0.73501-0.72442-0.46904-0.24718
   1  -3  2032600.87 1692.82   1-0.79560 0.95255 0.22671-0.23647 0.56179 0.19160
   1   3  2028886.61 7043.66   1-0.88811 0.94288 0.18137-0.03474 0.42233 0.33129
  -1  -3 -2032760.35 6609.36   1 0.43805-0.49305 0.70075-0.84881-0.56306-0.19079
  -1   3 -2022494.85 6565.03   1 0.48125-0.63843 0.72979-0.72138-0.48559-0.26833
   1  -3  21 1004.38  967.78   1-0.78628 0.94654 0.23035-0.23799 0.57331 0.21776
   1   3  21 2061.24  829.48   1-0.87774 0.93581 0.18741-0.03867 0.44094 0.35036
  -1  -3 -21  801.56 1017.71   1 0.43029-0.48860 0.69516-0.84541-0.57583-0.21571
  -1   3 -21 1066.85  590.48   1 0.47255-0.63304 0.72420-0.71798-0.50221-0.28940
   1  -3  2231309.55 4373.95   1-0.77628 0.93984 0.23412-0.23964 0.58529 0.24345
   1   3  2237203.09 4125.87   1-0.86688 0.92824 0.19340-0.04254 0.45946 0.36952
  -1  -3 -2231973.52 5203.98   1 0.42210-0.48372 0.68915-0.84159-0.58897-0.24027
  -1   3 -2230280.09 5126.35   1 0.46346-0.62722 0.71834-0.71430-0.51882-0.31041
  -1  -5  2236611.94 3900.95   1-0.78711 0.90485 0.23003-0.33981 0.57230 0.25644
  -1   5  2235242.17 5081.60   1-0.92641 0.87392 0.15536-0.00450 0.34295 0.48603
   1  -5 -2235579.62 5598.91   1 0.45578-0.40345 0.71314-0.86558-0.53261-0.29663
   1   5 -2230062.66 7294.12   1 0.51929-0.63734 0.75208-0.64378-0.40583-0.42348
  -1  -5  21  332.58  645.26   1-0.79775 0.91219 0.22585-0.33775 0.55908 0.23199
  -1   5  21 1149.66 1344.68   1-0.93663 0.88085 0.14708 0.00165 0.31792 0.47337
   1  -5 -21 1295.85 1740.46   1 0.46509-0.40945 0.71942-0.86967-0.51585-0.27569
   1   5 -21  813.72  831.27   1 0.52919-0.64393 0.75722-0.64672-0.38284-0.40877
  -1  -5  2028805.16 3297.80   1-0.80772 0.91886 0.22178-0.33580 0.54624 0.20715
  -1   5  2033237.39 5449.77   1-0.94624 0.88717 0.13857 0.00805 0.29226 0.46136
   1  -5 -2027711.38 5283.66   1 0.47420-0.41528 0.72527-0.87327-0.49910-0.25482
   1   5 -2031095.48 7824.84   1 0.53883-0.65026 0.76190-0.64922-0.35938-0.39453
  -1  -5  19 1945.16  687.67   1-0.81702 0.92486 0.21785-0.33398 0.53386 0.18187
  -1   5  19 2085.78 1091.63   1-0.95523 0.89287 0.12977 0.01472 0.26587 0.45007
   1  -5 -19 1705.43 1276.29   1 0.48285-0.42061 0.73079-0.87660-0.48248-0.23374
   1   5 -19 2448.87  978.84   1 0.54823-0.65636 0.76612-0.65126-0.33538-0.38084
  -1  -5  1829749.05 1620.05   1-0.82562 0.93016 0.21407-0.33233 0.52202 0.15603
  -1   5  1832315.66 2977.79   1-0.96359 0.89788 0.12035 0.02213 0.23874 0.43966
   1  -5 -1832014.58 5224.67   1 0.49117-0.42563 0.73595-0.87957-0.46596-0.21256
   1   5 -1833642.32 7376.62   1 0.55741-0.66222 0.76988-0.65283-0.31075-0.36777
  -1  -5  17  547.17  468.07   1-0.83349 0.93474 0.21050-0.33087 0.51085 0.12954
  -1   5  17 1147.66  819.66   1-0.97126 0.90227 0.11091 0.02945 0.21057 0.43015
   1  -5 -17 -514.57  841.55   1 0.49916-0.43031 0.74075-0.88218-0.44958-0.19125
   1   5 -17  633.96  565.66   1 0.56636-0.66787 0.77316-0.65392-0.28540-0.35543
  -1  -5  1616986.34 1140.10   1-0.84060 0.93854 0.20717-0.32966 0.50046 0.10225
  -1   5  1621609.15 4398.00   1-0.97822 0.90594 0.10105 0.03718 0.18128 0.42175
   1  -5 -1616436.63 3166.89   1 0.50682-0.43466 0.74519-0.88444-0.43337-0.16976
   1   5 -1619397.64 2944.58   1 0.57529-0.67336 0.77587-0.65430-0.25893-0.34420
  -1  -5  15  260.53  250.99   1 0.98995-0.89551 0.00976-0.13376 0.14102 0.42445
  -1  -5  15 1051.38  523.39   1-0.84724 0.94171 0.20346-0.32806 0.49069 0.07452
  -1   5  15 1009.72  661.39   1-0.98440 0.90884 0.09072 0.04539 0.15068 0.41465
   1  -5 -15  539.64  548.76   1 0.51414-0.43868 0.74929-0.88636-0.41738-0.14806
   1   5 -15 1672.12 1365.52   1 0.58381-0.67858 0.77810-0.65435-0.23176-0.33367
  -1   5  15  411.35  271.75   1 0.65187-0.72777 0.72685-0.59035 0.21619 0.34904
  -1  -5  1475611.60 2042.98   1 0.99331-0.90215 0.00061-0.12677 0.11541 0.41236
  -1  -5  1478142.71 4024.27   1-0.85258 0.94376 0.20081-0.32753 0.48245 0.04508
  -1   5  1483345.59 3817.11   1-0.98973 0.91088 0.07982 0.05417 0.11856 0.40909
   1  -5 -1477561.34 3718.36   1 0.52112-0.44234 0.75305-0.88793-0.40166-0.12608
   1   5 -1478696.74 3538.37   1 0.59213-0.68361 0.77974-0.65382-0.20340-0.32433
  -1   5  1474729.92 1855.44   1 0.65175-0.73092 0.73207-0.59772 0.19821 0.32934
  -1  -5  13  892.81  347.15   1 0.99600-0.90812-0.00887-0.11945 0.08880 0.40128
  -1   5  13 1155.18  347.17   1 0.91295-0.99499 0.10242 0.03024 0.39500 0.09519
  -1  -5  13 1535.09  675.91   1-0.85686 0.94474 0.19865-0.32748 0.47572 0.01413
  -1   5  13 1372.31  783.82   1-0.99407 0.91193 0.06824 0.06361 0.08459 0.40536
   1  -5 -13  535.90  770.36   1 0.52773-0.44565 0.75648-0.88917-0.38630-0.10374
   1   5 -13 1767.88  773.99   1 0.60026-0.68844 0.78072-0.65262-0.17363-0.31641
  -1   5  13 1086.55  667.00   1 0.65140-0.73386 0.73694-0.60475 0.18049 0.30937
  -1  -5  13  880.59  611.71   1 0.64791-0.55997 0.68517-0.81347 0.33278 0.15714
  -1  -5  12110596.0 2641.19   1 0.99796-0.91337-0.01879-0.11170 0.06088 0.39150
  -1   5  12113614.2 2914.11   1 0.91265-0.99799 0.10266 0.02783 0.39563 0.05686
  -1  -5  12108687.4 3090.13   1-0.85988 0.94447 0.19709-0.32805 0.47090-0.01872
  -1   5  12116443.1 4514.52   1-0.99726 0.91183 0.05586 0.07387 0.04842 0.40384
   1  -5 -12102650.6 3446.00   1 0.53395-0.44856 0.75957-0.89007-0.37140-0.08094
   1   5 -12106558.7 2650.69   1 0.60820-0.69308 0.78094-0.65068-0.14213-0.31022
  -1   5  12115624.2 2997.45   1 0.65085-0.73659 0.74147-0.61143 0.16310 0.28908
  -1  -5  12111831.5 2864.59   1 0.64819-0.56351 0.68648-0.81693 0.32952 0.12271
  -1  -5  11 4580.18 1411.41   1 0.99908-0.91776-0.02927-0.10338 0.03126 0.38342
  -1   5  11 3626.99 1115.68   1 0.91094-0.99958 0.10398 0.02432 0.39919 0.01559
  -1  -5  11 4280.43  624.82   1-0.86134 0.94263 0.19634-0.32941 0.46855-0.05405
   1  -5 -11 4354.81 1538.72   1 0.53974-0.45104 0.76232-0.89064-0.35712-0.05753
   1   5 -11 4822.12 1433.25   1 0.61594-0.69752 0.78028-0.64784-0.10847-0.30618
  -1   5  11 4088.59 1260.91   1 0.65012-0.73913 0.74564-0.61777 0.14611 0.26839
  -1  -5  11 4716.51 1093.12   1 0.64824-0.56684 0.68675-0.81935 0.32886 0.08568
   1  -5 -1051302.22 1893.11   1 0.99903-0.90675-0.02856-0.09741 0.03326-0.41025
  -1   5  1052793.61 1802.86   1 0.90745-0.99938 0.10666 0.01946 0.40638-0.02930
  -1  -5  1055635.56 1725.82   1-0.86077 0.93877 0.19663-0.33182 0.46946-0.09265
   1  -5 -1050599.89 1753.60   1 0.54504-0.45304 0.76473-0.89086-0.34366-0.03330
   1   5 -1050784.68 2285.95   1 0.62344-0.70173 0.77853-0.64392-0.07211-0.30484
  -1   5  1054229.67 1809.45   1 0.64922-0.74151 0.74946-0.62374 0.12965 0.24716
  -1  -5  1054983.17 1799.87   1 0.64802-0.56990 0.68570-0.82045 0.33146 0.04539
   1  -5  -930655.07 2163.80   1 0.99675-0.90119-0.01218-0.11163 0.07950-0.41879
  -1   5   925124.58 2190.82   1 0.90159-0.99681 0.11103 0.01291 0.41808-0.07871
  -1  -5   925331.26 1376.82   1-0.85745 0.93216 0.19835-0.33566 0.47480-0.13566
   1   5  -925127.39 2222.61   1-0.99809 0.92352 0.05109 0.08616 0.03452-0.37373
   1  -5  -923454.60 1309.09   1 0.54977-0.45446 0.76678-0.89073-0.33134-0.00792
   1   5  -924117.84 2207.59   1 0.63065-0.70564 0.77539-0.63860-0.03228-0.30698
  -1   5   924028.93 1724.98   1 0.64818-0.74376 0.75291-0.62935 0.11390 0.22524
  -1  -5   925934.10 1083.77   1 0.64744-0.57259 0.68293-0.81983 0.33825 0.00092
   1  -5  -8  287.82  300.11   1 0.99137-0.89252 0.00615-0.12780 0.13092-0.43251
  -1   5   8  229.36  302.51   1 0.89248-0.99099 0.11755 0.00422 0.43549-0.13382
  -1  -5   8  366.46  232.90   1-0.85011 0.92153 0.20204-0.34147 0.48628-0.18483
   1   5  -8  359.00  183.29   1-0.99518 0.92390 0.06452 0.07485 0.07371-0.37523
   1  -5  -8  552.54  476.44   1 0.55378-0.45515 0.76844-0.89020-0.32065 0.01908
   1   5  -8  676.34  357.41   1 0.63754-0.70916 0.77031-0.63136 0.01234-0.31380
  -1   5   8  922.00  307.30   1 0.64706-0.74591 0.75596-0.63456 0.09912 0.20233
  -1  -5   8  943.06  325.13   1 0.64629-0.57472 0.67782-0.81688 0.35050-0.04901
   1  -5  -7 2695.49 1114.66   1 0.98161-0.87948 0.02698-0.14647 0.18893-0.45282
  -1   5   7 3096.45  834.08   1 0.87852-0.98046 0.12685-0.00718 0.46054-0.19657
  -1  -5   7 4679.59 1330.83   1-0.83587 0.90411 0.20939-0.35095 0.50740-0.24371
   1   5  -7 3717.42  818.75   1-0.98960 0.92160 0.08010 0.06139 0.11940-0.38323
   1  -5  -7 3648.13 1140.47   1 0.55681-0.45488 0.76965-0.88922-0.31239 0.04851
   1   5  -7 4191.35 1099.44   1 0.64368-0.71202 0.76271-0.62160 0.06277-0.32655
  -1   5   7 3057.99 1008.98   1 0.64592-0.74805 0.75856-0.63931 0.08579 0.17798
  -1  -5   7 4051.46  707.44   1 0.64420-0.57590 0.66938-0.81058 0.37004-0.10623
   1  -5  -6 8994.23 1357.03   1 0.96578-0.86068 0.05062-0.16803 0.25435-0.48060
  -1   5   611411.44 1611.82   1 0.85786-0.96308 0.13968-0.02220 0.49452-0.26826
  -1  -5   610022.47  502.29   1-0.81158 0.87652 0.22017-0.36384 0.54116-0.31513
   1   5  -6 9265.29  675.72   1-0.97952 0.91481 0.09902 0.04460 0.17526-0.40140
   1  -5  -6 9058.91  592.06   1 0.55841-0.45317 0.77027-0.88766-0.30798 0.08180
  -1   5   6 8665.36  527.39   1 0.64489-0.75030 0.76061-0.64352 0.07470 0.15138
   1   5  -6 9974.78 1786.83   1 0.64871-0.71376 0.75126-0.60799 0.12157-0.34767
  -1  -5   6 9775.96 1189.50   1 0.64044-0.57542 0.65591-0.79926 0.39951-0.17339
   1  -5  -5 3310.63  985.81   1 0.94011-0.83172 0.07893-0.19416 0.33158-0.52012
  -1  -5   5 1167.91  351.21   1-0.76743 0.82907 0.23734-0.38314 0.59557-0.40722
   1   5  -5 1085.18  343.76   1-0.96083 0.89940 0.12347 0.02227 0.24809-0.43654
   1  -5  -5 1900.72  552.16   1 0.55761-0.44907 0.76996-0.88516-0.31017 0.12169
  -1   5   5 1280.43  401.64   1 0.64417-0.75286 0.76190-0.64697 0.06746 0.12094
   1   5  -5 2189.64  662.89   1 0.65165-0.71343 0.73375-0.58833 0.19221-0.38062
  -1  -5   5  676.62  291.15   1 0.63355-0.57181 0.63445-0.77995 0.44280-0.25437
   1  -5  -4 9664.55  582.51   1 0.89938-0.78770 0.11264-0.22569 0.42238-0.57321
  -1   5   410258.58  517.28   1 0.77860-0.89040 0.18049-0.06739 0.60099-0.45015
  -1  -5   410111.21  544.21   1-0.68154 0.73989 0.26415-0.41206 0.68243-0.53175
   1   5  -410279.77  434.89   1-0.92214 0.86390 0.15861-0.01071 0.35282-0.50354
   1  -5  -4 9876.52  630.73   1 0.55212-0.44026 0.76776-0.88078-0.32510 0.17431
  -1   5   410473.12  803.51   1 0.64419-0.75616 0.76186-0.64909 0.06767 0.08305
   1   5  -410169.72 1457.23   1 0.65134-0.70981 0.70549-0.55784 0.27935-0.43009
  -1  -5   410012.07  785.78   1 0.62047-0.56206 0.59910-0.74690 0.50605-0.35527
   1  -5  -315528.76  656.22   1 0.83445-0.71936 0.15295-0.26387 0.52942-0.64255
  -1   5   315577.88  668.46   1 0.70292-0.81817 0.21080-0.09995 0.67930-0.56621
  -1  -5   317376.56  768.60   1-0.49610 0.55113 0.30308-0.45312 0.81364-0.70066
   1  -5  -315289.95  595.26   1 0.53462-0.41946 0.75990-0.87072-0.36976 0.25667
  -1   5   315368.51  605.56   1 0.64591-0.76115 0.75859-0.64798 0.08560 0.02744
   1   5  -314036.16 1107.57   1 0.64153-0.69672 0.65963-0.50983 0.39156-0.50462
  -1  -5   317801.27  882.78   1 0.59434-0.53920 0.54016-0.69010 0.59579-0.48271
   1  -5  -222949.43  811.44   1 0.73128-0.61276 0.20008-0.30875 0.65206-0.72745
  -1   5   225741.38  952.15   1 0.58538-0.70391 0.24808-0.13941 0.77186-0.69647
  -1  -5   226316.55  758.09   1-0.08609 0.13785 0.33215-0.48428 0.93928-0.86397
   1   5  -228783.79  871.77   1-0.56972 0.51797 0.29038-0.13822 0.76882-0.84415
  -1   5   227678.32  823.04   1 0.65100-0.76953 0.74041-0.63195 0.16726-0.09189
   1   5  -225356.45  871.83   1 0.61214-0.66401 0.57920-0.42713 0.53832-0.61371
  -1  -5   226423.88  946.16   1 0.54015-0.48836 0.43682-0.58891 0.71931-0.64395
   1  -5  -1 8691.52  932.18   1 0.57408-0.45227 0.25115-0.35765 0.77932-0.81702
  -1  -5   1 8958.54  547.01   1 0.50068-0.45218 0.26901-0.42326 0.82276-0.78509
  -1   5   1 8762.09  615.17   1 0.40667-0.52849 0.28829-0.18187 0.86689-0.82922
   1   5  -1 8560.21  315.20   1 0.02985-0.07836 0.32911-0.17484 0.94381-0.98147
   1   5  -1 8268.67  457.74   1 0.53920-0.58772 0.43515-0.28092 0.72104-0.75872
  -1  -5   1 8587.84  480.41   1 0.42863-0.38012 0.25709-0.41131 0.86612-0.82844
  -1  -5   013876.84  520.10   1 0.83185-0.78686 0.15435-0.31088 0.53309-0.53309
   1   5   013775.50  603.76   1 0.57535-0.62051 0.25081-0.09433 0.77850-0.77850
   1  -5   013002.92  578.45   1 0.35388-0.22879 0.29738-0.40165 0.88675-0.88675
  -1   5   012907.23  575.21   1 0.16163-0.28671 0.32103-0.21675 0.93317-0.93317
  -1   5   014517.61  430.37   1 0.52218-0.64727 0.75361-0.64934-0.39923 0.39923
   1   5   014506.94 1125.37   1 0.38756-0.43279 0.19683-0.04048 0.90058-0.90058
  -1  -5   013506.52  538.91   1 0.22754-0.18237-0.01886-0.13738 0.97358-0.97358
  -1  -5  -1104728.4 1728.82   1 0.94040-0.89880 0.07866-0.23733 0.33084-0.36854
   1   5   1105468.8 1610.86   1 0.80734-0.84904 0.16696-0.00825 0.56597-0.52826
   1  -5   1102126.8 1734.02   1 0.09406 0.03427 0.32633-0.42847 0.94056-0.90290
  -1   5  -1104139.1 2603.94   1-0.12044-0.00790 0.33219-0.23005 0.93549-0.97314
   1   5   1100198.3 1669.40   1 0.03221-0.07419 0.32273-0.16417-0.94594 0.98363
  -1   5  -1103744.6 1443.67   1 0.57948-0.70788 0.77703-0.67497-0.24579 0.20809
   1  -5   1107382.9 1436.67   1 0.65089-0.52253 0.74119-0.84318 0.16417-0.12649
   1   5   198663.98 1777.87   1 0.16168-0.20361-0.10119 0.25959 0.98164-0.94400
   1   5   2139878.1 2162.52   1 0.89605-0.93436 0.11503 0.04581 0.42878-0.35336
   1  -5   2135153.0 2197.09   1-0.15499 0.28659 0.33182-0.43183 0.93052-0.85521
  -1   5  -2133697.0 1933.75   1-0.38045 0.24883 0.31831-0.21829 0.86829-0.94362
  -1  -5  -2130405.1 2280.08   1 0.05702-0.01834 0.34961-0.51036-0.93515 0.85976
   1   5   2138573.0 2060.99   1 0.24428-0.28281 0.53895-0.37810-0.80613 0.88150
  -1   5  -2142995.6 2010.28   1 0.58877-0.72047 0.77914-0.67926-0.21509 0.13970
   1  -5   2139790.2 1950.06   1 0.64651-0.51487 0.75726-0.85709 0.09251-0.01715
  -1  -5  -3 1735.68  539.14   1 0.99216-0.95681 0.00398-0.16697 0.12487-0.23797
   1   5   3 1868.11  477.58   1 0.93413-0.96914 0.08453 0.07849 0.34677-0.23364
   1  -5   3 1369.78  364.25   1-0.35310 0.48797 0.32090-0.41878 0.87882-0.76583
  -1   5  -3 1310.37  452.30   1-0.57942 0.44454 0.28848-0.19057 0.76226-0.87524
  -1  -5  -3 1219.74  331.12   1 0.20575-0.17052 0.50231-0.66535-0.83985 0.72679
   1   5   3 1257.43  488.73   1 0.38112-0.41637 0.65764-0.49460-0.64980 0.76288
  -1   5  -3 1551.58  498.77   1 0.59015-0.72514 0.77940-0.68169-0.21035 0.09726
   1  -5   3 1055.10  341.69   1 0.64426-0.50934 0.76173-0.85940 0.06840 0.04464
  -1  -5  -4 1956.69  648.20   1 0.99786-0.96579-0.01811-0.14703 0.06280-0.21360
   1   5   4 1873.78  651.39   1 0.95256-0.98428 0.06623 0.09898 0.29703-0.14620
   1  -5   4 1775.85  507.35   1-0.49374 0.63191 0.30344-0.39923 0.81494-0.66429
  -1   5  -4 2330.84  637.66   1-0.71659 0.57841 0.25410-0.15832 0.64955-0.80023
  -1  -5  -4 1343.72  512.67   1 0.29877-0.26684 0.58859-0.75382-0.75119 0.60045
   1   5   4 1647.17  454.20   1 0.46309-0.49504 0.71809-0.55286-0.51950 0.67027
  -1   5  -4 2398.35  868.14   1 0.58871-0.72699 0.77913-0.68360-0.21531 0.06453
   1  -5   4 1765.56  520.77   1 0.64362-0.50542 0.76280-0.85831 0.06220 0.08852
  -1  -5  -520739.40  905.90   1 0.99927-0.97049-0.03555-0.13175 0.01346-0.20196
   1   5   520744.28  901.27   1 0.96216-0.99059 0.05517 0.11222 0.26682-0.07828
   1  -5   521822.77 1174.39   1-0.58901 0.73047 0.28654-0.38021 0.75561-0.56730
  -1   5  -520260.63  819.02   1-0.80762 0.66614 0.22183-0.12816 0.54637-0.73472
  -1  -5  -520292.25 1268.10   1 0.35641-0.32777 0.63758-0.80500-0.68296 0.49450
   1   5   520228.28  938.60   1 0.51462-0.54334 0.74955-0.58222-0.41632 0.60480
  -1   5  -520552.58 1151.32   1 0.58586-0.72744 0.77855-0.68519-0.22495 0.03647
   1  -5   520166.73  976.41   1 0.64388-0.50240 0.76238-0.85573 0.06468 0.12372
   1   5   633188.20 1736.35   1 0.96726-0.99240 0.04869 0.12088 0.24904-0.02279
   1  -5   633095.04 1198.48   1-0.65326 0.79801 0.27200-0.36356 0.70658-0.48061
  -1   5  -633573.82 1174.72   1-0.86893 0.72425 0.19230-0.10076 0.45604-0.68213
   1   5   635975.82 1747.03   1-0.99835 0.97307 0.04928 0.11983 0.02927 0.19686
  -1  -5  -633511.82 1464.88   1 0.39231-0.36698 0.66648-0.83608-0.63394 0.40779
   1   5   632912.66 1199.24   1 0.54852-0.57394 0.76625-0.59673-0.33462 0.56080
  -1   5  -633958.18 1323.74   1 0.58215-0.72702 0.77770-0.68651-0.23720 0.01102
   1  -5   634139.66 1255.88   1 0.64462-0.49986 0.76109-0.85228 0.07203 0.15406
   1   5   7 8542.35  760.15   1 0.96982-0.99166 0.04524 0.12651 0.23958 0.02437
   1  -5   7 9324.73 1460.27   1-0.69713 0.84521 0.25982-0.34925 0.66820-0.40451
  -1   5  -7 9237.22 1926.01   1-0.91027 0.76230 0.16714-0.07772 0.37876-0.64253
   1   5   710383.39 1992.60   1-0.99595 0.97396 0.06167 0.10957 0.06536 0.19846
  -1  -5  -7 7618.91 1724.85   1 0.41536-0.39333 0.68414-0.85592-0.59951 0.33566
   1   5   7 7582.55  623.79   1 0.57268-0.59496 0.77509-0.60354-0.26693 0.53080
  -1   5  -7 9715.32 2227.72   1 0.57783-0.72600 0.77659-0.68757-0.25103-0.01284
   1  -5   7 8484.48  778.80   1 0.64561-0.49757 0.75920-0.84824 0.08238 0.18139
   1   5   883201.84 2172.82   1 0.97077-0.98932 0.04391 0.13002 0.23592 0.06573
   1  -5   886992.53 2512.27   1-0.72694 0.87832 0.25092-0.33822 0.63921-0.33785
  -1   5  -880419.55 1882.05   1-0.93898 0.78771 0.14508-0.05777 0.31186-0.61331
   1   5   881435.18 2414.29   1-0.99254 0.97384 0.07274 0.10062 0.09778 0.20373
  -1  -5  -880462.94 2050.06   1 0.43026-0.41154 0.69514-0.86911-0.57588 0.27434
  -1   5  -882214.51 2029.39   1 0.57303-0.72449 0.77520-0.68835-0.26589-0.03567
   1   5   880227.53 1878.74   1 0.59013-0.60910 0.77939-0.60567-0.21043 0.51200
   1  -5   881675.45 2062.45   1 0.64670-0.49538 0.75683-0.84371 0.09473 0.20673
   1   5   9  210.54  200.32   1 0.97063-0.98589 0.04411 0.13200 0.23647 0.10289
   1  -5   9  606.12  402.28   1-0.74735 0.90203 0.24430-0.32949 0.61787-0.27884
  -1   5  -9  403.74  479.87   1-0.95941 0.80497 0.12503-0.03990 0.25275-0.59196
   1   5   9  -28.43  471.42   1-0.98836 0.97294 0.08287 0.09261 0.12755 0.21165
  -1  -5  -9  342.70  407.67   1 0.43974-0.42432 0.70196-0.87812-0.56024 0.22100
  -1   5  -9  695.56  432.36   1 0.56761-0.72248 0.77358-0.68899-0.28173-0.05752
   1   5   9  951.20  541.91   1 0.60343-0.61911 0.78090-0.60501-0.16138 0.50065
   1  -5   9  348.69  305.39   1 0.64779-0.49319 0.75405-0.83877 0.10846 0.23067
   1   5  1073600.08 2515.85   1 0.96966-0.98163 0.04545 0.13284 0.24016 0.13691
   1  -5  1076930.21 2164.96   1-0.76116 0.91914 0.23957-0.32264 0.60269-0.22598
  -1   5 -1073844.85 2751.67   1-0.97375 0.81602 0.10756-0.02455 0.20059-0.57749
   1   5  1078449.24 2563.19   1-0.98353 0.97140 0.09229 0.08532 0.15534 0.22155
  -1  -5 -1074971.17 3195.43   1 0.44544-0.43333 0.70599-0.88434-0.55059 0.17366
  -1   5 -1074963.00 2835.99   1 0.56203-0.72021 0.77163-0.68922-0.29781-0.07914
   1   5  1073684.71 2220.75   1 0.61387-0.62626 0.78056-0.60249-0.11781 0.49477
   1  -5  1078386.00 1761.14   1 0.64881-0.49094 0.75089-0.83346 0.12322 0.25360
   1   5  11  151.93  197.98   1 0.96803-0.97670 0.04767 0.13280 0.24624 0.16853
   1  -5  11  198.91  459.12   1-0.77017 0.93145 0.23636-0.31731 0.59242-0.17805
   1   5  11  590.89  467.68   1-0.97814 0.96930 0.10117 0.07857 0.18162 0.23296
  -1   5 -11  -20.67  414.96   1-0.98387 0.82286 0.09168-0.01080 0.15354-0.56813
  -1  -5 -11  250.45  599.41   1 0.44841-0.43961 0.70806-0.88860-0.54549 0.13087
  -1   5 -11  439.74  446.04   1 0.55613-0.71761 0.76938-0.68916-0.31426-0.10039
   1   5  11  379.92  625.82   1 0.62222-0.63131 0.77891-0.59866-0.07833 0.49298
   1  -5  11  393.74  320.19   1 0.64974-0.48858 0.74738-0.82779 0.13874 0.27576
   1   5  1247820.54 1998.59   1 0.96582-0.97120 0.05057 0.13208 0.25421 0.19827
   1  -5  1252345.77 1969.60   1-0.77558 0.94017 0.23438-0.31321 0.58611-0.13407
   1   5  1250945.82 2167.29   1-0.97224 0.96668 0.10961 0.07225 0.20671 0.24556
  -1   5 -1248356.73 1936.84   1-0.99087 0.82657 0.07709 0.00166 0.11054-0.56282
  -1  -5 -1246965.70 2015.40   1 0.44932-0.44382 0.70869-0.89141-0.54393 0.09161
  -1   5 -1248941.53 2095.72   1 0.54991-0.71470 0.76684-0.68881-0.33096-0.12138
   1   5  1251869.36 2059.31   1 0.62899-0.63478 0.77627-0.59385-0.04198 0.49434
   1  -5  1247779.70 1881.39   1 0.65052-0.48608 0.74352-0.82177 0.15486 0.29732
   1   5  13  404.37  413.48   1 0.96309-0.96518 0.05402 0.13081 0.26368 0.22651
   1  -5  13  346.49  416.95   1-0.77822 0.94611 0.23340-0.31011 0.58299-0.09328
   1   5  13 5446.41 2659.79   1-0.96584 0.96357 0.11771 0.06627 0.23085 0.25911
  -1   5 -13 -211.80  485.38   1-0.99546 0.82788 0.06352 0.01311 0.07078-0.56075
  -1  -5 -13  -33.95  975.17   1 0.44862-0.44642 0.70820-0.89311-0.54514 0.05513
  -1   5 -13  793.34  805.70   1 0.54340-0.71150 0.76399-0.68815-0.34787-0.14217
   1   5  13  200.72  479.41   1 0.63467-0.63742 0.77274-0.58848-0.00749 0.49736
   1  -5  13  387.97  530.16   1 0.65114-0.48343 0.73932-0.81541 0.17146 0.31840
   1  -5  1477282.14 3195.61   1-0.77865 0.94984 0.23324-0.30783 0.58248-0.05510
   1   5  1482683.71 3714.44   1-0.95896 0.95998 0.12552 0.06059 0.25422 0.27343
  -1   5 -1475312.71 2179.03   1-0.99814 0.82726 0.05078 0.02372 0.03364-0.56130
  -1  -5 -1477060.57 3321.93   1 0.44663-0.44774 0.70681-0.89391-0.54856 0.02086
  -1   5 -1475792.94 4240.60   1 0.53659-0.70800 0.76084-0.68718-0.36493-0.16281
   1   5  1473559.55 2135.77   1 0.63917-0.63864 0.76867-0.58225 0.02445 0.50310
   1  -5  1514867.99 1663.72   1-0.77728 0.95176 0.23375-0.30623 0.58411-0.01906
   1   5  1519092.40 3256.76   1-0.95162 0.95593 0.13341 0.05473 0.27679 0.28842
  -1  -5 -1515745.67 1497.99   1 0.44357-0.44799 0.70467-0.89395-0.55378-0.01161
  -1   5 -1518059.13 4561.98   1 0.52950-0.70421 0.75737-0.68590-0.38210-0.18333
   1  -5  1619013.12 1169.76   1-0.77438 0.95217 0.23482-0.30518 0.58751 0.01520
   1   5  1615702.92 2501.53   1-0.94380 0.95141 0.14080 0.04946 0.29899 0.30391
  -1  -5 -1615212.32 3502.72   1 0.43961-0.44734 0.70187-0.89334-0.56045-0.04263
  -1   5 -1617820.27 3383.13   1 0.52212-0.70014 0.75358-0.68429-0.39936-0.20377
   1  -5  17 1321.25  527.63   1-0.77018 0.95127 0.23635-0.30459 0.59240 0.04798
   1   5  17 1535.06  469.39   1-0.93553 0.94642 0.14801 0.04437 0.32073 0.31984
  -1  -5 -17 1291.97 1157.40   1 0.43487-0.44591 0.69848-0.89213-0.56833-0.07244
  -1   5 -17 1899.99  788.53   1 0.51446-0.69579 0.74947-0.68236-0.41667-0.22415
   1  -5  1830715.96 3726.13   1-0.76483 0.94921 0.23827-0.30440 0.59853 0.07952
   1   5  1834997.89 2206.91   1-0.92678 0.94097 0.15507 0.03943 0.34208 0.33617
  -1  -5 -1831704.29 4476.61   1 0.42944-0.44378 0.69454-0.89039-0.57721-0.10125
  -1   5 -1832938.57 5404.89   1 0.50651-0.69115 0.74501-0.68010-0.43404-0.24448
   1  -5  19  926.58  768.92   1-0.75844 0.94612 0.24052-0.30452 0.60572 0.11000
   1   5  19 1359.09 1124.36   1-0.91755 0.93504 0.16199 0.03463 0.36310 0.35284
  -1  -5 -19  998.43  538.13   1 0.42338-0.44103 0.69010-0.88813-0.58693-0.12922
  -1   5 -19 2068.63 1323.89   1 0.49826-0.68621 0.74022-0.67749-0.45144-0.26478
   1  -5  2039107.48 2187.76   1-0.75110 0.94208 0.24304-0.30493 0.61381 0.13959
   1   5  2038790.60 5798.00   1-0.90784 0.92862 0.16879 0.02995 0.38381 0.36980
  -1  -5 -2039461.49 6535.76   1 0.41675-0.43770 0.68517-0.88539-0.59737-0.15648
  -1   5 -2033543.47 4820.51   1 0.48973-0.68098 0.73507-0.67452-0.46885-0.28506
   1  -5  21  558.32 1048.81   1-0.74287 0.93715 0.24579-0.30556 0.62266 0.16840
   1   5  21 1445.88 1222.44   1-0.89764 0.92171 0.17548 0.02538 0.40427 0.38703
  -1  -5 -21 2137.49 1136.99   1 0.40957-0.43383 0.67977-0.88218-0.60840-0.18314
  -1   5 -21 1466.77 1509.88   1 0.48089-0.67546 0.72956-0.67120-0.48628-0.30533
   1  -5  2235448.85 4734.52   1-0.73380 0.93138 0.24874-0.30639 0.63218 0.19656
  -1  -5 -2229073.97 3986.33   1 0.40189-0.42945 0.67390-0.87849-0.61994-0.20929
  -1  -7  2250972.35 6673.10   1-0.73821 0.88998 0.24732-0.40923 0.62759 0.20115
   1  -7 -2246411.47 8824.17   1 0.43310-0.34672 0.69719-0.90179-0.57126-0.25798
  -1  -7  21  975.55  884.83   1-0.74776 0.89622 0.24417-0.40819 0.61744 0.17363
  -1   7  21  960.64  934.33   1-0.94912 0.85935 0.13584 0.06502 0.28407 0.50723
   1  -7 -21 1206.90 1007.10   1 0.44193-0.35224 0.70351-0.90592-0.55655-0.23499
   1   7 -21 -612.06 1104.72   1 0.53417-0.68299 0.75968-0.59705-0.37085-0.42076
  -1  -7  2019730.07 4278.24   1-0.75644 0.90160 0.24121-0.40736 0.60795 0.14545
  -1   7  2022951.74 2715.95   1-0.95804 0.86494 0.12650 0.07235 0.25717 0.49662
   1  -7 -2022418.46 4502.99   1 0.45036-0.35737 0.70942-0.90964-0.54211-0.21174
   1   7 -2019378.01 3226.10   1 0.54378-0.68928 0.76416-0.59935-0.34691-0.40701
  -1  -7  19  378.58  325.03   1-0.76420 0.90607 0.23849-0.40676 0.59925 0.11648
  -1   7  19  311.19  784.19   1-0.96627 0.86988 0.11719 0.07954 0.22930 0.48680
   1  -7 -19 1966.98 1436.18   1 0.45838-0.36208 0.71491-0.91295-0.52798-0.18817
   1   7 -19 1470.22  853.36   1 0.55313-0.69532 0.76818-0.60118-0.32240-0.39382
  -1  -7  1813952.52 1706.43   1-0.77099 0.90956 0.23606-0.40644 0.59147 0.08659
  -1   7  1816818.50 4179.99   1-0.97376 0.87409 0.10753 0.08707 0.20052 0.47789
   1  -7 -1815978.24 2509.50   1 0.46597-0.36637 0.72001-0.91586-0.51424-0.16423
   1   7 -1814409.94 5076.48   1 0.56224-0.70113 0.77170-0.60252-0.29723-0.38129
  -1  -7  17 1049.00  316.88   1-0.77670 0.91197 0.23396-0.40646 0.58479 0.05559
  -1   7  17 1567.90  615.73   1-0.98048 0.87752 0.09748 0.09500 0.17069 0.47002
   1  -7 -17  -17.48  817.05   1 0.47330-0.37038 0.72469-0.91826-0.50080-0.14002
   1   7 -17 1046.44  708.92   1 0.57112-0.70670 0.77472-0.60335-0.27132-0.36950
  -1  -7  1638780.60 2290.60   1 0.99207-0.86028 0.00422-0.17822 0.12554 0.47764
  -1  -7  1645696.36 2700.49   1-0.78120 0.91317 0.23228-0.40690 0.57944 0.02327
  -1   7  1649087.46 3189.21   1-0.98636 0.88011 0.08698 0.10337 0.13967 0.46336
   1  -7 -1643432.16 3438.41   1 0.47997-0.37374 0.72898-0.92036-0.48806-0.11506
   1   7 -1644678.85 3774.82   1 0.57994-0.71209 0.77715-0.60346-0.24432-0.35881
  -1  -7  15 1577.22  709.56   1 0.99529-0.86678-0.00606-0.17009 0.09671 0.46877
  -1  -7  15 1934.20  678.41   1-0.78432 0.91299 0.23110-0.40784 0.57569-0.01064
  -1   7  15 3170.01 1148.15   1-0.99132 0.88178 0.07597 0.11226 0.10725 0.45809
   1  -7 -15 1921.39  892.15   1 0.48613-0.37659 0.73285-0.92205-0.47602-0.08941
   1   7 -15 1405.97  881.01   1 0.58835-0.71721 0.77906-0.60320-0.21652-0.34891
  -1  -7  1449720.60 2485.41   1 0.99764-0.87241-0.01680-0.16151 0.06648 0.46129
  -1  -7  1448568.23 2387.53   1-0.78580 0.91117 0.23053-0.40939 0.57390-0.04652
  -1   7  1449325.16 2575.64   1-0.99523 0.88241 0.06435 0.12176 0.07321 0.45444
   1  -7 -1445302.99 2891.21   1 0.49172-0.37888 0.73629-0.92330-0.46484-0.06290
  -1  -7  13 3958.50 1307.53   1 0.99900-0.87706-0.02812-0.15236 0.03452 0.45556
  -1   7  13 3566.50  813.60   1 0.88139-0.99759 0.12497 0.06000 0.45555 0.03467
  -1  -7  13 6312.37 2055.59   1-0.78529 0.90736 0.23073-0.41170 0.57452-0.08481
  -1   7  13 6248.10 1503.88   1-0.99795 0.88184 0.05202 0.13196 0.03726 0.45270
   1  -7 -13 4185.09 1350.05   1 0.49667-0.38051 0.73927-0.92409-0.45474-0.03530
   1   7 -13 5879.64 1609.54   1 0.60453-0.72679 0.78094-0.60073-0.15706-0.33298
  -1   7  13 3918.32 1229.42   1 0.65110-0.76765 0.73966-0.55540 0.17014 0.31972
  -1  -7  13 4390.31 1250.63   1 0.64322-0.52118 0.66572-0.84610 0.37824 0.11167
   1  -7 -1215116.39 1091.13   1 0.99921-0.87942-0.03968-0.14278 0.00172-0.45411
  -1   7  1217339.79 1803.15   1 0.87890-0.99839 0.12660 0.05618 0.45989-0.00737
  -1  -7  1220340.40 1509.73   1-0.78228 0.90105 0.23187-0.41497 0.57815-0.12611
   1  -7 -1218230.58 2640.54   1 0.50086-0.38139 0.74174-0.92438-0.44603-0.00631
   1   7 -1219280.90 3287.04   1 0.61227-0.73124 0.78072-0.59834-0.12484-0.32750
  -1   7  1219272.55 1065.34   1 0.65036-0.77019 0.74442-0.56232 0.15119 0.30099
  -1  -7  1220381.62 2672.83   1 0.64322-0.52445 0.66569-0.84822 0.37831 0.07392
   1  -7 -1110360.64 2257.42   1 0.99877-0.87570-0.02527-0.15503 0.04258-0.45727
  -1   7  11 9848.70 2392.89   1 0.87452-0.99730 0.12942 0.05116 0.46738-0.05257
  -1  -7  11 8106.04 1095.24   1-0.77602 0.89149 0.23421-0.41943 0.58560-0.17122
   1   7 -11 8588.26 2150.32   1-0.99804 0.88293 0.05141 0.13371 0.03547-0.45005
   1  -7 -11 8183.44 1356.05   1 0.50412-0.38135 0.74364-0.92410-0.43913 0.02447
   1   7 -11 9672.50 2895.09   1 0.61976-0.73544 0.77955-0.59500-0.09046-0.32418
  -1   7  1110252.84 3028.35   1 0.64938-0.77249 0.74885-0.56890 0.13237 0.28213
  -1  -7  1110294.15 3026.09   1 0.64284-0.52735 0.66431-0.84899 0.38136 0.03318
   1  -7 -1065848.28 2406.06   1 0.99619-0.86984-0.00963-0.16850 0.08666-0.46366
  -1   7  1063613.44 2131.23   1 0.86775-0.99382 0.13368 0.04472 0.47866-0.10156
  -1  -7  1062876.14 2090.69   1-0.76537 0.87754 0.23808-0.42541 0.59793-0.22122
   1   7 -1061359.48 1946.09   1-0.99495 0.88312 0.06535 0.12190 0.07612-0.45302
   1  -7 -1059534.33 1926.27   1 0.50622-0.38015 0.74485-0.92312-0.43465 0.05768
   1   7 -1060076.33 2804.47   1 0.62696-0.73934 0.77721-0.59049-0.05339-0.32356
  -1   7  1061378.82 1871.95   1 0.64817-0.77456 0.75295-0.57516 0.11369 0.26312
  -1  -7  1067801.72 2067.45   1 0.64198-0.52976 0.66123-0.84806 0.38810-0.01123
   1  -7  -9 9736.94 1541.79   1 0.99086-0.86123 0.00748-0.18346 0.13464-0.47393
  -1   7   911369.82 1665.47   1 0.85786-0.98721 0.13968 0.03653 0.49452-0.15513
  -1  -7   9 9746.47 1004.57   1-0.74854 0.85741 0.24390-0.43335 0.61659-0.27756
   1   7  -910065.86 1959.04   1-0.98923 0.88068 0.08095 0.10842 0.12190-0.46111
   1  -7  -910128.25  773.06   1 0.50677-0.37738 0.74516-0.92124-0.43347 0.09421
   1   7  -914230.45 3496.85   1 0.63387-0.74286 0.77333-0.58446-0.01271-0.32642
  -1   7   9 9922.56 2415.22   1 0.64674-0.77641 0.75673-0.58110 0.09522 0.24392
  -1  -7   911060.32 2157.13   1 0.64044-0.53150 0.65592-0.84490 0.39949-0.06031
   1  -7  -816946.39  970.04   1 0.98193-0.84902 0.02641-0.20022 0.18735-0.48894
  -1   7   817335.30  923.85   1 0.84379-0.97643 0.14780 0.02622 0.51591-0.21423
  -1  -7   819376.89  906.55   1-0.72263 0.82820 0.25226-0.44382 0.64355-0.34219
   1   7  -818808.61 1432.25   1-0.97962 0.87436 0.09888 0.09262 0.17483-0.47635
   1  -7  -818133.57  931.04   1 0.50513-0.37243 0.74422-0.91812-0.43699 0.13542
   1   7  -817842.02 1346.57   1 0.64015-0.74586 0.76757-0.57655 0.03211-0.33357
  -1   7   817719.00  834.40   1 0.64511-0.77806 0.76019-0.58672 0.07700 0.22445
  -1  -7   818122.75 1412.81   1 0.63789-0.53222 0.64757-0.83871 0.41681-0.11532
   1  -7  -7 2270.89  917.86   1 0.96846-0.83270 0.04709-0.21885 0.24466-0.50862
  -1   7   7 1921.95  488.49   1 0.82397-0.95990 0.15852 0.01331 0.54399-0.28002
  -1  -7   7 4188.46  714.25   1-0.68271 0.78498 0.26383-0.45752 0.68138-0.41769
   1   7  -7 5150.80 1350.42   1-0.96381 0.86184 0.12010 0.07353 0.23798-0.50181
   1  -7  -7 3235.75 1037.23   1 0.50017-0.36417 0.74134-0.91305-0.44746 0.18359
  -1   7   7 3114.25  807.72   1 0.64330-0.77952 0.76332-0.59200 0.05917 0.20460
   1   7  -7 4694.12 1383.82   1 0.64564-0.74807 0.75913-0.56596 0.08272-0.34650
  -1  -7   7 3549.15 1092.35   1 0.63372-0.53133 0.63496-0.82824 0.44182-0.17802
   1  -7  -6 5973.93  842.60   1 0.94806-0.80902 0.07100-0.24058 0.31003-0.53628
  -1   7   6 6405.21 1304.27   1 0.79609-0.93530 0.17240-0.00275 0.58009-0.35383
  -1  -7   6 5575.38  489.61   1-0.61948 0.71842 0.28000-0.47582 0.73337-0.50740
   1   7  -6 6802.86  709.73   1-0.93687 0.83803 0.14688 0.04890 0.31732-0.54341
   1  -7  -6 6139.81  826.09   1 0.48975-0.35044 0.73508-0.90460-0.46881 0.24264
  -1   7   6 6550.10  522.87   1 0.64135-0.78085 0.76610-0.59694 0.04191 0.18418
   1   7  -6 7262.42 1649.03   1 0.64986-0.74901 0.74684-0.55150 0.14108-0.36717
  -1  -7   6 7437.57 1744.00   1 0.62694-0.52789 0.61566-0.81130 0.47738-0.25122
   1  -7  -5 1664.03  727.70   1 0.91822-0.77588 0.09822-0.26561 0.38369-0.57223
  -1   7   5 2141.65  790.74   1 0.75668-0.89917 0.19005-0.02258 0.62554-0.43699
  -1  -7   5 2651.32  794.03   1-0.51873 0.61438 0.29949-0.49742 0.80076-0.61245
   1   7  -5 2545.45  674.14   1-0.89032 0.79478 0.18003 0.01787 0.41821-0.60662
   1  -7  -5 3257.48  911.99   1 0.46921-0.32659 0.72201-0.88935-0.50845 0.31997
  -1   7   5 2324.20  747.75   1 0.63933-0.78211 0.76850-0.60150 0.02565 0.16275
   1   7  -5 2762.50  809.37   1 0.65185-0.74772 0.72868-0.53118 0.21001-0.39842
  -1  -7   5 2817.77  702.89   1 0.61554-0.51976 0.58716-0.78493 0.52569-0.33722
   1  -7  -4 9242.97 1093.27   1 0.87465-0.72886 0.12935-0.29462 0.46717-0.61801
  -1   7   410364.67  646.33   1 0.69984-0.84586 0.21191-0.04673 0.68213-0.53134
  -1  -7   410197.36  715.59   1-0.35302 0.44537 0.32090-0.52092 0.87885-0.72819
   1   7  -4 9944.77  605.97   1-0.80266 0.71029 0.22387-0.02383 0.55282-0.70350
   1  -7  -410107.39  780.96   1 0.42607-0.28018 0.69208-0.85731-0.58264 0.43187
  -1   7   410196.24  441.06   1 0.63741-0.78347 0.77043-0.60559 0.01138 0.13935
   1   7  -410446.86  738.00   1 0.65069-0.74325 0.70066-0.50093 0.29268-0.44343
  -1  -7   4 9908.21  985.72   1 0.59590-0.50339 0.54344-0.74335 0.59124-0.44047
   1  -7  -3 1237.87  449.81   1 0.81190-0.66283 0.16469-0.32778 0.56007-0.67320
  -1   7   3 1424.78  530.45   1 0.61991-0.76921 0.23817-0.07516 0.74764-0.63455
  -1  -7   3 1415.66  404.28   1-0.09119 0.18028 0.33218-0.53432 0.93879-0.82583
   1   7  -3 1505.54  331.58   1-0.63382 0.54475 0.27671-0.07454 0.72228-0.83527
   1  -7  -3 1510.55  322.73   1 0.32129-0.17211 0.60829-0.77133-0.72577 0.61271
  -1   7   3 1272.24  303.13   1 0.63610-0.78544 0.77160-0.60891 0.00216 0.11088
  -1  -7   3 1284.76  268.29   1 0.56108-0.47185 0.47487-0.67692 0.67799-0.56491
   1  -7  -2 5487.68 1418.22   1 0.72154-0.56896 0.20385-0.36468 0.66168-0.73707
  -1   7   2 4274.38  418.63   1 0.50678-0.65940 0.26762-0.10692 0.81948-0.74414
  -1  -7   2 4176.73  646.46   1 0.25605-0.17023 0.31097-0.51526 0.91527-0.83995
   1   7  -2 3655.97  463.84   1-0.32923 0.24338 0.32291-0.11863 0.88731-0.96264
  -1   7   2 4234.28  241.22   1 0.63791-0.79053 0.76996-0.60943 0.01499 0.06037
   1   7  -2 4877.73  706.47   1 0.61559-0.70155 0.58728-0.38309 0.52549-0.60088
  -1  -7   2 4429.31  814.40   1 0.49816-0.41230 0.36555-0.56976 0.78625-0.71089
  -1   7   2 4251.67  383.04   1 0.03647-0.18895-0.24869 0.40922 0.96789-0.89265
   1  -7  -122371.34  845.30   1 0.59718-0.44133 0.24478-0.40344 0.76383-0.80153
  -1  -7   123377.20  826.67   1 0.57892-0.49643 0.24984-0.45632 0.77615-0.73846
  -1   7   123457.08  902.96   1 0.35366-0.50955 0.29742-0.13887 0.88682-0.84915
   1   7  -123283.08  831.63   1 0.08068-0.16325 0.32720-0.12077 0.94150-0.97916
   1   7  -125188.30  839.87   1 0.55934-0.64194 0.47152-0.26517 0.68176-0.71944
  -1  -7   122099.91  728.08   1 0.38721-0.30464 0.19633-0.40266 0.90084-0.86316
  -1  -7   0 4769.13  618.86   1 0.78479-0.70582 0.17768-0.38637 0.59373-0.59373
   1  -7   0 4867.25  703.76   1 0.43453-0.27538 0.28301-0.43940 0.85503-0.85503
   1   7   0 4791.20  655.72   1 0.43177-0.51107 0.28354-0.07501 0.85625-0.85625
  -1   7   0 5308.75  783.00   1 0.15928-0.31844 0.32124-0.16482 0.93350-0.93350
  -1   7   0 5166.06  432.01   1 0.61050-0.76970 0.78085-0.62451-0.13245 0.13245
   1  -7   0 4289.92  269.27   1 0.46768-0.30852 0.31689-0.47324 0.82513-0.82513
   1   7   0 4758.38  775.04   1 0.45086-0.53015 0.29080-0.08233 0.84389-0.84389
  -1  -7   0 4780.18  482.55   1 0.21198-0.13277-0.03863-0.16970 0.97650-0.97650
  -1  -7  -116049.60  624.69   1 0.89101-0.81546 0.11857-0.32941 0.43822-0.47592
   1   7   117047.92  721.94   1 0.65227-0.72820 0.22814-0.01732 0.72283-0.68513
   1  -7   116128.91  740.89   1 0.24284-0.08044 0.31257-0.46685 0.91832-0.88066
  -1   7  -116306.50 1384.49   1-0.06183-0.10058 0.33188-0.17761 0.94129-0.97894
  -1   7  -117122.71  643.55   1 0.61164-0.77413 0.78077-0.62660-0.12756 0.08986
   1  -7   117968.68  539.22   1 0.62488-0.46235 0.61025-0.76446 0.48693-0.44924
   1   7   115458.46  716.42   1 0.28301-0.35897 0.05323 0.15724 0.95763-0.92000
  -1  -7  -116754.65  800.73   1-0.00458 0.08052-0.29476 0.08430 0.95555-0.99318
  -1  -7  -2 2443.57  706.73   1 0.94434-0.87208 0.07479-0.28781 0.32035-0.39576
   1   7   2 2376.96  548.77   1 0.77566-0.84806 0.18181 0.03126 0.60439-0.52897
   1  -7   2 2803.57  684.23   1 0.04339 0.12225 0.32929-0.48144 0.94322-0.86790
  -1   7  -2 3244.45  878.15   1-0.28055 0.11485 0.32633-0.17419 0.90265-0.97799
   1   7   2 2553.41  656.47   1 0.20266-0.27523 0.49932-0.28631-0.84238 0.91775
  -1   7  -2 3160.98  836.24   1 0.60913-0.77492 0.78092-0.62892-0.13824 0.06285
   1  -7   2 2587.12  452.13   1 0.64809-0.48232 0.68600-0.83795 0.33072-0.25534
   1   7   2 2639.10  606.44   1 0.09402-0.16671-0.18219 0.39480 0.97875-0.90351
  -1  -7  -3 2026.28  533.24   1 0.97215-0.90318 0.04196-0.25716 0.23055-0.34368
   1   7   3 1515.64  436.31   1 0.84353-0.91265 0.14795 0.06731 0.51628-0.40315
   1  -7   3 1323.95  452.53   1-0.14010 0.30903 0.33203-0.48203 0.93280-0.81983
  -1   7  -3 1750.26  423.06   1-0.46987 0.30096 0.30692-0.15688 0.82765-0.94064
  -1  -7  -3 1687.26  487.13   1 0.06911 0.00032 0.36256-0.57762-0.92939 0.81630
   1   7   3 1671.93  559.53   1 0.34329-0.41259 0.62664-0.41144-0.69961 0.81269
  -1   7  -3 1692.96  503.87   1 0.60556-0.77464 0.78096-0.63114-0.15291 0.03982
   1  -7   3 1451.14  557.22   1 0.65222-0.48317 0.71438-0.86418 0.25347-0.14042
  -1  -7  -4 2139.40  700.51   1 0.98671-0.92058 0.01713-0.23444 0.16155-0.31235
   1   7   4 2576.45  685.31   1 0.88283-0.94866 0.12401 0.09343 0.45301-0.30217
   1  -7   4 3701.45 1182.69   1-0.29170 0.46391 0.32563-0.47351 0.89937-0.74870
  -1   7  -4 2863.54  651.71   1-0.61751 0.44531 0.28044-0.13252 0.73486-0.88551
  -1  -7  -4 3557.41  914.74   1 0.18245-0.11649 0.47958-0.69696-0.85831 0.70757
   1   7   4 2609.08  874.14   1 0.43406-0.50005 0.69789-0.48050-0.56968 0.72045
  -1   7  -4 3271.10  988.65   1 0.60143-0.77380 0.78080-0.63315-0.16917 0.01839
   1  -7   4 3092.01  872.58   1 0.65186-0.47957 0.72767-0.87525 0.21342-0.06269
  -1  -7  -530925.34 1430.00   1 0.99463-0.93178-0.00367-0.21580 0.10341-0.29191
   1   7   529686.60 1376.90   1 0.90681-0.96919 0.10715 0.11241 0.40767-0.21913
   1  -7   526939.75 1462.42   1-0.40820 0.58366 0.31536-0.46111 0.85668-0.66835
  -1   7  -529979.73 1511.53   1-0.72692 0.55141 0.25092-0.10512 0.63922-0.82757
  -1  -7  -529405.46 1533.93   1 0.26001-0.19735 0.55356-0.77313-0.79117 0.60274
   1   7   528844.62 1296.29   1 0.49330-0.55610 0.73725-0.51778-0.46163 0.65011
  -1   7  -530628.17 1424.45   1 0.59690-0.77257 0.78039-0.63492-0.18622-0.00225
   1  -7   528818.07 1275.85   1 0.65164-0.47606 0.73397-0.87940 0.19140-0.00298
  -1  -7  -697287.36 2176.07   1 0.99830-0.93874-0.02118-0.20045 0.05412-0.28032
   1   7   693122.61 1992.32   1 0.92147-0.98055 0.09555 0.12619 0.37650-0.15026
   1  -7   696088.54 2367.69   1-0.49531 0.67410 0.30320-0.44689 0.81408-0.58811
  -1   7  -693455.28 1908.38   1-0.80535 0.62654 0.22277-0.07909 0.54933-0.77535
  -1  -7  -692811.78 2275.62   1 0.31204-0.25268 0.60026-0.82203-0.73641 0.51030
   1   7   696878.03 2009.31   1 0.53280-0.59229 0.75901-0.53735-0.37418 0.60036
  -1   7  -694303.21 2168.26   1 0.59205-0.77101 0.77972-0.63642-0.20371-0.02245
   1  -7   693247.17 2173.46   1 0.65141-0.47255 0.73686-0.88013 0.18079 0.04530
  -1  -7  -7  502.40  386.95   1 0.99927-0.94299-0.03637-0.18742 0.01112-0.27502
   1   7   7  901.20  251.01   1 0.93066-0.98646 0.08766 0.13626 0.35521-0.09125
   1  -7   7 1283.13  560.36   1-0.55906 0.74114 0.29240-0.43397 0.77584-0.51221
  -1   7  -7 1480.57  402.20   1-0.86212 0.68015 0.19593-0.05438 0.46727-0.73104
  -1  -7  -7  925.66  427.30   1 0.34773-0.29165 0.63037-0.85431-0.69405 0.43020
   1   7   7 2085.36  649.86   1 0.56058-0.61676 0.77109-0.54725-0.30190 0.56578
  -1   7  -7 1744.02  580.72   1 0.58690-0.76916 0.77877-0.63764-0.22147-0.04240
   1  -7   7 1052.72  415.89   1 0.65132-0.46919 0.73775-0.87886 0.17744 0.08633
   1   7   811639.62 1311.32   1 0.93634-0.98884 0.08250 0.14360 0.34125-0.03959
   1  -7   812550.97  907.18   1-0.60573 0.79110 0.28303-0.42248 0.74362-0.44232
  -1   7  -811732.27  919.89   1-0.90259 0.71733 0.17229-0.03286 0.39450-0.69595
   1   7   810302.96  739.19   1-0.99838 0.94571 0.04904 0.17644 0.02858 0.27293
  -1  -7  -810944.76 1675.29   1 0.37175-0.31898 0.65012-0.87626-0.66266 0.36112
  -1   7  -810609.19 2052.81   1 0.58148-0.76703 0.77754-0.63858-0.23938-0.06218
   1   7   810668.11  726.00   1 0.58130-0.63437 0.77750-0.55166-0.23994 0.54151
   1  -7   811075.41  797.36   1 0.65136-0.46595 0.73734-0.87629 0.17900 0.12245
   1   7   9 3408.69 1339.70   1 0.93962-0.98883 0.07940 0.14887 0.33286 0.00650
   1  -7   9 4728.44 1178.74   1-0.63986 0.82853 0.27527-0.41261 0.71748-0.37853
  -1   7  -9 2684.01  553.55   1-0.93200 0.74345 0.15092-0.01361 0.32951-0.66865
   1   7   9 3395.67  974.97   1-0.99610 0.94672 0.06105 0.16656 0.06356 0.27563
  -1  -7  -9 3451.69 1207.20   1 0.38819-0.33873 0.66324-0.89156-0.63984 0.30061
  -1   7  -9 4345.20  911.31   1 0.57579-0.76464 0.77601-0.63923-0.25739-0.08186
   1   7   9 2542.09  554.16   1 0.59668-0.64646 0.78037-0.55236-0.18703 0.52629
   1  -7   9 2889.81 1119.82   1 0.65149-0.46280 0.73599-0.87278 0.18403 0.15510
   1   7  1093513.80 3152.17   1 0.94119-0.98711 0.07789 0.15257 0.32876 0.04831
   1  -7  1088021.56 2319.51   1-0.66474 0.85669 0.26909-0.40431 0.69692-0.32030
  -1   7 -1084510.28 2836.47   1-0.95350 0.76165 0.13154 0.00365 0.27115-0.64797
   1   7  1088252.18 2227.47   1-0.99277 0.94667 0.07210 0.15763 0.09590 0.28099
  -1  -7 -1088492.71 2653.43   1 0.39930-0.35314 0.67190-0.90241-0.62377 0.24684
  -1   7 -1086785.39 2107.86   1 0.56966-0.76190 0.77426-0.63971-0.27568-0.10127
   1   7  1090643.80 3148.46   1 0.60867-0.65514 0.78093-0.55075-0.14019 0.51715
   1  -7  1086600.01 1739.84   1 0.65164-0.45967 0.73392-0.86855 0.19160 0.18521
   1   7  1132346.17 1814.06   1 0.94147-0.98409 0.07762 0.15501 0.32803 0.08675
   1  -7  1133673.01 1876.00   1-0.68293 0.87824 0.26377-0.39686 0.68119-0.26682
  -1   7 -1130959.58 1971.56   1-0.96939 0.77440 0.11333 0.01967 0.21779-0.63238
   1   7  1134296.43 1910.89   1-0.98858 0.94576 0.08240 0.14946 0.12616 0.28842
  -1  -7 -1133051.39 1645.44   1 0.40653-0.36367 0.67745-0.91015-0.61301 0.19838
  -1   7 -1130275.72 2691.39   1 0.56344-0.75899 0.77214-0.63978-0.29382-0.12083
   1   7  1129934.06 1454.47   1 0.61820-0.66138 0.77989-0.54753-0.09796 0.51262
   1  -7  1131673.88 1613.74   1 0.65178-0.45653 0.73125-0.86373 0.20110 0.21340
   1   7  12117811.9 2557.88   1 0.94072-0.98005 0.07834 0.15647 0.32999 0.12249
   1  -7  12114656.2 5760.79   1-0.69559 0.89420 0.26026-0.39122 0.66963-0.21759
  -1   7 -12114811.3 4621.33   1-0.98073 0.78246 0.09708 0.03380 0.16949-0.62177
   1   7  12125946.5 4209.34   1-0.98364 0.94411 0.09210 0.14188 0.15477 0.29750
  -1  -7 -12115789.1 5566.39   1 0.41085-0.37131 0.68074-0.91562-0.60645 0.15413
  -1   7 -12117447.3 5104.00   1 0.55696-0.75582 0.76971-0.63954-0.31197-0.14038
   1   7  12119108.9 2309.13   1 0.62588-0.66576 0.77766-0.54313-0.05927 0.51162
   1  -7  12116331.4 4724.54   1 0.65186-0.45333 0.72807-0.85839 0.21209 0.24010
   1   7  13 7266.47 1530.34   1 0.93913-0.97516 0.07987 0.15712 0.33414 0.15605
   1  -7  13 7847.39 1875.00   1-0.70416 0.90607 0.25779-0.38664 0.66158-0.17187
   1   7  1312310.18 1676.73   1-0.97805 0.94181 0.10131 0.13480 0.18204 0.30791
  -1   7 -13 4896.54 1612.30   1-0.98877 0.78721 0.08198 0.04677 0.12493-0.61490
  -1  -7 -13 8516.20 2189.74   1 0.41294-0.37670 0.68231-0.91938-0.60326 0.11325
  -1   7 -13 9154.64 2985.02   1 0.55023-0.75240 0.76697-0.63899-0.33013-0.15991
   1   7  13 7231.57 2114.05   1 0.63212-0.66871 0.77451-0.53781-0.02335 0.51339
   1  -7  13 6868.17 1263.42   1 0.65185-0.45004 0.72442-0.85258 0.22425 0.26561
   1  -7  1420236.95 3102.79   1-0.70948 0.91469 0.25623-0.38296 0.65648-0.12909
   1   7  1420249.30 1796.23   1-0.97186 0.93890 0.11012 0.12811 0.20822 0.31943
  -1   7 -1416725.41 1335.69   1-0.99419 0.78935 0.06785 0.05877 0.08346-0.61111
  -1  -7 -1418800.22 3791.17   1 0.41324-0.38031 0.68254-0.92180-0.60278 0.07508
  -1   7 -1421361.06 3215.71   1 0.54324-0.74872 0.76392-0.63813-0.34828-0.17946
   1   7  1415156.08 2918.95   1 0.63736-0.67092 0.77048-0.53199 0.01099 0.51656
   1  -7  15 2587.91  941.21   1-0.71218 0.92069 0.25543-0.38004 0.65386-0.08881
   1   7  15 1627.47  819.50   1-0.96510 0.93543 0.11859 0.12177 0.23348 0.33186
  -1   7 -15 3106.97 1095.67   1 0.53599-0.74477 0.76055-0.63694-0.36642-0.19901
   1  -7  1619877.09 1597.32   1-0.71270 0.92451 0.25527-0.37776 0.65336-0.05063
   1   7  1619762.00 1903.72   1-0.95779 0.93141 0.12677 0.11571 0.25796 0.34506
  -1  -7 -1616562.36 3801.03   1 0.40976-0.38344 0.67991-0.92354-0.60811 0.00502
  -1   7 -1618608.98 5189.19   1 0.52847-0.74056 0.75685-0.63543-0.38455-0.21858
   1  -7  17  462.94  483.16   1-0.71138 0.92649 0.25567-0.37604 0.65464-0.01425
   1   7  17  597.44  687.22   1-0.94999 0.92688 0.13501 0.10950 0.28157 0.35900
  -1  -7 -17 1461.93 1193.02   1 0.40640-0.38338 0.67735-0.92317-0.61320-0.02757
  -1   7 -17  836.93  912.98   1 0.52068-0.73609 0.75282-0.63359-0.40265-0.23818
   1  -7  1843065.12 3398.15   1-0.70847 0.92688 0.25653-0.37478 0.65746 0.02060
   1   7  1849577.44 5725.25   1-0.94163 0.92183 0.14275 0.10388 0.30485 0.37341
  -1  -7 -1841887.89 3506.48   1 0.40214-0.38243 0.67409-0.92210-0.61957-0.05889
  -1   7 -1841876.63 6335.89   1 0.51263-0.73134 0.74846-0.63140-0.42073-0.25779
   1  -7  19  852.53  859.72   1-0.70416 0.92587 0.25779-0.37393 0.66158 0.05415
   1   7  19  533.69  599.77   1-0.93277 0.91625 0.15030 0.09845 0.32763 0.38830
  -1  -7 -19 1161.68  853.58   1 0.39709-0.38069 0.67020-0.92039-0.62701-0.08915
  -1   7 -19 1453.69  820.51   1 0.50429-0.72631 0.74374-0.62888-0.43878-0.27744
   1  -7  2028021.43 1586.83   1-0.69860 0.92361 0.25940-0.37341 0.66682 0.08657
   1   7  2020747.71 5799.27   1-0.92338 0.91016 0.15768 0.09319 0.34999 0.40363
  -1  -7 -2023386.42 4458.26   1 0.39133-0.37824 0.66571-0.91809-0.63536-0.11849
  -1   7 -2022061.21 6923.30   1 0.49567-0.72100 0.73867-0.62599-0.45679-0.29712
   1  -7  21  -57.78  674.05   1-0.69190 0.92021 0.26129-0.37319 0.67304 0.11803
   1   7  21 1537.62 1015.63   1-0.91347 0.90354 0.16491 0.08808 0.37197 0.41933
  -1  -7 -21  834.54  656.54   1 0.38492-0.37513 0.66066-0.91522-0.64448-0.14707
  -1   7 -21 1445.36 1294.69   1 0.48676-0.71539 0.73324-0.62274-0.47478-0.31683
   1  -7  2259970.84 7593.34   1-0.68414 0.91575 0.26344-0.37322 0.68010 0.14864
  -1  -7 -2252197.01 7034.65   1 0.37790-0.37142 0.65507-0.91182-0.65426-0.17497
  -1  -9  2212529.47 2521.67   1-0.68019 0.86598 0.26452-0.47855 0.68364 0.14510
   1  -9 -2212956.08 3469.60   1 0.40601-0.28558 0.67706-0.93381-0.61378-0.21545
  -1  -9  21  743.89  712.05   1-0.68808 0.87057 0.26236-0.47851 0.67654 0.11453
  -1   9  21 1266.95 1220.63   1-0.95851 0.83472 0.12601 0.12709 0.25568 0.53580
   1  -9 -21  254.48  515.62   1 0.41416-0.29043 0.68323-0.93780-0.60137-0.19018
   1   9 -21 1192.32  721.76   1 0.53710-0.71999 0.76108-0.54632-0.36367-0.42794
  -1  -9  2021966.58 1950.83   1-0.69481 0.87401 0.26047-0.47875 0.67035 0.08305
  -1   9  2020015.98 3796.36   1-0.96674 0.83967 0.11661 0.13436 0.22758 0.52620
   1  -9 -2024594.59 4416.20   1 0.42180-0.29476 0.68893-0.94131-0.58944-0.16441
   1   9 -2021620.20 3511.10   1 0.54665-0.72623 0.76544-0.54849-0.33950-0.41441
  -1  -9  19  357.06  342.05   1-0.70029 0.87619 0.25891-0.47930 0.66524 0.05049
  -1   9  19   82.55  550.81   1-0.97422 0.84385 0.10690 0.14195 0.19865 0.51744
   1  -9 -19  982.75  906.20   1 0.42891-0.29856 0.69415-0.94434-0.57808-0.13808
   1   9 -19  519.20 1119.37   1 0.55594-0.73221 0.76931-0.55017-0.31477-0.40145
  -1  -9  1840276.05 3016.21   1-0.70438 0.87697 0.25773-0.48024 0.66137 0.01668
  -1   9  1843176.08 4266.43   1-0.98088 0.84723 0.09684 0.14989 0.16878 0.50963
   1  -9 -1834990.75 3001.50   1 0.43543-0.30178 0.69888-0.94688-0.56741-0.11105
   1   9 -1836533.87 5191.73   1 0.56498-0.73794 0.77268-0.55136-0.28938-0.38914
  -1  -9  17  362.22  381.17   1-0.70688 0.87617 0.25700-0.48163 0.65899-0.01859
  -1   9  17  740.68  921.38   1-0.98668 0.84974 0.08636 0.15824 0.13784 0.50288
   1  -9 -17 1360.27  911.34   1 0.44133-0.30437 0.70309-0.94891-0.55756-0.08321
   1   9 -17 1052.50  808.79   1 0.57394-0.74348 0.77547-0.55184-0.26308-0.37774
  -1  -9  16 6098.74 2543.76   1 0.99592-0.83007-0.00854-0.21761 0.08974 0.51344
  -1  -9  1611185.16 2847.33   1-0.70754 0.87354 0.25680-0.48355 0.65834-0.05562
  -1   9  1610440.58 3156.59   1-0.99153 0.85131 0.07543 0.16705 0.10568 0.49735
   1  -9 -16 9863.08 2038.59   1 0.44654-0.30627 0.70675-0.95038-0.54871-0.05436
   1   9 -1610850.98 2478.11   1 0.58249-0.74873 0.77779-0.55198-0.23610-0.36703
  -1  -9  1510902.20 1480.36   1 0.99816-0.83559-0.02013-0.20819 0.05711 0.50837
  -1  -9  1513504.83 2679.59   1-0.70605 0.86874 0.25724-0.48611 0.65978-0.09472
  -1   9  1514123.38 3543.11   1-0.99534 0.85183 0.06398 0.17638 0.07212 0.49322
   1  -9 -1512485.55 2915.11   1 0.45095-0.30738 0.70983-0.95127-0.54108-0.02430
   1   9 -1511441.10 3072.07   1 0.59079-0.75374 0.77951-0.55154-0.20812-0.35731
  -1   9  15 6823.32 2866.22   1 0.65184-0.79593 0.72930-0.48865 0.20787 0.35736
  -1  -9  1436644.34 2640.26   1 0.99922-0.83993-0.03234-0.19813 0.02255 0.50522
  -1  -9  1436100.53 2484.99   1-0.70192 0.86131 0.25844-0.48943 0.66370-0.13632
  -1   9  1438444.80 2911.78   1-0.99796 0.85117 0.05192 0.18631 0.03695 0.49070
   1  -9 -1435577.64 2416.56   1 0.45445-0.30757 0.71223-0.95149-0.53496 0.00726
   1   9 -1435666.10 4049.72   1 0.59886-0.75851 0.78060-0.55045-0.17894-0.34879
  -1   9  1432195.33 2956.07   1 0.65158-0.79894 0.73490-0.49640 0.18805 0.33950
   1  -9 -1313627.25 3925.49   1 0.99920-0.84863-0.03997-0.19682 0.00090-0.49099
  -1  -9  13 9512.37 1075.20   1-0.69453 0.85062 0.26055-0.49366 0.67062-0.18090
   1  -9 -1311055.21 4038.28   1 0.45685-0.30666 0.71387-0.95094-0.53072 0.04071
   1   9 -1311580.95 3302.33   1 0.60669-0.76304 0.78097-0.54864-0.14836-0.34168
  -1  -9  13 8361.37 2665.47   1 0.63625-0.48011 0.64248-0.87495 0.42707 0.06284
   1  -9 -1233864.36 2019.26   1 0.99885-0.84500-0.02616-0.20846 0.04005-0.49244
  -1   9  1232670.31 1863.72   1 0.84054-0.99401 0.14962 0.08533 0.52067-0.06815
  -1  -9  1231256.08 1750.90   1-0.68298 0.83577 0.26376-0.49898 0.68114-0.22910
   1   9 -1231695.50 2292.30   1-0.99695 0.84458 0.05735 0.17778 0.05276-0.50504
   1  -9 -1231234.14 2067.29   1 0.45788-0.30439 0.71458-0.94946-0.52887 0.07656
   1   9 -1232465.01 2525.95   1 0.61426-0.76731 0.78051-0.54602-0.11608-0.33627
  -1   9  1233103.16 2345.97   1 0.65023-0.80415 0.74510-0.51092 0.14840 0.30378
  -1  -9  1228462.77 2199.05   1 0.63570-0.48283 0.64081-0.87543 0.43038 0.02185
   1  -9 -11  971.33  717.14   1 0.99658-0.83945-0.01139-0.22107 0.08172-0.49641
  -1   9  11  163.02  468.98   1 0.83329-0.99005 0.15358 0.07918 0.53106-0.11625
   1  -9 -11  356.04  533.84   1 0.45718-0.30038 0.71410-0.94679-0.53013 0.11551
  -1   9  11  884.10  754.81   1 0.64915-0.80635 0.74971-0.51769 0.12854 0.28596
  -1  -9  11  431.37  255.10   1 0.63458-0.48499 0.63746-0.87423 0.43697-0.02242
   1  -9 -10 5897.36 2017.22   1 0.99197-0.83156 0.00451-0.23482 0.12635-0.50335
  -1   9  10 5624.68 1847.18   1 0.82312-0.98317 0.15897 0.07161 0.54515-0.16805
  -1  -9  10 5603.29 1090.14   1-0.64117 0.78731 0.27496-0.51444 0.71644-0.33982
   1   9 -10 4877.39 1269.22   1-0.98545 0.83965 0.08877 0.15061 0.14492-0.52182
   1  -9 -10 5947.28 1579.78   1 0.45416-0.29405 0.71203-0.94254-0.53548 0.15855
   1   9 -10 7059.50 1967.40   1 0.62849-0.77496 0.77651-0.53767-0.04480-0.33215
  -1   9  10 5399.90 1421.74   1 0.64780-0.80828 0.75402-0.52416 0.10863 0.26819
  -1  -9  10 6283.98 1564.50   1 0.63269-0.48637 0.63196-0.87088 0.44756-0.07070
   1  -9  -9  644.72  421.68   1 0.98442-0.82072 0.02177-0.24991 0.17446-0.51376
  -1   9   9  403.31  411.41   1 0.80921-0.97255 0.16603 0.06235 0.56356-0.22417
  -1  -9   9  337.54  375.19   1-0.60666 0.74951 0.28283-0.52442 0.74294-0.40399
   1   9  -9  413.72  404.58   1-0.97386 0.83135 0.10739 0.13410 0.20011-0.53931
   1  -9  -9  927.50  501.26   1 0.44790-0.28449 0.70771-0.93603-0.54637 0.20713
   1   9  -9 1492.55  559.30   1 0.63511-0.77819 0.77240-0.53146-0.00455-0.33458
  -1   9   9  483.73  214.99   1 0.64617-0.80994 0.75802-0.53031 0.08863 0.25051
  -1  -9   9  182.65  366.33   1 0.62973-0.48669 0.62367-0.86473 0.46311-0.12393
   1  -9  -829089.27 1659.30   1 0.97342-0.80701 0.04011-0.26621 0.22545-0.52711
  -1   9   832253.15 1395.45   1 0.79045-0.95707 0.17506 0.05114 0.58697-0.28529
  -1  -9   831265.91 1409.56   1-0.55784 0.69740 0.29263-0.53634 0.77663-0.47534
   1   9  -830968.37 1538.96   1-0.95584 0.81661 0.12882 0.11480 0.26413-0.56565
   1  -9  -829891.05 1673.82   1 0.43690-0.27018 0.69993-0.92606-0.56498 0.26344
   1   9  -829174.97 1333.68   1 0.64107-0.78087 0.76645-0.52336 0.03959-0.34106
  -1   9   830069.72 1127.16   1 0.64427-0.81131 0.76172-0.53617 0.06847 0.23298
  -1  -9   829785.06 1119.03   1 0.62524-0.48555 0.61119-0.85467 0.48529-0.18374
   1  -9  -715544.09  997.54   1 0.95737-0.78766 0.06086-0.28478 0.28237-0.54632
  -1   9   713685.38 1016.26   1 0.76527-0.93518 0.18638 0.03763 0.61613-0.35216
  -1  -9   715346.64  770.52   1-0.48847 0.62473 0.30423-0.55006 0.81782-0.55419
   1   9  -714663.48 1294.65   1-0.92716 0.79104 0.15477 0.09102 0.34118-0.60495
   1  -9  -715149.48  983.42   1 0.41844-0.24842 0.68644-0.91038-0.59472 0.33087
  -1   9   714631.35  898.79   1 0.64206-0.81238 0.76513-0.54175 0.04807 0.21570
   1   9  -714510.84 1218.81   1 0.64621-0.78273 0.75794-0.51269 0.08901-0.35279
  -1  -9   714690.58  739.32   1 0.61835-0.48193 0.59391-0.83953 0.51468-0.25083
   1  -9  -610675.32  717.95   1 0.93492-0.76192 0.08381-0.30555 0.34480-0.57105
  -1   9   611390.33 2386.82   1 0.73076-0.90428 0.20028 0.02140 0.65258-0.42639
  -1  -9   6 9014.23  620.09   1-0.38869 0.52163 0.31746-0.56536 0.86494-0.63895
   1   9  -6 9789.88  810.82   1-0.88222 0.74939 0.18484 0.06307 0.43302-0.65911
   1  -9  -610618.96  667.31   1 0.38735-0.21402 0.66258-0.88434-0.64104 0.41488
  -1   9   6 9296.01  497.49   1 0.63953-0.81313 0.76828-0.54705 0.02722 0.19887
   1   9  -610898.29 1499.02   1 0.65008-0.78332 0.74583-0.49842 0.14534-0.37144
  -1  -9   6 9543.82  598.24   1 0.60776-0.47461 0.56921-0.81696 0.55373-0.32757
   1  -9  -5 6089.63 1783.77   1 0.90395-0.72767 0.10929-0.32885 0.41341-0.60195
  -1   9   5 6831.41  601.24   1 0.68539-0.86219 0.21704 0.00246 0.69506-0.50657
  -1  -9   5 6268.78  630.83   1-0.24835 0.37803 0.32811-0.57813 0.91140-0.72308
   1   9  -5 6343.80  684.47   1-0.80802 0.67832 0.22166 0.02838 0.54586-0.73421
   1  -9  -5 7634.28  757.17   1 0.33184-0.15522 0.61734-0.83692-0.71327 0.52485
  -1   9   5 6819.98  628.03   1 0.63659-0.81346 0.77118-0.55211 0.00554 0.18287
   1   9  -5 6925.13 1204.31   1 0.65186-0.78182 0.72842-0.47886 0.21088-0.39930
  -1  -9   5 6443.30 1218.00   1 0.59118-0.46131 0.53360-0.78350 0.60478-0.41631
   1  -9  -4 9336.52  786.26   1 0.86138-0.68161 0.13758-0.35503 0.48896-0.63980
  -1   9   410465.99  764.40   1 0.62461-0.80468 0.23676-0.01942 0.74417-0.59338
  -1  -9   4 9506.56  824.29   1-0.05585 0.18226 0.33178-0.58392 0.94169-0.79107
   1   9  -410439.15  775.19   1-0.68780 0.56140 0.26244-0.01026 0.67679-0.82747
   1  -9  -410522.98  611.42   1 0.22649-0.04656 0.52218-0.73957-0.82220 0.67146
  -1   9   410286.43  629.16   1 0.63305-0.81321 0.77390-0.55698-0.01795 0.16868
   1   9  -410492.76 1251.95   1 0.65095-0.77761 0.70251-0.45069 0.28764-0.43838
  -1  -9   410374.12  913.40   1 0.56472-0.43811 0.48167-0.73369 0.67013-0.51936
   1  -9  -3 2189.15  896.21   1 0.80388-0.62082 0.16865-0.38392 0.57037-0.68350
  -1   9   3 3493.98  940.19   1 0.54364-0.72699 0.25906-0.04389 0.79833-0.68523
  -1  -9   3 3308.69  807.20   1 0.18166-0.05851 0.31916-0.57345 0.93012-0.81714
   1   9  -3 3004.78  676.13   1-0.49665 0.37355 0.30300-0.04870 0.81334-0.92632
  -1   9   3 3038.60  606.18   1 0.62769-0.81108 0.77689-0.56192-0.04933 0.16241
   1   9  -3 3356.90  926.79   1 0.64283-0.76621 0.66426-0.41029 0.38147-0.49453
  -1  -9   3 2608.52  726.74   1 0.52164-0.39844 0.40473-0.65893 0.75104-0.63800
  -1   9   3 2452.28  436.51   1 0.00437-0.18763-0.28480 0.49956 0.95857-0.84571
   1  -9  -2  593.08  275.01   1 0.72618-0.53955 0.20206-0.41506 0.65713-0.73252
  -1   9   2  677.33  282.12   1 0.43687-0.62356 0.28255-0.06971 0.85399-0.77865
  -1  -9   2  364.37  240.90   1 0.42665-0.30675 0.28453-0.54090 0.85848-0.78315
   1   9  -2  246.47  221.88   1-0.22974 0.10982 0.32896-0.07254 0.91596-0.99130
  -1   9   2  355.49   72.70   1 0.61619-0.80288 0.78024-0.56744-0.10730 0.18269
   1   9  -2  744.38  250.46   1 0.62282-0.74288 0.60500-0.34870 0.49604-0.57142
  -1   9   2  427.37   76.23   1 0.47794-0.66462 0.33309-0.12035 0.81278-0.73742
  -1  -9   2  477.93  191.97   1 0.45154-0.33163 0.29185-0.54816 0.84316-0.76780
  -1  -9   1 4072.80  574.21   1 0.63261-0.51607 0.23432-0.49296 0.73816-0.70046
   1  -9  -1 5256.77 1169.70   1 0.62574-0.43583 0.23642-0.44724 0.74333-0.78103
  -1   9   1 4964.85 1413.91   1 0.30206-0.49201 0.30521-0.09453 0.90310-0.86544
   1   9  -1 4291.51  822.77   1 0.07143-0.18807 0.32776-0.06920 0.94205-0.97971
   1   9  -1 4473.78  878.68   1 0.58100-0.69778 0.51305-0.25461 0.63182-0.66952
  -1  -9   1 3558.13  360.93   1 0.34113-0.22450 0.13135-0.38980 0.93079-0.89311
  -1  -9   0 5571.32  637.44   1 0.77661-0.66366 0.18138-0.44225 0.60329-0.60329
   1  -9   0 5410.11  860.00   1 0.49971-0.30649 0.26924-0.47777 0.82328-0.82328
   1   9   0 6232.35  673.42   1 0.33444-0.44781 0.30044-0.03978 0.89324-0.89324
  -1   9   0 5167.33  551.32   1 0.13942-0.33264 0.32295-0.11438 0.93608-0.93608
  -1   9   0 5782.24  406.96   1 0.62845-0.82173 0.77653-0.56808-0.04503 0.04503
   1   9   0 5640.42  581.97   1 0.50328-0.61668 0.37396-0.11335 0.77900-0.77900
   1  -9   0 5281.14  315.70   1 0.32001-0.12698 0.10290-0.31124 0.94180-0.94180
  -1  -9   0 6219.78  403.20   1 0.18258-0.06934-0.07544-0.18498 0.98029-0.98029
  -1  -9  -132416.19 1134.12   1 0.86588-0.75621 0.13484-0.39790 0.48172-0.51943
   1   9   131622.66 1378.35   1 0.52797-0.63808 0.26261 0.00020 0.80763-0.76996
   1  -9   131023.30 1159.72   1 0.35272-0.15624 0.29757-0.50395 0.88714-0.84948
  -1   9  -129527.07 1257.35   1-0.04261-0.15387 0.33153-0.12512 0.94248-0.98013
  -1   9  -132045.23 1255.25   1 0.62223-0.81881 0.77890-0.57262-0.07824 0.04054
   1  -9   131180.20  867.57   1 0.54762-0.35110 0.45014-0.65649 0.70531-0.66763
   1   9   130600.67 1028.69   1 0.38045-0.49053 0.18663 0.07608 0.90577-0.86809
  -1  -9  -131197.83 1052.26   1-0.00605 0.11601-0.29638 0.03384 0.95504-0.99267
  -1  -9  -2  909.92  312.80   1 0.92048-0.81427 0.09637-0.36155 0.37871-0.45412
   1   9   2 1299.14  379.92   1 0.65897-0.76568 0.22597 0.03918 0.71741-0.64201
   1  -9   2 1303.81  436.72   1 0.19376 0.00595 0.31796-0.52225 0.92808-0.85277
  -1   9  -2 1209.78  366.70   1-0.22764 0.02786 0.32905-0.12477 0.91646-0.99179
   1   9   2 1012.95  283.27   1 0.18555-0.29216 0.48262-0.21746-0.85594 0.93131
  -1   9  -2 1094.25  318.91   1 0.61712-0.81699 0.78009-0.57598-0.10301 0.02762
   1  -9   2  954.88  281.02   1 0.61398-0.41408 0.58348-0.78766 0.53157-0.45619
   1   9   2  889.22  223.79   1 0.22556-0.33230-0.02139 0.28609 0.97399-0.89873
  -1  -9  -3 1482.80  497.84   1 0.95354-0.85062 0.06516-0.33253 0.29413-0.40725
   1   9   3 1615.01  466.49   1 0.74504-0.84813 0.19489 0.07254 0.63791-0.52478
  -1   9  -3 1754.57  501.03   1-0.39774 0.19472 0.31651-0.11436 0.86117-0.97416
   1   9   3 1807.81  549.36   1 0.32161-0.42491 0.60856-0.34121-0.72540 0.83845
   1   9   3 1758.73  363.88   1 0.07267-0.17614-0.20712 0.47396 0.97561-0.86274
  -1  -9  -4 9762.29  769.83   1 0.97388-0.87426 0.03943-0.30898 0.22359-0.37442
   1   9   4 8841.10  659.63   1 0.80046-0.90028 0.17031 0.09931 0.57466-0.42382
   1  -9   4 9392.00  707.56   1-0.10707 0.31333 0.33222-0.53222 0.93710-0.78648
  -1   9  -4 9891.86 1300.94   1-0.54291 0.33668 0.29535-0.09530 0.78613-0.93678
  -1  -9  -4 8290.13  858.90   1 0.05654 0.04367 0.34910-0.61847-0.93537 0.78458
   1   9   4 8721.45 1107.57   1 0.41607-0.51611 0.68467-0.41512-0.59842 0.74919
  -1   9  -4 9651.37 1283.63   1 0.60728-0.81374 0.78096-0.58120-0.14593-0.00484
   1  -9   4 9288.00 1362.53   1 0.64545-0.43903 0.67434-0.87408 0.35866-0.20792
  -1  -9  -5 2436.72  759.40   1 0.98605-0.88913 0.01851-0.29015 0.16540-0.35389
   1   9   5 2551.81  618.27   1 0.83732-0.93385 0.15139 0.12042 0.52532-0.33677
   1  -9   5 2879.49  751.42   1-0.22973 0.43927 0.32896-0.52685 0.91597-0.72764
  -1   9  -5 2888.28  759.29   1-0.65834 0.44882 0.27073-0.07279 0.70234-0.89065
  -1  -9  -5 2281.46  762.18   1 0.15067-0.05376 0.44721-0.71878-0.88164 0.69315
   1   9   5 2555.89  815.07   1 0.47958-0.57645 0.72873-0.45712-0.48881 0.67729
  -1   9  -5 2639.36  841.87   1 0.60222-0.81197 0.78085-0.58326-0.16613-0.02234
   1  -9   5 2609.14  675.13   1 0.64915-0.43945 0.69142-0.88900 0.31707-0.12864
  -1  -9  -611241.38  811.37   1 0.99356-0.89993-0.00015-0.27364 0.11327-0.33946
   1   9   610861.62  641.81   1 0.86224-0.95548 0.13706 0.13694 0.48759-0.26133
   1  -9   611136.12  625.22   1-0.32894 0.54172 0.32293-0.51870 0.88741-0.66142
  -1   9  -611280.41 1219.04   1-0.74764 0.53481 0.24421-0.04840 0.61756-0.84358
  -1  -9  -611640.97  794.70   1 0.21709-0.12370 0.51322-0.78715-0.83034 0.60422
   1   9   611476.26 1083.90   1 0.52262-0.61618 0.75385-0.48005-0.39820 0.62438
  -1   9  -612259.92 1929.50   1 0.59698-0.81004 0.78040-0.58498-0.18592-0.04025
   1  -9   610941.94  778.36   1 0.65078-0.43781 0.70129-0.89672 0.29098-0.06486
  -1  -9  -7 4089.86 1403.29   1 0.99760-0.90725-0.01656-0.25940 0.06715-0.33105
   1   9   7 3829.19  984.49   1 0.87928-0.96923 0.12635 0.14983 0.45923-0.19526
   1  -9   7 4449.92 1225.90   1-0.40749 0.62353 0.31544-0.50907 0.85699-0.59334
  -1   9  -7 3398.23  817.38   1-0.81471 0.59858 0.21884-0.02515 0.53697-0.80066
  -1  -9  -7 2880.02  938.38   1 0.26550-0.17540 0.55860-0.83471-0.78579 0.52199
   1   9   7 4527.30 1530.20   1 0.55308-0.64333 0.76816-0.49218-0.32254 0.58641
  -1   9  -7 3673.77 1128.31   1 0.59156-0.80790 0.77964-0.58640-0.20543-0.05843
   1  -9   7 3381.87  948.09   1 0.65151-0.43526 0.70694-0.90022 0.27524-0.01143
  -1  -9  -8 6777.24 1890.57   1 0.99918-0.91211-0.03125-0.24688 0.02565-0.32725
   1   9   8 5134.45 1082.66   1 0.89126-0.97771 0.11840 0.15986 0.43776-0.13609
   1  -9   8 4837.71  706.19   1-0.46891 0.68831 0.30706-0.49864 0.82815-0.52685
  -1   9  -8 4498.60 1084.41   1-0.86558 0.64632 0.19410-0.00254 0.46160-0.76305
  -1  -9  -8 4606.86 1459.57   1 0.30011-0.21332 0.58977-0.86808-0.74972 0.44824
   1   9   8 6082.38 2188.20   1 0.57580-0.66295 0.77602-0.49806-0.25737 0.55893
  -1   9  -8 4919.59 1767.54   1 0.58592-0.80556 0.77857-0.58750-0.22475-0.07681
   1  -9   8 4623.97 1544.61   1 0.65183-0.43231 0.70991-0.90105 0.26669 0.03479
   1   9   9 5644.30 1231.84   1 0.89915-0.98230 0.11281 0.16763 0.42284-0.08347
   1  -9   9 5434.01 1543.05   1-0.51609 0.73878 0.29992-0.48938 0.80230-0.46335
  -1   9  -9 4064.82  856.25   1-0.90322 0.68066 0.17188 0.01755 0.39325-0.73238
  -1  -9  -9 4325.54 1565.84   1 0.32492-0.24143 0.61142-0.89191-0.72151 0.38234
  -1   9  -9 5228.14 1257.85   1 0.58007-0.80300 0.77718-0.58828-0.24391-0.09535
   1   9   9 4310.27 1667.97   1 0.59260-0.67646 0.77981-0.49968-0.20175 0.54102
   1  -9   9 3663.57 1061.41   1 0.65194-0.42914 0.71106-0.90004 0.26335 0.07581
   1   9  1028594.87 1403.53   1 0.90430-0.98417 0.10903 0.17359 0.41272-0.03564
   1  -9  1029361.09 1996.50   1-0.55231 0.77830 0.29365-0.48100 0.78019-0.40358
  -1   9 -1031096.76 1444.83   1-0.93145 0.70560 0.15137 0.03594 0.33088-0.70769
   1   9  1029728.44 1523.32   1-0.99724 0.91717 0.05594 0.22592 0.04865 0.32824
  -1  -9 -1027972.95 1399.71   1 0.34313-0.26293 0.62651-0.90918-0.69980 0.32287
  -1   9 -1028236.01 2097.26   1 0.57399-0.80022 0.77549-0.58876-0.26295-0.11400
   1   9  1028503.00 1420.24   1 0.60564-0.68620 0.78096-0.49866-0.15261 0.52957
   1  -9  1028253.53 1344.37   1 0.65192-0.42585 0.71087-0.89771 0.26389 0.11296
   1   9  11  312.56  444.48   1 0.90740-0.98397 0.10670 0.17810 0.40648 0.00829
   1  -9  11  525.68  659.56   1-0.57995 0.80923 0.28837-0.47360 0.76190-0.34762
  -1   9 -11  911.26  412.97   1-0.95261 0.72347 0.13243 0.05276 0.27383-0.68833
   1   9  11 1842.45  507.43   1-0.99440 0.91762 0.06718 0.21681 0.08147 0.33310
  -1  -9 -11  959.92  608.77   1 0.35566-0.27876 0.63696-0.92182-0.68393 0.26931
  -1   9 -11 1680.72 1007.31   1 0.56750-0.79713 0.77355-0.58906-0.28204-0.13260
   1   9  11  487.93  447.67   1 0.61595-0.69322 0.78028-0.49581-0.10842 0.52307
   1  -9  11  630.54  539.83   1 0.65181-0.42246 0.70967-0.89435 0.26740 0.14714
   1   9  1239786.36 2547.62   1 0.90890-0.98218 0.10556 0.18142 0.40343 0.04906
   1  -9  1242260.26 2527.31   1-0.60082 0.83339 0.28408-0.46719 0.74719-0.29525
  -1   9 -1236697.01 2221.38   1-0.96858 0.73633 0.11435 0.06865 0.22084-0.67312
   1   9  1241154.22 3108.04   1-0.99061 0.91711 0.07774 0.20837 0.11244 0.33982
  -1  -9 -1238477.99 2481.29   1 0.36428-0.29069 0.64405-0.93109-0.67267 0.22035
  -1   9 -1240106.51 3291.46   1 0.56094-0.79387 0.77122-0.58892-0.30091-0.15143
   1   9  1239624.38 2394.40   1 0.62422-0.69820 0.77827-0.49162-0.06804 0.52039
   1  -9  1236722.00 5075.17   1 0.65159-0.41897 0.70764-0.89018 0.27324 0.17899
   1  -9  13 4901.93 1389.85   1-0.61633 0.85219 0.28070-0.46170 0.73575-0.24615
  -1   9 -13 2655.02  856.90   1-0.98013 0.74461 0.09805 0.08283 0.17237-0.66233
  -1  -9 -13 3460.12 1077.73   1 0.36988-0.29960 0.64861-0.93784-0.66519 0.17518
  -1   9 -13 4634.38 1196.09   1 0.55413-0.79037 0.76858-0.58846-0.31970-0.17034
   1   9  13 2528.55 1177.04   1 0.63092-0.70160 0.77524-0.48642-0.03067 0.52071
   1  -9  13 2577.49 1136.37   1 0.65127-0.41537 0.70493-0.88531 0.28092 0.20900
   1  -9  1433533.98 2248.88   1-0.62751 0.86667 0.27817-0.45705 0.72721-0.19995
   1   9  1436512.48 3754.56   1-0.98062 0.91369 0.09727 0.19309 0.17005 0.35759
  -1   9 -1431736.51 2251.69   1-0.98841 0.74959 0.08276 0.09599 0.12723-0.65489
  -1  -9 -1436554.64 2754.33   1 0.37310-0.30612 0.65121-0.94263-0.66083 0.13313
  -1   9 -1433213.59 2494.30   1 0.54707-0.78662 0.76562-0.58769-0.33842-0.18932
   1   9  1430349.72 2080.26   1 0.63651-0.70417 0.77125-0.48068 0.00498 0.52256
   1  -9  15 1089.56  540.52   1-0.63517 0.87762 0.27639-0.45314 0.72122-0.15629
   1   9  15 1048.83  951.28   1-0.97457 0.91093 0.10640 0.18608 0.19716 0.36818
  -1  -9 -15  909.30  520.29   1 0.37441-0.31073 0.65226-0.94587-0.65906 0.09366
  -1   9 -15  779.62  591.10   1 0.53976-0.78262 0.76233-0.58658-0.35707-0.20836
   1  -9  1625754.92 1399.34   1-0.63991 0.88565 0.27526-0.44990 0.71745-0.11486
   1   9  1628381.58 1828.19   1-0.96790 0.90755 0.11520 0.17941 0.22335 0.37968
  -1  -9 -1624388.97 3653.93   1 0.37412-0.31375 0.65203-0.94782-0.65945 0.05636
  -1   9 -1624025.25 4038.02   1 0.53219-0.77836 0.75871-0.58515-0.37565-0.22747
   1  -9  17 2694.57  784.85   1-0.64219 0.89123 0.27471-0.44724 0.71562-0.07537
   1   9  17 2736.29 1139.80   1-0.96063 0.90356 0.12370 0.17303 0.24876 0.39195
  -1  -9 -17 4625.44 1012.71   1 0.37251-0.31544 0.65073-0.94871-0.66164 0.02086
  -1   9 -17 1564.05 1060.66   1 0.52436-0.77383 0.75475-0.58338-0.39418-0.24664
   1  -9  1829003.07 2816.12   1-0.64237 0.89470 0.27467-0.44508 0.71547-0.03756
   1   9  1832003.03 3218.93   1-0.95281 0.89900 0.13223 0.16653 0.27323 0.40503
  -1  -9 -1826687.98 4409.77   1 0.36975-0.31599 0.64850-0.94866-0.66537-0.01309
  -1   9 -1827141.14 3809.69   1 0.51626-0.76904 0.75045-0.58126-0.41265-0.26587
   1  -9  19  519.62  502.78   1-0.64072 0.89634 0.27507-0.44336 0.71680-0.00123
   1   9  19 1151.37  743.38   1-0.94439 0.89387 0.14027 0.16060 0.29739 0.41855
  -1  -9 -19 1854.17 1184.28   1 0.36599-0.31554 0.64545-0.94780-0.67039-0.04576
  -1   9 -19  899.86  842.84   1 0.50789-0.76398 0.74580-0.57880-0.43106-0.28515
   1  -9  2039161.78 3217.31   1-0.63745 0.89636 0.27585-0.44202 0.71941 0.03381
   1   9  2038713.32 5995.56   1-0.93541 0.88818 0.14811 0.15488 0.32103 0.43258
  -1  -9 -2036285.06 7408.07   1 0.36135-0.31421 0.64165-0.94619-0.67653-0.07732
  -1   9 -2034885.77 5649.51   1 0.49923-0.75863 0.74079-0.57597-0.44942-0.30449
   1  -9  21 1862.00  680.56   1-0.63273 0.89493 0.27696-0.44101 0.72314 0.06774
   1   9  21 1253.05  520.46   1-0.92587 0.88194 0.15578 0.14933 0.34422 0.44707
  -1  -9 -21 1744.55 1014.09   1 0.35591-0.31208 0.63717-0.94390-0.68361-0.10794
  -1   9 -21 1849.27 1358.24   1 0.49029-0.75300 0.73541-0.57278-0.46773-0.32388
  -1 -11  21  289.18  558.81   1-0.61772 0.83412 0.28039-0.54871 0.73470 0.05619
   1 -11 -21  382.55  933.31   1 0.38113-0.22334 0.65764-0.96437-0.64979-0.14175
   1  11 -21  756.06  920.75   1 0.53808-0.75504 0.76155-0.49465-0.36124-0.43037
  -1 -11  2028496.45 3063.60   1-0.62184 0.83494 0.27947-0.54990 0.73157 0.02165
  -1  11  2026740.05 5734.84   1-0.97303 0.81199 0.10854 0.19457 0.20351 0.55028
   1 -11 -2027440.01 7230.29   1 0.38768-0.22659 0.66284-0.96737-0.64058-0.11327
   1  11 -2022554.15 7224.39   1 0.54758-0.76123 0.76584-0.49676-0.33708-0.41683
  -1 -11  19  172.48  476.13   1-0.62426 0.83407 0.27892-0.55146 0.72972-0.01415
  -1  11  19  901.07  763.81   1-0.97982 0.81548 0.09856 0.20242 0.17388 0.54222
   1 -11 -19  527.98  806.92   1 0.39352-0.22912 0.66741-0.96977-0.63221-0.08395
   1  11 -19  333.98  759.47   1 0.55681-0.76715 0.76965-0.49838-0.31238-0.40383
  -1 -11  1822084.30 1650.21   1-0.62476 0.83127 0.27880-0.55347 0.72934-0.05143
  -1  11  1822378.88 4427.20   1-0.98573 0.81811 0.08822 0.21063 0.14332 0.53508
   1 -11 -1819730.64 3710.43   1 0.39856-0.23086 0.67134-0.97150-0.62485-0.05362
   1  11 -1819641.67 5269.66   1 0.56578-0.77281 0.77296-0.49950-0.28707-0.39146
  -1 -11  17 2540.48  911.40   1-0.62303 0.82626 0.27920-0.55598 0.73066-0.09041
  -1  11  17 2404.24 1046.31   1-0.99071 0.81980 0.07749 0.21924 0.11172 0.52900
   1 -11 -17 3008.04  788.96   1 0.40273-0.23172 0.67455-0.97253-0.61869-0.02208
   1  11 -17 2178.05 1113.69   1 0.57465-0.77827 0.77568-0.49994-0.26091-0.37991
  -1 -11  1624142.42 1342.79   1 0.99805-0.79813-0.01939-0.25892 0.05918 0.54399
  -1 -11  1628663.05 1680.91   1-0.61870 0.81863 0.28017-0.55907 0.73396-0.13137
  -1  11  1629007.52 2318.46   1-0.99467 0.82047 0.06630 0.22830 0.07892 0.52410
   1 -11 -1627957.70 4184.69   1 0.40588-0.23157 0.67696-0.97275-0.61397 0.01089
   1  11 -1629077.71 4062.59   1 0.58310-0.78343 0.77793-0.50002-0.23408-0.36905
  -1 -11  15  595.07  367.67   1 0.99921-0.80257-0.03216-0.24831 0.02308 0.54240
  -1 -11  15  990.55  631.37   1-0.61126 0.80790 0.28182-0.56284 0.73954-0.17461
  -1  11  15 1102.32  838.76   1-0.99750 0.82002 0.05461 0.23787 0.04479 0.52055
   1 -11 -15 1643.68  799.20   1 0.40785-0.23023 0.67846-0.97206-0.61101 0.04562
   1  11 -15 -329.29  887.32   1 0.59131-0.78835 0.77960-0.49951-0.20629-0.35914
  -1  11  15  613.74  462.53   1 0.65187-0.83005 0.72707-0.43435 0.21545 0.34978
  -1 -11  1422086.23 1371.60   1-0.60003 0.79337 0.28424-0.56738 0.74777-0.22050
   1 -11 -1420285.22 3930.01   1 0.40838-0.22745 0.67887-0.97028-0.61020 0.08250
   1  11 -1418121.52 4000.18   1 0.59927-0.79301 0.78063-0.49837-0.17739-0.35035
  -1  11  1414212.43 1869.63   1 0.65171-0.83317 0.73282-0.44226 0.19555 0.33200
   1 -11 -13 2738.03 1034.76   1 0.99912-0.81449-0.03004-0.25892 0.02909-0.51918
  -1 -11  13 2341.50  844.32   1-0.58409 0.77414 0.28754-0.57280 0.75904-0.26944
   1  11 -13 1633.67  492.85   1-0.99679 0.80716 0.05810 0.22703 0.05495-0.54492
   1 -11 -13 2278.54  642.41   1 0.40715-0.22292 0.67793-0.96716-0.61206 0.12205
   1  11 -13 1166.26  611.09   1 0.60698-0.79742 0.78096-0.49653-0.14717-0.34287
   1 -11 -1224875.09 1823.58   1 0.99752-0.80961-0.01611-0.27068 0.06843-0.52082
  -1 -11  1222183.84 1499.50   1-0.56219 0.74895 0.29182-0.57919 0.77380-0.32186
   1  11 -1221351.24 1367.20   1-0.99230 0.80595 0.07340 0.21385 0.09971-0.55199
   1 -11 -1222253.37 2647.59   1 0.40368-0.21614 0.67528-0.96232-0.61727 0.16495
   1  11 -1223739.70 3374.34   1 0.61442-0.80156 0.78049-0.49389-0.11536-0.33698
  -1  11  1220602.74 1323.50   1 0.65056-0.83858 0.74330-0.45706 0.15575 0.29643
  -1 -11  1219136.46 2888.85   1 0.62522-0.43834 0.61114-0.89819 0.48538-0.03306
   1 -11 -11  308.20  318.30   1 0.99392-0.80273-0.00130-0.28332 0.11004-0.52473
  -1  11  11  394.16  334.53   1 0.78773-0.97848 0.17632 0.10861 0.59024-0.17543
  -1 -11  11  644.41  272.48   1-0.53266 0.71613 0.29714-0.58663 0.79244-0.37816
   1 -11 -11  434.87  488.60   1 0.39727-0.20642 0.67033-0.95519-0.62675 0.21213
   1  11 -11  633.05  932.18   1 0.62156-0.80541 0.77909-0.49031-0.08164-0.33301
  -1  11  11  475.03  394.76   1 0.64958-0.84087 0.74805-0.46397 0.13584 0.27866
  -1 -11  11  594.72  465.25   1 0.62301-0.43941 0.60547-0.89466 0.49522-0.08060
   1 -11 -1057868.94 2758.60   1 0.98792-0.79344 0.01451-0.29698 0.15427-0.53126
  -1  11  1062077.82 2257.04   1 0.77422-0.96825 0.18245 0.10030 0.60604-0.22894
  -1 -11  1062182.95 2116.38   1-0.49318 0.67335 0.30353-0.59513 0.81525-0.43863
   1  11 -1059663.80 2075.88   1-0.97289 0.79311 0.10873 0.18277 0.20409-0.58099
   1 -11 -1059358.91 2801.47   1 0.38683-0.19268 0.66217-0.94484-0.64177 0.26484
   1  11 -1058863.65 2571.11   1 0.62836-0.80891 0.77658-0.48563-0.04558-0.33137
  -1  11  1056065.49 1979.38   1 0.64832-0.84290 0.75249-0.47056 0.11588 0.26093
  -1 -11  1059721.42 2104.86   1 0.61969-0.43936 0.59718-0.88850 0.50926-0.13233
   1 -11  -9 4305.03 1262.06   1 0.97898-0.78122 0.03152-0.31182 0.20150-0.54079
  -1  11   9 4342.39 1338.91   1 0.75653-0.95385 0.19011 0.09045 0.62571-0.28632
  -1 -11   9 4540.26 1457.91   1-0.44011 0.61689 0.31155-0.60519 0.84215-0.50316
   1  11  -9 3719.68  917.04   1-0.95507 0.77858 0.12962 0.16401 0.26651-0.60572
   1 -11  -9 4470.81  976.26   1 0.37071-0.17325 0.64928-0.92976-0.66408 0.32484
   1  11  -9 5255.95 1356.60   1 0.63481-0.81199 0.77263-0.47962-0.00654-0.33260
  -1  11   9 3177.79 1015.36   1 0.64679-0.84465 0.75661-0.47683 0.09586 0.24327
  -1 -11   9 3740.03  963.18   1 0.61484-0.43778 0.58550-0.87896 0.52834-0.18911
   1 -11  -840417.25 1703.71   1 0.96676-0.76640 0.04935-0.32762 0.25086-0.55252
  -1  11   840597.64 1621.39   1 0.73356-0.93417 0.19951 0.07886 0.64967-0.34799
  -1 -11   837983.89 1825.00   1-0.37013 0.54365 0.31932-0.61509 0.87237-0.57104
   1  11  -842175.41 1697.28   1-0.92793 0.75451 0.15417 0.14163 0.33936-0.64081
   1 -11  -840338.08 1980.14   1 0.34611-0.14534 0.62901-0.90730-0.69609 0.39455
   1  11  -839364.30 2993.67   1 0.64064-0.81453 0.76699-0.47183 0.03603-0.33749
  -1  11   837703.74 1547.38   1 0.64498-0.84612 0.76043-0.48281 0.07571 0.22575
  -1 -11   837057.73 1493.30   1 0.60781-0.43403 0.56933-0.86493 0.55354-0.25199
   1 -11  -7 4121.16 1539.49   1 0.94971-0.74606 0.06928-0.34537 0.30534-0.56930
  -1  11   7 3823.39 1027.56   1 0.70305-0.90733 0.21075 0.06526 0.67919-0.41530
  -1 -11   7 3790.58  697.42   1-0.27784 0.44811 0.32650-0.62440 0.90343-0.63977
   1  11  -7 4117.53  932.61   1-0.88792 0.71780 0.18148 0.11644 0.42267-0.68644
   1 -11  -7 4307.85 1021.59   1 0.30746-0.10341 0.59625-0.87236-0.74158 0.47778
  -1  11   7 3708.80 1028.45   1 0.64288-0.84729 0.76396-0.48850 0.05533 0.20844
   1  11  -7 4111.70 1138.35   1 0.64569-0.81631 0.75903-0.46171 0.08327-0.34705
  -1 -11   7 3579.93 1083.42   1 0.59762-0.42711 0.54708-0.84481 0.58612-0.32227
   1 -11  -6 2793.68  896.31   1 0.92689-0.71995 0.09096-0.36486 0.36412-0.59037
  -1  11   6 3180.31  752.80   1 0.66467-0.87223 0.22409 0.04975 0.71273-0.48654
  -1 -11   6 4224.70 1137.25   1-0.15665 0.32365 0.33180-0.63180 0.93025-0.70432
   1  11  -6 3033.94  740.38   1-0.82667 0.65964 0.21360 0.08645 0.52056-0.74658
   1 -11  -6 2821.31  692.07   1 0.24705-0.03970 0.54154-0.81547-0.80354 0.57743
  -1  11   6 3317.93  790.65   1 0.64045-0.84815 0.76721-0.49391 0.03455 0.19154
   1  11  -6 4257.81 1088.40   1 0.64961-0.81695 0.74789-0.44842 0.13653-0.36262
  -1 -11   6 2823.75  722.75   1 0.58269-0.41545 0.51640-0.81627 0.62753-0.40137
   1 -11  -5 1330.02  467.85   1 0.89672-0.68648 0.11456-0.38629 0.42751-0.61605
  -1  11   5 1313.39  383.69   1 0.61532-0.82616 0.23953 0.03213 0.75099-0.56250
  -1 -11   5 1094.19  344.78   1-0.00637 0.17011 0.33054-0.63268 0.94377-0.75549
   1  11  -5 1200.50  342.94   1-0.73595 0.57222 0.24805 0.05412 0.62995-0.81830
   1 -11  -5 1524.14  428.12   1 0.14878 0.06202 0.44530-0.71686-0.88293 0.69444
  -1  11   5 1364.40  443.35   1 0.63763-0.84860 0.77023-0.49908 0.01297 0.17543
   1  11  -5 1054.98  420.67   1 0.65174-0.81580 0.73222-0.43059 0.19766-0.38607
  -1 -11   5 1614.14  561.10   1 0.56044-0.39664 0.47356-0.77560 0.67943-0.49102
   1 -11  -432986.96 1271.49   1 0.85697-0.64321 0.14021-0.40984 0.49592-0.64676
  -1  11   431672.94 1266.50   1 0.55217-0.76628 0.25690 0.01259 0.79316-0.64237
  -1 -11   434263.50 1358.86   1 0.17183-0.01137 0.32010-0.62438 0.93166-0.78103
   1  11  -435429.37 1134.59   1-0.60203 0.44161 0.28382 0.02048 0.74632-0.89697
  -1  11   434103.52 1019.92   1 0.63422-0.84847 0.77308-0.50409-0.01045 0.16118
   1  11  -432659.49 1791.08   1 0.65179-0.81255 0.70952-0.40562 0.26784-0.41859
  -1 -11   432690.87 1222.12   1 0.52712-0.36658 0.41410-0.71828 0.74206-0.59133
  -1  11   430981.00  933.68   1 0.03228-0.24632-0.25344 0.52243 0.96681-0.81632
   1 -11  -311110.88  670.27   1 0.80565-0.58861 0.16779-0.43522 0.56812-0.68125
  -1  11   3 9276.96  648.61   1 0.47146-0.68895 0.27545-0.00834 0.83775-0.72475
  -1 -11   3 8937.71  775.48   1 0.35939-0.20216 0.29649-0.60283 0.88483-0.77182
   1  11  -3 9931.70  618.65   1-0.41792 0.26067 0.31425-0.00782 0.85239-0.96539
  -1  11   3 9880.93  553.78   1 0.62944-0.84697 0.77602-0.50919-0.03974 0.15279
   1  11  -310217.54 1079.67   1 0.64610-0.80359 0.67705-0.37101 0.35233-0.46538
  -1 -11   3 9603.32  598.47   1 0.47665-0.31938 0.33089-0.63721 0.81443-0.70139
  -1  11   3 9957.76  424.87   1 0.33506-0.55238 0.12351 0.14332 0.93406-0.82117
   1 -11  -2 1654.12  726.22   1 0.73998-0.51966 0.19694-0.46219 0.64314-0.71856
  -1 -11   2 1166.44  342.90   1 0.53420-0.38023 0.26109-0.56958 0.80402-0.72868
  -1  11   2  978.89  291.03   1 0.37164-0.59240 0.29445-0.02949 0.88043-0.80510
   1  11  -2 1900.25  485.48   1 0.63158-0.78579 0.62882-0.32063 0.45350-0.52888
  -1 -11   1 4104.13  927.57   1 0.67824-0.52765 0.21952-0.53031 0.70128-0.66358
   1 -11  -1 5222.59 1431.25   1 0.65680-0.43285 0.22668-0.48966 0.71918-0.75688
  -1  11   1 3873.05  536.38   1 0.25037-0.47440 0.31167-0.04882 0.91660-0.87895
   1  11  -1 4022.80  799.22   1 0.04128-0.19200 0.32857-0.01789 0.94357-0.98123
  -1  11   1 3891.06  312.44   1 0.31721-0.54111 0.60434-0.34136-0.73085 0.76854
  -1  11   1 3394.48  377.72   1 0.63510-0.85918 0.77241-0.50990-0.00465 0.04233
   1  11  -1 4311.22  946.80   1 0.60186-0.75273 0.55618-0.24563 0.57308-0.61077
  -1 -11   1 3739.13  532.84   1 0.28993-0.13942 0.06242-0.37280 0.95500-0.91737
  -1 -11   0   35.36  135.08   1 0.78512-0.63818 0.17752-0.49057 0.59334-0.59334
   1 -11   0  441.33  238.07   1 0.55679-0.32956 0.25571-0.51652 0.79031-0.79031
   1  11   0  275.00  248.64   1 0.25457-0.40202 0.31115 0.00168 0.91562-0.91562
  -1  11   0  493.47  340.84   1 0.10989-0.33717 0.32523-0.06452 0.93922-0.93922
  -1  11   0  551.82  141.18   1 0.62746-0.85483 0.77699-0.51642-0.05061 0.05061
   1  11   0  496.10  264.99   1 0.54704-0.69451 0.44909-0.13636 0.70644-0.70644
   1 -11   0  443.32  125.65   1 0.19710 0.02996-0.05734-0.20307 0.97870-0.97870
  -1 -11   0  705.00  214.89   1 0.14329 0.00393-0.12340-0.18906 0.98195-0.98195
  -1 -11  -1 2948.21  629.33   1 0.85827-0.71461 0.13944-0.45467 0.49388-0.53159
   1 -11   1 2704.00  658.12   1 0.44010-0.20955 0.28191-0.54042 0.85254-0.81487
   1  11   1 2924.32  549.98   1 0.42549-0.56966 0.28476 0.03018 0.85899-0.82132
  -1  11  -1 2297.68  585.44   1-0.04537-0.18518 0.33159-0.07305 0.94233-0.97998
  -1  11  -1 2821.72  683.87   1 0.62222-0.85288 0.77891-0.52051-0.07834 0.04064
   1  11   1 2887.20  754.57   1 0.45850-0.60265 0.30259 0.01223 0.83558-0.79790
   1 -11   1 2421.34  434.76   1 0.45039-0.21983 0.29008-0.54853 0.84439-0.80671
  -1 -11  -2 2715.40  627.72   1 0.90807-0.76792 0.10619-0.42354 0.40511-0.48052
   1  11   2 2832.09  753.37   1 0.55405-0.69481 0.25642 0.06089 0.79200-0.71660
   1 -11   2 3260.46  861.98   1 0.31258-0.07877 0.30370-0.56007 0.90002-0.82469
  -1  11  -2 2264.52  655.81   1-0.20386-0.02994 0.33061-0.07420 0.92148-0.99679
   1  11   2 2676.57  726.21   1 0.18791-0.32856 0.48494-0.16763-0.85411 0.92948
  -1  11  -2 2922.27  553.05   1 0.61748-0.85144 0.78002-0.52380-0.10133 0.02594
   1 -11   2 2481.46  343.27   1 0.55498-0.32112 0.46349-0.71983 0.69076-0.61540
   1  11   2 2541.58  846.60   1 0.33829-0.47916 0.12742 0.18954 0.93237-0.85701
  -1 -11  -3 9815.04  847.12   1 0.94130-0.80443 0.07779-0.39732 0.32848-0.44160
   1  11   3 9382.49  608.05   1 0.64645-0.78393 0.23000 0.08948 0.72745-0.61436
   1 -11   3 9084.04  986.95   1 0.18092 0.05611 0.31923-0.57352 0.93024-0.81726
  -1  11  -3 9552.36 1381.66   1-0.35625 0.11914 0.32061-0.06633 0.87766-0.99065
   1  11   3 9958.51  839.23   1 0.31645-0.45380 0.60410-0.28459-0.73137 0.84443
   1 -11   310462.16  827.86   1 0.60096-0.36370 0.55424-0.80840 0.57589-0.46281
   1  11   3 8343.24  647.07   1 0.20355-0.34107-0.04925 0.36818 0.97782-0.86493
  -1 -11  -435818.22 1254.94   1 0.96362-0.83005 0.05336-0.37507 0.26187-0.41270
   1  11   432369.21 1882.69   1 0.71257-0.84677 0.20724 0.11442 0.67029-0.51949
   1 -11   435181.40 1281.41   1 0.05355 0.18673 0.32877-0.58091 0.94288-0.79225
  -1  11  -434952.25 1253.95   1-0.49242 0.25216 0.30364-0.05146 0.81566-0.96631
   1  11   436813.23 1534.06   1 0.40978-0.54387 0.67992-0.35822-0.60809 0.75886
  -1  11  -434706.98 1209.62   1 0.60798-0.84853 0.78095-0.52907-0.14303-0.00774
   1 -11   435237.93 1150.97   1 0.62289-0.38236 0.60517-0.85719 0.49574-0.34497
   1  11   431473.48 1688.78   1 0.07766-0.21191-0.20132 0.52239 0.97644-0.82595
  -1 -11  -5 2926.27 1006.42   1 0.97814-0.84716 0.03289-0.35669 0.20529-0.39379
   1  11   5 5227.53 1062.25   1 0.76088-0.89139 0.18826 0.13572 0.62097-0.43242
   1 -11   5 3649.56 1077.09   1-0.06392 0.30750 0.33191-0.58192 0.94114-0.75286
  -1  11  -5 3989.26  811.87   1-0.60689 0.36334 0.28278-0.03271 0.74277-0.93108
  -1 -11  -5 3923.37 1041.27   1 0.02993 0.10105 0.32024-0.64393-0.94686 0.75837
   1  11   5 3413.24  945.76   1 0.47443-0.60537 0.72542-0.40168-0.49866 0.68714
  -1  11  -5 2410.05  705.49   1 0.60302-0.84687 0.78089-0.53118-0.16299-0.02548
   1 -11   5 3027.97  488.46   1 0.63410-0.39031 0.63606-0.88573 0.43968-0.25125
  -1 -11  -625098.26 1888.69   1 0.98807-0.86037 0.01418-0.34015 0.15334-0.37953
   1  11   627336.38 1208.73   1 0.79487-0.92210 0.17298 0.15319 0.58159-0.35533
   1 -11   623151.15 1827.31   1-0.16577 0.41261 0.33163-0.57950 0.92872-0.70280
  -1  11  -624765.73 1140.61   1-0.70039 0.45352 0.25888-0.01095 0.66515-0.89117
  -1 -11  -626730.30 1822.72   1 0.11084 0.01684 0.40646-0.73233-0.90691 0.68073
   1  11   624332.34  982.40   1 0.51890-0.64653 0.75187-0.42594-0.40672 0.63290
  -1  11  -624578.72 1272.39   1 0.59787-0.84501 0.78050-0.53297-0.18265-0.04352
   1 -11   624839.98 1072.52   1 0.64021-0.39315 0.65515-0.90266 0.40111-0.17500
  -1 -11  -7 9411.87 1065.84   1 0.99429-0.86988-0.00252-0.32560 0.10662-0.37051
   1  11   710549.32 1000.55   1 0.81951-0.94345 0.16083 0.16752 0.55002-0.28605
   1 -11   710976.72 1470.06   1-0.25263 0.50274 0.32789-0.57366 0.91030-0.64664
  -1  11  -7 8766.56 1676.72   1-0.77385 0.52368 0.23501 0.01079 0.58814-0.85184
  -1 -11  -7 9538.34 1603.83   1 0.17193-0.04755 0.46849-0.79655-0.86657 0.60269
   1  11   710921.31 2079.69   1 0.55056-0.67488 0.76711-0.43900-0.32925 0.59312
  -1  11  -711823.69 2756.72   1 0.59251-0.84294 0.77980-0.53444-0.20209-0.06177
   1 -11   7 8606.74 1403.39   1 0.64365-0.39331 0.66732-0.91269 0.37466-0.11086
  -1 -11  -810779.16 1014.59   1 0.99778-0.87665-0.01765-0.31264 0.06408-0.36568
   1  11   810384.25 2396.11   1 0.83743-0.95808 0.15133 0.17922 0.52516-0.22348
   1 -11   8 9596.29  780.76   1-0.32359 0.57696 0.32335-0.56699 0.88922-0.58790
  -1  11  -8 9449.20 2083.05   1-0.83108 0.57762 0.21160 0.03208 0.51430-0.81567
  -1 -11  -810320.12 2294.36   1 0.21624-0.09541 0.51241-0.84287-0.83106 0.52957
   1  11   811127.07 2504.82   1 0.57423-0.69548 0.77556-0.44549-0.26220 0.56376
  -1  11  -8 9394.59 1507.56   1 0.58692-0.84065 0.77878-0.53559-0.22138-0.08018
   1 -11   8 9498.10 1458.73   1 0.64563-0.39201 0.67506-0.91828 0.35699-0.05550
  -1 -11  -9  622.72  531.92   1 0.99919-0.88134-0.03151-0.30095 0.02492-0.36422
   1  11   9  449.74  251.33   1 0.85043-0.96779 0.14403 0.18871 0.50598-0.16659
   1 -11   9  475.24  325.55   1-0.38123 0.63785 0.31823-0.55973 0.86798-0.52899
  -1  11  -9  187.55  499.30   1-0.87587 0.61931 0.18847 0.05308 0.44421-0.78334
  -1 -11  -9  557.12  492.81   1 0.25033-0.13280 0.54459-0.87725-0.80046 0.46129
  -1  11  -9  -44.74  731.22   1 0.58111-0.83814 0.77745-0.53644-0.24055-0.09871
   1  11   9  491.83  389.47   1 0.59168-0.70963 0.77966-0.44742-0.20500 0.54426
   1 -11   9  300.08  286.80   1 0.64674-0.38984 0.67978-0.92085 0.34584-0.00667
   1  11  1036499.29 1880.65   1 0.85974-0.97382 0.13856 0.19636 0.49156-0.11446
   1 -11  1038074.50 2023.06   1-0.42755 0.68743 0.31310-0.55248 0.84803-0.47137
  -1  11 -1035081.53 2124.42   1-0.90981 0.64996 0.16745 0.07198 0.37973-0.75654
  -1 -11 -1037303.01 2516.34   1 0.27571-0.16149 0.56791-0.90276-0.77553 0.39867
  -1  11 -1035412.35 2366.48   1 0.57507-0.83539 0.77581-0.53697-0.25961-0.11734
   1  11  1036284.14 2389.63   1 0.60517-0.71982 0.78095-0.44654-0.15449 0.53145
   1 -11  1036313.70 2202.45   1 0.64731-0.38714 0.68235-0.92126 0.33967 0.03718
   1  11  11 3077.88  692.63   1 0.86623-0.97703 0.13462 0.20249 0.48115-0.06634
   1 -11  11 3513.00 1287.85   1-0.46446 0.72759 0.30834-0.54559 0.83018-0.41585
  -1  11 -11 2858.08 1070.26   1-0.93582 0.67268 0.14777 0.08955 0.31999-0.73449
   1  11  11 5267.25 1521.70   1-0.99735 0.88660 0.05537 0.28074 0.04700 0.36758
  -1 -11 -11 2929.49  781.61   1 0.29453-0.18361 0.58482-0.92186-0.75579 0.34125
  -1  11 -11 4000.16 1163.20   1 0.56865-0.83235 0.77393-0.53730-0.27867-0.13598
   1  11  11 3132.24  925.44   1 0.61579-0.72715 0.78030-0.44372-0.10913 0.52378
   1 -11  11 2657.66  598.94   1 0.64752-0.38407 0.68330-0.92006 0.33736 0.07718
   1 -11  1233079.76 2772.22   1-0.49365 0.76025 0.30345-0.53869 0.81499-0.36305
  -1  11 -1231081.19 2165.52   1-0.95589 0.68967 0.12878 0.10635 0.26398-0.71626
   1  11  1237454.88 3303.41   1-0.99462 0.88715 0.06645 0.27179 0.07934 0.37293
  -1 -11 -1232271.22 3602.72   1 0.30833-0.20071 0.59701-0.93624-0.74061 0.28838
  -1  11 -1232203.69 4857.01   1 0.56211-0.82912 0.77166-0.53722-0.29759-0.15475
   1  11  1232959.88 1863.64   1 0.62428-0.73234 0.77825-0.43949-0.06775 0.52010
   1 -11  1229043.33 4171.01   1 0.64745-0.38073 0.68299-0.91761 0.33810 0.11412
   1 -11  13 2357.20  741.53   1-0.51638 0.78627 0.29987-0.53300 0.80213-0.31253
  -1  11 -13  985.72  576.77   1-0.97076 0.70126 0.11156 0.12144 0.21250-0.70247
   1  11  13 1992.39  561.15   1-0.99093 0.88675 0.07694 0.26341 0.11012 0.37984
  -1 -11 -13 1365.99  536.50   1 0.31822-0.21391 0.60564-0.94705-0.72933 0.23942
  -1  11 -13 2345.39  977.95   1 0.55533-0.82564 0.76906-0.53681-0.31644-0.17360
   1  11  13  864.13  583.31   1 0.63111-0.73588 0.77512-0.43419-0.02951 0.51956
   1 -11  1418467.71 1483.09   1-0.53386 0.80705 0.29693-0.52794 0.79171-0.26445
  -1  11 -1410268.81 3219.75   1-0.98176 0.70898 0.09536 0.13551 0.16442-0.69208
   1  11  1419151.38 3584.48   1-0.98638 0.88548 0.08695 0.25553 0.13957 0.38808
  -1 -11 -1414599.48 3375.83   1 0.32503-0.22402 0.61151-0.95512-0.72138 0.19379
  -1  11 -1418352.39 3352.42   1 0.54829-0.82191 0.76615-0.53608-0.33523-0.19251
   1  11  1414192.70 3161.01   1 0.63678-0.73854 0.77100-0.42837 0.00693 0.52062
   1 -11  15 1062.90  671.42   1-0.54700 0.82348 0.29462-0.52351 0.78357-0.21864
   1  11  15  862.16  678.58   1-0.98106 0.88345 0.09654 0.24807 0.16789 0.39745
  -1 -11 -15  470.97  460.97   1 0.32934-0.23163 0.61521-0.96101-0.71626 0.15098
  -1  11 -15 1193.12  810.21   1 0.54100-0.81793 0.76290-0.53502-0.35395-0.21148
   1 -11  1658291.40 3638.46   1-0.55650 0.83627 0.29288-0.51965 0.77751-0.17492
   1  11  1669670.66 7275.84   1-0.97503 0.88070 0.10576 0.24097 0.19525 0.40778
  -1 -11 -1660064.34 4240.62   1 0.33162-0.23721 0.61715-0.96514-0.71354 0.11057
  -1  11 -1654892.74 7241.86   1 0.53345-0.81369 0.75933-0.53363-0.37261-0.23052
   1 -11  17  468.06  729.34   1-0.56291 0.84597 0.29168-0.51633 0.77333-0.13308
   1  11  17  670.77 1333.65   1-0.96832 0.87729 0.11467 0.23419 0.22178 0.41894
  -1 -11 -17 1021.89  675.38   1 0.33218-0.24107 0.61763-0.96781-0.71286 0.07221
  -1  11 -17 2365.79 1414.80   1 0.52563-0.80918 0.75541-0.53190-0.39122-0.24960
   1 -11  1826706.63 1607.74   1-0.56667 0.85303 0.29096-0.51350 0.77085-0.09294
   1  11  1827165.26 2319.90   1-0.96098 0.87323 0.12330 0.22768 0.24758 0.43083
  -1 -11 -1825034.03 4755.76   1 0.33129-0.24349 0.61687-0.96924-0.71393 0.03559
  -1  11 -1823589.61 4468.83   1 0.51754-0.80439 0.75114-0.52982-0.40978-0.26874
   1 -11  19 2150.54 1043.45   1-0.56814 0.85780 0.29068-0.51110 0.76987-0.05430
   1  11  19 1929.88 1199.79   1-0.95308 0.86857 0.13195 0.22105 0.27241 0.44353
  -1 -11 -19 3072.17 1055.00   1 0.32915-0.24465 0.61504-0.96961-0.71650 0.00047
  -1  11 -19  924.94  952.50   1 0.50917-0.79934 0.74653-0.52739-0.42828-0.28794
   1 -11  2011975.06 3844.01   1-0.56759 0.86054 0.29079-0.50909 0.77024-0.01700
   1  11  2016505.62 2609.55   1-0.94452 0.86330 0.14015 0.21497 0.29702 0.45660
  -1 -11 -2014187.80 3107.60   1 0.32590-0.24471 0.61226-0.96902-0.72035-0.03335
  -1  11 -2010635.09 4397.22   1 0.50052-0.79399 0.74155-0.52460-0.44673-0.30718
   1 -11  21  807.37  641.27   1-0.56524 0.86148 0.29124-0.50742 0.77179 0.01909
  -1 -11 -21  163.05 1042.67   1 0.32168-0.24378 0.60862-0.96757-0.72532-0.06607
  -1 -13  2028085.60 3394.86   1-0.53752 0.78466 0.29630-0.61886 0.78947-0.03623
   1 -13 -2029618.54 5698.81   1 0.34717-0.15204 0.62990-0.98660-0.69475-0.05910
   1  13 -2024508.51 4118.50   1 0.54662-0.79434 0.76543-0.44421-0.33957-0.41434
  -1 -13  19  366.51  526.28   1-0.53623 0.78007 0.29652-0.62120 0.79026-0.07469
  -1  13  19  691.96 1064.68   1-0.98364 0.78534 0.09210 0.26101 0.15476 0.56134
   1 -13 -19  845.44  885.15   1 0.35133-0.15288 0.63337-0.98788-0.68949-0.02667
   1  13 -19 1197.76 1133.13   1 0.55580-0.80021 0.76925-0.44585-0.31514-0.40107
  -1 -13  1823603.51 1431.22   1-0.53243 0.77297 0.29718-0.62398 0.79258-0.11467
  -1  13  1826760.14 3908.33   1-0.98893 0.78734 0.08162 0.26936 0.12386 0.55455
   1 -13 -1825240.36 5220.22   1 0.35441-0.15266 0.63593-0.98825-0.68555 0.00708
   1  13 -1821288.30 3651.84   1 0.56472-0.80582 0.77259-0.44700-0.29015-0.38837
  -1 -13  17  547.01  607.37   1-0.52570 0.76295 0.29833-0.62724 0.79663-0.15639
  -1  13  17  332.81  901.01   1-0.99324 0.78836 0.07076 0.27810 0.09196 0.54875
   1 -13 -17 1196.33  591.95   1 0.35625-0.15120 0.63745-0.98759-0.68317 0.04239
   1  13 -17 1294.42 1167.02   1 0.57350-0.81122 0.77534-0.44748-0.26443-0.37639
  -1 -13  1619984.97 1393.10   1 0.99900-0.76502-0.02810-0.30237 0.03458 0.56860
  -1 -13  1625278.63 3127.40   1-0.51555 0.74951 0.30001-0.63104 0.80262-0.20003
  -1  13  1633962.60 6579.64   1-0.99648 0.78832 0.05947 0.28726 0.05895 0.54408
   1 -13 -1626359.11 3664.90   1 0.35665-0.14829 0.63778-0.98573-0.68265 0.07956
   1  13 -1626150.27 6068.51   1 0.58189-0.81630 0.77764-0.44761-0.23805-0.36507
  -1 -13  15 7531.47 1980.81   1-0.50131 0.73198 0.30228-0.63543 0.81074-0.24582
  -1  13  15 9006.48 2223.77   1-0.99855 0.78710 0.04770 0.29690 0.02469 0.54065
   1 -13 -15 7169.75 1842.32   1 0.35532-0.14365 0.63668-0.98244-0.68437 0.11898
   1  13 -15 9038.87 2716.83   1 0.59001-0.82114 0.77938-0.44717-0.21081-0.35462
  -1  13  15 3297.57 1793.38   1 0.65179-0.86406 0.72204-0.37725 0.23197 0.33326
   1 -13 -1419039.48 2891.58   1 0.99927-0.78386-0.03612-0.30716 0.01183-0.53962
  -1 -13  1417917.09 1040.62   1-0.48215 0.70952 0.30517-0.64043 0.82121-0.29395
   1  13 -1414959.63 1551.82   1-0.99751 0.77062 0.05452 0.28061 0.04452-0.57217
   1 -13 -1419664.47 4246.45   1 0.35187-0.13689 0.63382-0.97739-0.68880 0.16110
   1  13 -1418093.51 4551.09   1 0.59789-0.82572 0.78050-0.44613-0.18256-0.34517
  -1  13  1412592.07 2845.53   1 0.65186-0.86742 0.72790-0.38526 0.21267 0.31488
   1 -13 -13  619.58  701.14   1 0.99853-0.77984-0.02299-0.31813 0.04902-0.53910
  -1 -13  13  954.67  446.76   1-0.45673 0.68060 0.30939-0.64665 0.83406-0.34441
   1  13 -13   35.74  241.97   1-0.99353 0.76993 0.06990 0.26735 0.08945-0.57941
   1 -13 -13 1106.69  820.90   1 0.34575-0.12747 0.62871-0.97010-0.69654 0.20653
   1  13 -13 1143.20  568.82   1 0.60551-0.83004 0.78096-0.44441-0.15312-0.33692
  -1  13  13  297.19  429.51   1 0.65168-0.87051 0.73339-0.39291 0.19352 0.29635
   1 -13 -1220403.73 2050.49   1 0.99608-0.77410-0.00917-0.32979 0.08797-0.54036
  -1 -13  1219544.92 1811.17   1-0.42402 0.64464 0.31353-0.65291 0.84964-0.39765
   1  13 -1217177.40 1364.51   1-0.98658 0.76626 0.08656 0.25282 0.13841-0.59069
   1 -13 -1221665.24 1835.15   1 0.33619-0.11460 0.62064-0.95984-0.70835 0.25604
   1  13 -1220278.54 3410.50   1 0.61286-0.83410 0.78067-0.44194-0.12226-0.33008
  -1  13  1217029.35 1476.44   1 0.65124-0.87335 0.73852-0.40020 0.17454 0.27764
  -1 -13  1213526.04 2755.46   1 0.61127-0.39029 0.57719-0.91636 0.54147-0.08915
   1 -13 -1110390.64 2354.16   1 0.99163-0.76638 0.00544-0.34223 0.12893-0.54363
  -1 -13  11 7862.30  771.12   1-0.38210 0.59946 0.31814-0.65966 0.86762-0.45330
   1  13 -11 6456.54 1603.68   1-0.97572 0.75868 0.10477 0.23673 0.19233-0.60691
   1 -13 -11 9395.16 2295.79   1 0.32146-0.09659 0.60844-0.94547-0.72557 0.31102
   1  13 -11 8321.97 2593.85   1 0.61992-0.83786 0.77951-0.43862-0.08970-0.32495
  -1  13  11 7112.16 1887.38   1 0.65056-0.87595 0.74330-0.40714 0.15578 0.25872
  -1 -13  11 7780.72 1405.15   1 0.60762-0.38992 0.56890-0.91020 0.55420-0.13957
   1 -13 -1032722.54 2046.74   1 0.98484-0.75630 0.02094-0.35557 0.17215-0.54915
  -1  13  1031953.20 1984.86   1 0.72101-0.94951 0.20405 0.13065 0.66219-0.28521
  -1 -13  1030664.88 2302.45   1-0.32875 0.54286 0.32295-0.66660 0.88747-0.51082
   1  13 -1033249.52 1886.11   1-0.95954 0.74580 0.12489 0.21873 0.25233-0.62923
   1 -13 -1035329.77 2417.54   1 0.30101-0.07282 0.59057-0.92541-0.74874 0.37188
   1  13 -1035404.85 4676.42   1 0.62665-0.84130 0.77734-0.43427-0.05507-0.32188
  -1  13  1032988.11 1857.19   1 0.64966-0.87833 0.74772-0.41371 0.13730 0.23951
  -1 -13  1031955.24 1914.00   1 0.60246-0.38804 0.55750-0.90094 0.57115-0.19422
   1 -13  -9 7085.03 2208.83   1 0.97524-0.74342 0.03745-0.36991 0.21791-0.55720
  -1  13   9 3965.95 1337.72   1 0.69982-0.93160 0.21192 0.12060 0.68214-0.34286
  -1 -13   9 6418.05 1324.80   1-0.26138 0.47224 0.32743-0.67321 0.90799-0.56900
   1  13  -9 6049.47 1354.65   1-0.93547 0.72476 0.14806 0.19775 0.32087-0.66000
   1 -13  -9 6862.52 1468.46   1 0.27162-0.04013 0.56419-0.89684-0.77968 0.44051
   1  13  -9 6122.09 1682.37   1 0.63306-0.84433 0.77389-0.42881-0.01787-0.32127
  -1  13   9 5481.25 1215.30   1 0.64855-0.88050 0.75177-0.41993 0.11920 0.21993
  -1 -13   9 5271.26 1102.70   1 0.59527-0.38412 0.54212-0.88770 0.59307-0.25384
   1 -13  -831891.51 1711.50   1 0.96266-0.72835 0.05456-0.38499 0.26515-0.56681
  -1  13   830817.99 1315.18   1 0.67315-0.90820 0.22125 0.10910 0.70562-0.40404
  -1 -13   831107.93  972.76   1-0.17592 0.38349 0.33140-0.67928 0.92694-0.62570
   1  13  -830964.47 1204.87   1-0.90128 0.69387 0.17314 0.17478 0.39711-0.69856
   1 -13  -833145.64 1095.96   1 0.22906 0.00572 0.52462-0.85508-0.81993 0.51845
   1  13  -829837.62 1556.28   1 0.63891-0.84690 0.76895-0.42171 0.02243-0.32390
  -1  13   829693.71 1073.34   1 0.64726-0.88249 0.75545-0.42576 0.10165 0.19980
  -1 -13   832083.12 2888.91   1 0.58526-0.37738 0.52156-0.86927 0.62083-0.31928
   1 -13  -7  793.02  319.16   1 0.94563-0.70803 0.07349-0.40174 0.31680-0.58076
  -1  13   7  612.30  497.54   1 0.63970-0.87804 0.23213 0.09605 0.73272-0.46884
  -1 -13   7  713.31  466.93   1-0.07252 0.27684 0.33202-0.68203 0.94047-0.67689
   1  13  -7  533.13  400.49   1-0.85217 0.64804 0.20102 0.14902 0.48310-0.74687
   1 -13  -7 1178.79  511.99   1 0.16811 0.07015 0.46470-0.79276-0.86936 0.60547
   1  13  -7 -100.33  550.20   1 0.64409-0.84881 0.76202-0.41263 0.06676-0.33054
  -1  13   7  340.84  381.10   1 0.64585-0.88435 0.75872-0.43119 0.08494 0.17883
  -1 -13   7  501.79  323.03   1 0.57128-0.36667 0.49412-0.84396 0.65534-0.39149
   1 -13  -6 5283.45 1683.11   1 0.92355-0.68266 0.09380-0.41988 0.37180-0.59805
  -1  13   6 7034.88 1738.53   1 0.59794-0.83956 0.24456 0.08144 0.76331-0.53712
  -1 -13   6 7572.62 1164.23   1 0.05212 0.14890 0.32884-0.68099 0.94294-0.71698
   1  13  -6 6279.33 1066.03   1-0.78082 0.57977 0.23242 0.11976 0.57990-0.80592
   1 -13  -6 7218.93 1306.65   1 0.07327 0.16831 0.36698-0.69286-0.92733 0.70115
  -1  13   6 6550.20 1187.16   1 0.64439-0.88618 0.76151-0.43613 0.06968 0.15640
   1  13  -6 8071.77 1796.21   1 0.64834-0.84978 0.75242-0.40087 0.11621-0.34230
  -1 -13   6 6839.16  827.69   1 0.55151-0.35036 0.45716-0.80919 0.69773-0.47164
   1 -13  -5 4267.57 1327.88   1 0.89525-0.65106 0.11560-0.43949 0.43029-0.61883
  -1  13   5 5042.41 1300.54   1 0.54604-0.79093 0.25846 0.06537 0.79689-0.60840
  -1 -13   5 6521.57 1519.77   1 0.19186 0.00591 0.31815-0.67244 0.92841-0.74012
   1  13  -5 5080.18  839.51   1-0.68239 0.48464 0.26392 0.09038 0.68167-0.87003
  -1  13   5 4508.66  735.91   1 0.64310-0.88816 0.76363-0.44042 0.05730 0.13110
   1  13  -5 5785.89 1279.58   1 0.65117-0.84932 0.73911-0.38540 0.17228-0.36070
  -1 -13   5 5219.22 1151.17   1 0.52352-0.32564 0.40794-0.76211 0.74799-0.55958
  -1  13   5 4581.36  751.92   1 0.07954-0.32435-0.19913 0.52235 0.97673-0.78862
   1 -13  -435802.98 1345.41   1 0.85913-0.61139 0.13892-0.46073 0.49252-0.64336
  -1  13   438223.34 1507.43   1 0.48133-0.72962 0.27333 0.04806 0.83283-0.68215
  -1 -13   438654.95 1244.76   1 0.34024-0.14568 0.29955-0.65587 0.89135-0.74067
   1  13  -437254.94 1778.34   1-0.54895 0.35450 0.29427 0.06217 0.78233-0.93298
  -1  13   437121.56  984.91   1 0.64253-0.89088 0.76447-0.44341 0.05219 0.09853
   1  13  -440009.29 2027.63   1 0.65254-0.84740 0.72019-0.36421 0.23558-0.38632
  -1 -13   438669.45 1722.05   1 0.48349-0.28888 0.34180-0.69810 0.80585-0.65512
  -1  13   437553.23 1033.20   1 0.30493-0.55303 0.08249 0.23856 0.94879-0.79827
   1 -13  -3 1042.89  348.86   1 0.81400-0.56297 0.16364-0.48325 0.55733-0.67046
  -1 -13   3 2042.91  523.00   1 0.48476-0.29346 0.27258-0.63105 0.83108-0.71808
  -1  13   3 1852.80  519.81   1 0.40306-0.65461 0.28895 0.03029 0.86835-0.75535
   1  13  -3 1559.41  526.81   1-0.38124 0.18991 0.31823 0.04032 0.86797-0.98097
   1  13  -3 1734.02  484.43   1 0.64958-0.84116 0.69380-0.33567 0.31091-0.42397
  -1  13   3 1500.63  255.77   1 0.58110-0.83270 0.51312-0.19398 0.63167-0.51863
  -1 -13   3 1567.69  441.51   1 0.42605-0.23474 0.25324-0.61166 0.86852-0.75548
   1 -13  -2 6956.82  806.93   1 0.75802-0.50371 0.18948-0.50690 0.62409-0.69951
  -1 -13   2 6625.97  697.64   1 0.61428-0.42636 0.23984-0.60062 0.75175-0.67635
  -1  13   2 7757.49 1823.09   1 0.30911-0.56392 0.30420 0.01288 0.90105-0.82572
   1  13  -2 7772.94 1555.19   1-0.19020 0.00216 0.33103 0.02964 0.92424-0.99955
   1  13  -2 6844.32  822.11   1 0.64036-0.82867 0.65563-0.29535 0.40009-0.47546
  -1 -13   2 8093.83 1277.47   1 0.34512-0.15708 0.13687-0.49742 0.92852-0.85316
  -1 -13   1 3758.58  824.16   1 0.71961-0.53497 0.20459-0.56754 0.66355-0.62585
   1 -13  -1 4004.55  854.78   1 0.68893-0.43093 0.21581-0.53095 0.69194-0.72964
  -1  13   1 3032.89  714.93   1 0.19871-0.45681 0.31746-0.00247 0.92721-0.88955
   1  13  -1 3173.08  823.97   1 0.00355-0.18834 0.33019 0.03261 0.94390-0.98156
  -1  13   1 3495.20  428.41   1 0.36418-0.62214 0.64397-0.32883-0.67280 0.71049
  -1  13   1 2877.53  383.43   1 0.60739-0.86555 0.78096-0.46610-0.14549 0.18318
   1  13  -1 4187.97  898.12   1 0.62064-0.80561 0.59953-0.23687 0.50532-0.54301
  -1 -13   1 3278.90  757.81   1 0.23466-0.05011-0.00976-0.35269 0.97202-0.93439
  -1 -13   010708.83 1369.42   1 0.80168-0.62075 0.16972-0.53494 0.57314-0.57314
   1 -13   0 9259.28 1050.45   1 0.60768-0.34640 0.24177-0.55474 0.75648-0.75648
   1  13   0 9373.97 1005.93   1 0.18366-0.36518 0.31897 0.04601 0.92979-0.92979
  -1  13   0 9684.98 1256.30   1 0.07422-0.33557 0.32759-0.01475 0.94189-0.94189
  -1  13   0 8897.43  477.44   1 0.61553-0.87699 0.78034-0.46766-0.11031 0.11031
   1  13   0 9287.68  719.84   1 0.58367-0.76537 0.51836-0.15357 0.62499-0.62499
  -1 -13   0 9364.81  854.39   1 0.09638 0.08486-0.17940-0.18513 0.97904-0.97904
   1 -13   0 9459.65  407.35   1 0.08049 0.18054-0.19802-0.11444 0.97688-0.97688
  -1 -13  -1 1803.38  538.66   1 0.86128-0.68363 0.13764-0.50505 0.48913-0.52684
   1 -13   1 2041.43  560.07   1 0.51353-0.24892 0.26605-0.57669 0.81577-0.77811
   1  13   1 2042.52  643.86   1 0.33589-0.51412 0.30022 0.06685 0.89277-0.85510
  -1  13  -1  735.56  402.28   1-0.06167-0.20295 0.33188-0.02120 0.94130-0.97895
   1  13   1 1514.66  445.20   1 0.06158-0.23987 0.35450 0.01256-0.93302 0.97072
  -1  13  -1 1580.94  321.91   1 0.61456-0.87931 0.78048-0.46997-0.11472 0.07703
   1  13   1 1285.73  467.89   1 0.52191-0.70018 0.40519-0.03819 0.75061-0.71293
   1 -13   1 1810.23  400.86   1 0.34434-0.07971 0.13580-0.44637 0.92896-0.89128
  -1 -13  -2 4471.22 1216.21   1 0.90470-0.73060 0.10873-0.47825 0.41192-0.48733
   1  13   2 5165.96 1229.83   1 0.45768-0.63265 0.27835 0.09087 0.84442-0.76908
   1 -13   2 5363.41 1428.13   1 0.41004-0.14217 0.28767-0.59616 0.86550-0.79017
  -1  13  -2 4758.43 1018.03   1-0.20054-0.06734 0.33072-0.02217 0.92217-0.99748
   1  13   2 5434.59 1143.52   1 0.20577-0.38045 0.50233-0.13286-0.83983 0.91520
  -1  13  -2 5098.13 1302.19   1 0.61182-0.87986 0.78076-0.47242-0.12681 0.05142
   1 -13   2 4894.60  754.98   1 0.47892-0.21099 0.33450-0.64296 0.81162-0.73626
   1  13   2 4391.28  595.87   1 0.43213-0.60707 0.26235 0.10673 0.86280-0.78744
  -1 -13  -314234.33 1151.85   1 0.93558-0.76477 0.08320-0.45489 0.34315-0.45627
   1  13   313446.62 1600.36   1 0.55305-0.72458 0.25667 0.11497 0.79261-0.67952
   1 -13   313935.19 1064.27   1 0.30067-0.02953 0.30540-0.61175 0.90350-0.79049
  -1  13  -312972.37 2455.67   1-0.33671 0.06553 0.32230-0.01588 0.88472-0.99772
   1  13   313337.74 1242.82   1 0.32549-0.49687 0.61191-0.24025-0.72084 0.83390
  -1  13  -312829.03  873.42   1 0.60829-0.87963 0.78094-0.47478-0.14177 0.02868
   1 -13   313791.17  803.41   1 0.54819-0.27699 0.45116-0.75748 0.70422-0.59118
   1  13   312433.83  609.05   1 0.32112-0.49268 0.10442 0.26658 0.94126-0.82836
  -1 -13  -4 5394.82 1138.44   1 0.95761-0.79009 0.06057-0.43445 0.28160-0.43243
   1  13   4 6400.47 1158.35   1 0.62521-0.79346 0.23658 0.13724 0.74372-0.59293
   1 -13   4 5811.83  722.53   1 0.19041 0.08395 0.31830-0.62259 0.92866-0.77803
  -1  13  -4 5834.67 1110.77   1-0.46151 0.18708 0.30874-0.00445 0.83167-0.98233
   1  13   4 6007.60 1377.38   1 0.41491-0.58306 0.68380-0.30994-0.60021 0.75098
  -1  13  -4 6213.69 1464.31   1 0.60426-0.87890 0.78093-0.47694-0.15811 0.00733
   1 -13   4 5879.96  759.53   1 0.58578-0.31115 0.52260-0.82674 0.61946-0.46869
   1  13   4 6524.64 1190.44   1 0.20558-0.37389-0.04669 0.41984 0.97752-0.82700
  -1 -13  -5 1499.90  480.95   1 0.97322-0.80899 0.04041-0.41647 0.22628-0.41482
   1  13   5 1437.17  465.01   1 0.67993-0.84490 0.21894 0.15705 0.69982-0.51133
   1 -13   5 1969.79  428.94   1 0.08452 0.19309 0.32695-0.62910 0.94125-0.75295
  -1  13  -5 1116.96  431.93   1-0.57202 0.29443 0.28993 0.01225 0.76728-0.95559
   1  13   5  318.99  344.72   1 0.47815-0.64316 0.72782-0.35194-0.49156 0.68004
  -1  13  -5 1482.49  398.28   1 0.59985-0.87778 0.78068-0.47886-0.17522-0.01325
   1 -13   5 1047.01  349.32   1 0.60716-0.32926 0.56786-0.86986 0.55577-0.36731
   1  13   5 1450.40  344.98   1 0.09907-0.26409-0.17623 0.55153 0.97934-0.79123
  -1 -13  -633735.43 2068.23   1 0.98376-0.82200 0.02304-0.40117 0.17799-0.40419
   1  13   634667.48 1496.67   1 0.72139-0.88309 0.20390 0.17426 0.66181-0.43563
   1 -13   632035.14 1563.78   1-0.01413 0.29503 0.33079-0.63079 0.94359-0.71766
  -1  13  -634515.09 1434.12   1-0.66480 0.38392 0.26908 0.03099 0.69687-0.92284
   1  13   638031.23 1579.46   1 0.52207-0.68377 0.75355-0.37549-0.39948 0.62566
  -1  13  -632346.31 1886.45   1 0.59511-0.87634 0.78017-0.48053-0.19277-0.03339
   1 -13   634452.14 1384.48   1 0.61989-0.33871 0.59767-0.89754 0.50844-0.28229
   1  13   631154.34 1774.22   1 0.00926-0.17104-0.27934 0.65679 0.96014-0.73441
  -1 -13  -7  534.90  291.80   1 0.99120-0.83272 0.00660-0.38689 0.13217-0.39607
   1  13   7  174.31  466.21   1 0.75374-0.91167 0.19128 0.18925 0.62870-0.36473
   1 -13   7  453.89  388.21   1-0.10115 0.38531 0.33221-0.63008 0.93776-0.67417
  -1  13  -7  640.23  441.92   1-0.74153 0.45734 0.24623 0.05170 0.62409-0.88778
  -1 -13  -7  391.64  223.45   1 0.06570 0.09275 0.35891-0.73910-0.93105 0.66717
   1  13   7  303.42  373.23   1 0.55347-0.71186 0.76831-0.38807-0.32148 0.58536
  -1  13  -7  522.50  365.95   1 0.59007-0.87459 0.77938-0.48191-0.21062-0.05324
   1 -13   7    1.00  246.01   1 0.62774-0.34329 0.61777-0.91550 0.47359-0.20974
  -1 -13  -824394.97 1528.45   1 0.99590-0.84071-0.00846-0.37399 0.08996-0.39156
   1  13   822892.52 1848.18   1 0.77754-0.93218 0.18097 0.20175 0.60222-0.30054
   1 -13   821488.33 1405.72   1-0.17666 0.46408 0.33139-0.62713 0.92680-0.62556
  -1  13  -820705.45 3395.68   1-0.80285 0.51536 0.22379 0.07202 0.55257-0.85393
  -1 -13  -825042.99 1998.14   1 0.12193 0.03321 0.41792-0.80029-0.90026 0.59868
   1  13   821944.31 1260.47   1 0.57697-0.73230 0.77635-0.39417-0.25373 0.55530
  -1  13  -823076.98 2792.89   1 0.58475-0.87257 0.77831-0.48301-0.22866-0.07290
   1 -13   826336.72 2432.98   1 0.63265-0.34493 0.63185-0.92715 0.44777-0.14628
  -1 -13  -910986.26 2550.29   1 0.99846-0.84655-0.02238-0.36224 0.05074-0.39004
   1  13   911689.14 2843.71   1 0.79559-0.94694 0.17264 0.21227 0.58071-0.24132
   1 -13   9 8313.86 1590.84   1-0.24169 0.53239 0.32842-0.62207 0.91308-0.57409
  -1  13  -9 8265.05 1566.35   1-0.85222 0.56167 0.20099 0.09269 0.48301-0.82215
  -1 -13  -9 9019.03 2619.57   1 0.16549-0.01365 0.46208-0.84664-0.87125 0.53197
   1  13   911672.80 1900.62   1 0.59421-0.74625 0.78005-0.39570-0.19601 0.53528
   1 -13   9 8717.52 2041.39   1 0.63581-0.34481 0.64114-0.93428 0.42974-0.09057
  -1 -13 -1027665.53 1850.87   1 0.99927-0.85065-0.03536-0.35143 0.01401-0.39101
   1  13  1027793.77 2385.39   1 0.80919-0.95726 0.16604 0.22106 0.56358-0.18648
   1 -13  1029167.75 2086.11   1-0.29543 0.58939 0.32538-0.61689 0.89824-0.52158
  -1  13 -1024169.90 1612.76   1-0.89051 0.59666 0.17992 0.11165 0.41787-0.79468
  -1 -13 -1026917.84 2219.25   1 0.19774-0.04947 0.49454-0.88154-0.84635 0.46950
  -1  13 -1026380.02 3353.57   1 0.57329-0.86770 0.77528-0.48432-0.26508-0.11187
   1  13  1026805.81 1674.61   1 0.60749-0.75623 0.78096-0.39443-0.14508 0.52204
   1 -13  1025638.91 3258.13   1 0.63779-0.34352 0.64726-0.93826 0.41745-0.04058
   1 -13  11  537.61  334.64   1-0.33993 0.63713 0.32204-0.61142 0.88359-0.46927
  -1  13 -11  279.96  473.27   1-0.92044 0.62330 0.15988 0.12956 0.35667-0.77117
   1  13  11   71.25  617.37   1-0.99866 0.85393 0.04675 0.34148 0.02193 0.39265
  -1 -13 -11  211.17  664.07   1 0.22356-0.07860 0.51939-0.90858-0.82477 0.41022
  -1  13 -11  571.93  579.34   1 0.56704-0.86481 0.77339-0.48463-0.28340-0.13125
   1  13  11  249.50  632.90   1 0.61790-0.76335 0.77994-0.39124-0.09936 0.51402
   1 -13  11    3.52  250.99   1 0.63897-0.34143 0.65104-0.93989 0.40969 0.00485
   1 -13  1225096.71 2672.11   1-0.37640 0.67686 0.31871-0.60596 0.86990-0.41792
  -1  13 -1223474.75 1762.65   1-0.94367 0.64324 0.14092 0.14640 0.29936-0.75153
   1  13  1226975.70 2893.76   1-0.99680 0.85536 0.05807 0.33229 0.05486 0.39741
  -1 -13 -1224546.96 2321.79   1 0.24326-0.10160 0.53800-0.92938-0.80707 0.35485
  -1  13 -1226426.25 4983.30   1 0.56063-0.86171 0.77111-0.48454-0.30177-0.15057
   1  13  1225565.00 1768.10   1 0.62617-0.76832 0.77754-0.38667-0.05770 0.51006
   1 -13  1223471.99 1755.50   1 0.63957-0.33875 0.65301-0.93971 0.40559 0.04663
   1 -13  13 1364.04  614.85   1-0.40600 0.70972 0.31560-0.60073 0.85764-0.36798
  -1  13 -13  395.24  375.71   1-0.96175 0.65828 0.12244 0.16268 0.24501-0.73497
   1  13  13 2117.30  762.63   1-0.99389 0.85573 0.06882 0.32366 0.08628 0.40367
  -1 -13 -13 1752.22 1291.41   1 0.25814-0.11978 0.55183-0.94540-0.79299 0.30308
  -1  13 -13  724.31  823.85   1 0.55396-0.85834 0.76851-0.48413-0.32016-0.16988
   1  13  13  902.07  755.27   1 0.63297-0.77210 0.77395-0.38140-0.01844 0.50831
   1 -13  1431700.57 1640.05   1-0.42976 0.73673 0.31284-0.59583 0.84701-0.31969
  -1  13 -1427040.04 1280.61   1-0.97517 0.66841 0.10556 0.17745 0.19465-0.72230
   1  13  1439645.05 6661.07   1-0.99004 0.85517 0.07909 0.31552 0.11641 0.41123
  -1 -13 -1430475.61 1735.76   1 0.26916-0.13411 0.56195-0.95771-0.78215 0.25455
  -1  13 -1430247.68 1628.65   1 0.54702-0.85471 0.76560-0.48339-0.33856-0.18918
   1  13  1427779.11 1314.12   1 0.63824-0.77409 0.76963-0.37493 0.01745 0.51010
   1 -13  15 3584.32  720.39   1-0.44854 0.75876 0.31047-0.59133 0.83810-0.27311
   1  13  15 2726.85  849.48   1-0.98536 0.85377 0.08894 0.30779 0.14543 0.41990
  -1 -13 -15 1872.24  712.14   1 0.27705-0.14530 0.56913-0.96708-0.77416 0.20888
  -1  13 -15 2261.46 1230.40   1 0.53981-0.85081 0.76235-0.48234-0.35695-0.20848
   1 -13  1626845.38 2906.88   1-0.46306 0.77654 0.30853-0.58726 0.83088-0.22823
   1  13  1631627.07 5301.10   1-0.97990 0.85160 0.09843 0.30043 0.17349 0.42954
  -1 -13 -1629334.81 5401.21   1 0.28237-0.15393 0.57394-0.97408-0.76866 0.16570
  -1  13 -1624708.38 3696.14   1 0.53232-0.84663 0.75877-0.48095-0.37533-0.22779
   1 -13  17  152.09  388.36   1-0.47383 0.79093 0.30636-0.58315 0.82560-0.18535
   1  13  17 1019.40  694.06   1-0.97372 0.84871 0.10760 0.29338 0.20071 0.44001
  -1 -13 -17  578.46  654.95   1 0.28555-0.16041 0.57680-0.97914-0.76534 0.12468
   1 -13  1826038.44 1710.81   1-0.48151 0.80190 0.30526-0.57993 0.82155-0.14365
   1  13  1823124.18 3966.02   1-0.96685 0.84513 0.11648 0.28662 0.22719 0.45121
  -1 -13 -1822135.27 5195.45   1 0.28692-0.16508 0.57803-0.98256-0.76390 0.08556
  -1  13 -1820049.73 3646.48   1 0.51653-0.83745 0.75059-0.47714-0.41206-0.26646
   1 -13  19 1878.96  691.94   1-0.48643 0.81011 0.30454-0.57708 0.81892-0.10335
   1  13  19 3321.17 1379.60   1-0.95933 0.84089 0.12512 0.28011 0.25303 0.46307
  -1 -13 -19 3566.49  815.16   1 0.28673-0.16819 0.57786-0.98457-0.76410 0.04808
  -1  13 -19 3048.68 1184.62   1 0.50820-0.83243 0.74598-0.47471-0.43039-0.28582
   1 -13  2018555.06 1979.43   1-0.48892 0.81590 0.30417-0.57460 0.81757-0.06434
  -1 -13 -2018473.16 4259.80   1 0.28518-0.16995 0.57646-0.98537-0.76573 0.01202
  -1  13 -2013167.48 5646.99   1 0.49958-0.82712 0.74099-0.47191-0.44870-0.30521
  -1 -15  19  -48.22  474.13   1-0.43615 0.71361 0.31205-0.68866 0.84403-0.12838
  -1  15  19 1141.25  828.48   1-0.98613 0.75385 0.08745 0.31778 0.14103 0.57507
   1 -15 -19  354.08  706.74   1 0.30081-0.06832 0.59040-0.99711-0.74895 0.03293
   1  15 -19  576.55  617.37   1 0.55292-0.83140 0.76809-0.39255-0.32295-0.39326
  -1 -15  1824794.06 1440.95   1-0.42750 0.70171 0.31311-0.69185 0.84805-0.17007
  -1  15  1825494.12 6472.21   1-0.99094 0.75537 0.07693 0.32618 0.11007 0.56833
   1 -15 -1823245.20 5826.05   1 0.30133-0.06553 0.59086-0.99538-0.74838 0.07004
   1  15 -1819698.10 3833.94   1 0.56178-0.83696 0.77154-0.39381-0.29852-0.38000
  -1 -15  17 5767.36 2009.52   1-0.41524 0.68621 0.31456-0.69543 0.85359-0.21327
  -1  15  17 6130.61 2077.14   1-0.99474 0.75589 0.06605 0.33493 0.07819 0.56252
   1 -15 -17 7075.40 1551.46   1 0.30016-0.06106 0.58982-0.99216-0.74967 0.10901
   1  15 -17 6863.52 1869.91   1 0.57038-0.84225 0.77449-0.39458-0.27352-0.36730
  -1 -15  1610581.62 1708.96   1-0.39880 0.66650 0.31639-0.69940 0.86072-0.25807
  -1  15  1614162.58 3527.03   1-0.99747 0.75533 0.05478 0.34407 0.04529 0.55774
   1 -15 -1613707.85 2545.06   1 0.29698-0.05457 0.58700-0.98715-0.75314 0.15017
   1  15 -1611664.31 4150.16   1 0.57883-0.84733 0.77686-0.39471-0.24786-0.35526
  -1 -15  15  826.13  517.99   1-0.37742 0.64188 0.31861-0.70374 0.86950-0.30451
   1 -15 -15 1349.49  752.08   1 0.29136-0.04565 0.58200-0.97995-0.75919 0.19391
   1  15 -15 1490.25  722.49   1 0.58690-0.85211 0.77877-0.39446-0.22148-0.34395
  -1  15  15  186.00  495.55   1 0.65204-0.89852 0.71219-0.31536 0.26002 0.30527
   1 -15 -1455156.59 3656.68   1 0.99919-0.74972-0.03152-0.36393 0.02490-0.55269
  -1 -15  1449048.14 3589.16   1-0.35022 0.61142 0.32115-0.70841 0.87988-0.35256
   1  15 -1445631.19 2730.71   1-0.99574 0.73488 0.06246 0.32479 0.06770-0.59535
   1 -15 -1454422.13 4861.24   1 0.28271-0.03370 0.57424-0.97000-0.76831 0.24072
   1  15 -1445507.32 4552.00   1 0.59471-0.85662 0.78012-0.39363-0.19422-0.33352
  -1  15  1450348.77 2920.31   1 0.65245-0.90220 0.71806-0.32339 0.24224 0.28536
   1 -15 -13  290.27  634.89   1 0.99793-0.74517-0.01856-0.37472 0.06153-0.55162
  -1 -15  13  398.10  359.15   1-0.31609 0.57403 0.32392-0.71332 0.89171-0.40206
   1  15 -13  165.79  390.65   1-0.99013 0.73256 0.07887 0.31050 0.11578-0.60575
   1 -15 -13  489.38  664.35   1 0.27023-0.01792 0.56293-0.95650-0.78107 0.29116
   1  15 -13  -56.02  910.65   1 0.60227-0.86089 0.78085-0.39219-0.16593-0.32411
  -1  15  13  716.84  422.13   1 0.65185-0.90478 0.72470-0.33215 0.22335 0.26652
   1 -15 -1216458.94 3478.17   1 0.99500-0.73896-0.00498-0.38613 0.09972-0.55211
  -1 -15  1214186.12  985.69   1-0.27373 0.52842 0.32674-0.71826 0.90460-0.45261
   1  15 -1212809.50 1264.00   1-0.98101 0.72673 0.09661 0.29489 0.16812-0.62040
   1 -15 -1216253.85 2373.07   1 0.25279 0.00281 0.54688-0.93826-0.79812 0.34590
   1  15 -1217375.73 3580.81   1 0.60957-0.86489 0.78090-0.39006-0.13643-0.31591
  -1  15  1213281.18 1062.67   1 0.65183-0.90804 0.72968-0.33929 0.20655 0.24563
   1 -15 -11  610.13  565.06   1 0.99015-0.73083 0.00927-0.39823 0.13964-0.55433
  -1 -15  11  262.79  247.07   1-0.22165 0.47308 0.32929-0.72294 0.91784-0.50352
   1  15 -11  103.49  309.73   1-0.96730 0.71630 0.11594 0.27769 0.22556-0.64015
   1 -15 -11  934.42  606.24   1 0.22875 0.03016 0.52432-0.91352-0.82021 0.40567
   1  15 -11  504.43  624.79   1 0.61659-0.86862 0.78018-0.38717-0.10547-0.30917
  -1  15  11   18.07  401.81   1 0.65162-0.91111 0.73421-0.34598 0.19053 0.22397
  -1 -15  11  178.99  234.60   1 0.58802-0.33622 0.52713-0.92054 0.61348-0.19886
   1 -15 -10 4149.62 1416.26   1 0.98309-0.72049 0.02430-0.41109 0.18148-0.55847
  -1 -15  10 6405.35 1857.05   1-0.15702 0.40518 0.33179-0.72753 0.93019-0.55364
   1  15 -10 5478.54 1231.69   1-0.94698 0.69898 0.13787 0.25794 0.29018-0.66699
   1 -15 -10 4555.74 1152.23   1 0.19568 0.06653 0.49254-0.87954-0.84800 0.47114
   1  15 -10 5799.57 1874.44   1 0.62331-0.87205 0.77857-0.38339-0.07276-0.30419
  -1  15  10 3435.19 1354.06   1 0.65127-0.91403 0.73825-0.35218 0.17556 0.20125
  -1 -15  10 5005.03 1157.56   1 0.58064-0.33211 0.51233-0.90788 0.63274-0.25581
   1 -15  -9  625.64  449.91   1 0.97376-0.70879 0.03961-0.42439 0.22409-0.56346
  -1  15   9   58.63  375.48   1 0.64119-0.90702 0.23166 0.15302 0.73157-0.39229
  -1 -15   9  559.01  318.58   1-0.08077 0.32567 0.33210-0.72998 0.93977-0.60088
   1  15  -9  254.14  285.05   1-0.91864 0.67393 0.16121 0.23673 0.36070-0.69983
   1 -15  -9  317.13  364.18   1 0.15172 0.11401 0.44827-0.83283-0.88092 0.54164
   1  15  -9 -153.01  752.84   1 0.62969-0.87513 0.77591-0.37855-0.03789-0.30137
  -1  15   9  -23.28  327.54   1 0.65082-0.91686 0.74171-0.35780 0.16212 0.17701
  -1 -15   9  406.01  346.67   1 0.57068-0.32543 0.49298-0.89067 0.65672-0.31748
   1 -15  -8 1351.77  421.99   1 0.96110-0.69284 0.05645-0.43905 0.27034-0.57200
  -1  15   8  762.43  606.60   1 0.61145-0.88056 0.24067 0.14184 0.75378-0.45220
  -1 -15   8 1184.37  357.15   1 0.00917 0.23247 0.32998-0.72999 0.94394-0.64270
   1  15  -8  889.84  479.76   1-0.87893 0.63751 0.18674 0.21331 0.43886-0.74031
   1 -15  -8  323.58  402.09   1 0.08794 0.18109 0.38252-0.76489-0.91975 0.61817
   1  15  -8  682.52  621.82   1 0.63572-0.87780 0.77191-0.37261-0.00044-0.30102
  -1  15   8  898.12  375.87   1 0.65035-0.91967 0.74446-0.36271 0.15101 0.15044
  -1 -15   8  528.33  314.49   1 0.55720-0.31544 0.46755-0.86743 0.68623-0.38478
   1 -15  -7 1188.69  631.72   1 0.94480-0.67325 0.07432-0.45474 0.31908-0.58303
  -1  15   7  612.44  427.59   1 0.57511-0.84749 0.25088 0.12946 0.77865-0.51477
  -1 -15   7 1114.48  420.62   1 0.11408 0.12426 0.32492-0.72707 0.93883-0.67521
   1  15  -7  902.03  248.94   1-0.82282 0.58445 0.21531 0.18688 0.52592-0.78961
   1  15  -7 1786.18  614.07   1 0.64116-0.87997 0.76633-0.36487 0.04038-0.30416
  -1  15   7 1152.18  371.54   1 0.65000-0.92260 0.74620-0.36660 0.14378 0.11999
  -1 -15   7 1268.13  421.13   1 0.53901-0.30052 0.43480-0.83681 0.72139-0.45762
  -1  15   7 1282.35  358.26   1 0.00721-0.27955-0.28163 0.66123 0.95949-0.69614
   1 -15  -6  -48.77  370.33   1 0.92415-0.64931 0.09330-0.47154 0.37044-0.59669
  -1  15   6  216.88  366.62   1 0.53032-0.80614 0.26204 0.11579 0.80628-0.58027
  -1 -15   6  527.78  350.31   1 0.22853 0.00656 0.31423-0.71852 0.92142-0.69546
   1  15  -6  400.87  232.37   1-0.74764 0.51257 0.24421 0.16011 0.61756-0.84358
   1  15  -6  423.45  494.62   1 0.64589-0.88142 0.75862-0.35500 0.08545-0.31155
  -1  15   6  651.04  228.24   1 0.65001-0.92589 0.74617-0.36873 0.14388 0.08221
  -1 -15   6  125.23  232.53   1 0.51424-0.27902 0.39220-0.79635 0.76271-0.53662
  -1  15   6  333.03  236.69   1 0.13836-0.41395-0.12935 0.50680 0.98189-0.75616
   1 -15  -517296.71 1603.68   1 0.89830-0.62016 0.11343-0.48948 0.42448-0.61302
  -1  15   518653.70 2053.43   1 0.47684-0.75593 0.27430 0.10137 0.83508-0.64674
  -1 -15   518691.07  900.44   1 0.34925-0.11736 0.29812-0.70443 0.88833-0.69999
   1  15  -515296.93 1680.30   1-0.64725 0.41548 0.27349 0.13296 0.71152-0.89983
   1  15  -519137.90 1928.79   1 0.64958-0.88183 0.74802-0.34224 0.13598-0.32439
  -1  15   517129.42  527.20   1 0.65078-0.92994 0.74197-0.36669 0.16110 0.02731
  -1 -15   519786.11 2444.04   1 0.48033-0.24837 0.33674-0.74303 0.80986-0.62145
  -1  15   519603.06  791.52   1 0.32312-0.60200 0.10714 0.26814 0.94027-0.75211
   1 -15  -4 9211.15 1277.51   1 0.86606-0.58434 0.13472-0.50870 0.48142-0.63226
  -1 -15   411075.43 1048.38   1 0.46899-0.24036 0.27598-0.68444 0.83897-0.68830
  -1  15   4 9096.82 1710.65   1 0.41272-0.69508 0.28717 0.08635 0.86440-0.71372
   1  15  -410313.11 1743.96   1-0.52138 0.29290 0.29905 0.10951 0.79920-0.94984
   1  15  -410725.00 1303.87   1 0.65168-0.88064 0.73337-0.32543 0.19357-0.34430
  -1  15   410309.12  269.52   1 0.56024-0.84264 0.47319-0.09978 0.67986-0.52913
  -1 -15   412061.23 1281.48   1 0.43366-0.20501 0.26465-0.67305 0.86133-0.71061
   1 -15  -313978.74 1914.63   1 0.82675-0.54174 0.15707-0.52885 0.54018-0.65331
  -1 -15   312699.60 1014.15   1 0.58114-0.35590 0.24924-0.66001 0.77469-0.66159
  -1  15   311851.69 2347.45   1 0.33671-0.62233 0.30009 0.07128 0.89250-0.77950
   1  15  -312085.78 1664.80   1-0.37066 0.14526 0.31927 0.09141 0.87216-0.98516
   1  15  -312457.65 1545.60   1 0.65209-0.87777 0.71274-0.30252 0.25840-0.37146
  -1 -15   311767.30 1379.28   1 0.37006-0.14469 0.17185-0.58238 0.91297-0.79993
   1 -15  -2 2010.23  720.77   1 0.77910-0.49080 0.18027-0.54986 0.60041-0.67583
  -1 -15   2 2665.30  738.95   1 0.67814-0.45617 0.21955-0.63250 0.70136-0.62597
  -1  15   2 2621.46  926.51   1 0.24763-0.53655 0.31200 0.05726 0.91723-0.84192
   1  15  -2 2404.50  735.86   1-0.20540-0.01671 0.33056 0.08225 0.92116-0.99647
   1  15  -2 2490.99  730.92   1 0.64762-0.87003 0.68378-0.27142 0.33617-0.41154
  -1 -15   2 2631.48  616.79   1 0.28421-0.06239 0.05482-0.46723 0.95719-0.88193
  -1 -15   1  592.14  335.66   1 0.75930-0.54110 0.18894-0.60414 0.62269-0.58498
   1 -15  -1  923.39  309.72   1 0.72134-0.42929 0.20392-0.57123 0.66187-0.69956
  -1  15   1  896.87  383.44   1 0.14644-0.43861 0.32236 0.04476 0.93521-0.89755
   1  15  -1  392.07  329.32   1-0.03975-0.17910 0.33147 0.08347 0.94262-0.98028
   1  15  -1  834.22  289.48   1 0.63611-0.85524 0.64207-0.22756 0.42789-0.46557
  -1 -15   1  681.21  419.91   1 0.17434 0.04422-0.08562-0.32891 0.98095-0.94332
  -1 -15   0 6322.24 1160.22   1 0.82232-0.60741 0.15938-0.57678 0.54623-0.54623
   1 -15   0 6530.10 1562.04   1 0.65454-0.35921 0.22741-0.59254 0.72100-0.72100
   1  15   0 5852.18 1563.04   1 0.11694-0.33252 0.32471 0.09241 0.93855-0.93855
  -1  15   0 5402.15 1302.71   1 0.03322-0.32866 0.32895 0.03598 0.94375-0.94375
  -1  15   0 5692.21  898.12   1 0.05201-0.34751 0.34422 0.02066-0.93744 0.93744
  -1  15   0 5766.36  668.36   1 0.58881-0.88436 0.77915-0.41436-0.21495 0.21495
   1  15   0 5818.72  697.61   1 0.61322-0.82901 0.58171-0.16479 0.53438-0.53438
  -1 -15   0 5987.51  855.76   1 0.04229 0.17298-0.24207-0.17454 0.96933-0.96933
  -1 -15  -1  461.04  318.15   1 0.87080-0.65917 0.13178-0.55137 0.47364-0.51135
   1 -15   1  515.11  240.65   1 0.57816-0.27955 0.25005-0.61301 0.77665-0.73895
   1  15   1  357.92  247.03   1 0.25363-0.46596 0.31127 0.10799 0.91584-0.87818
  -1  15  -1  615.43  472.70   1-0.08701-0.21168 0.33215 0.03065 0.93920-0.97685
   1  15   1  915.63  294.80   1 0.10460-0.31697 0.39996 0.01922-0.91054 0.94823
  -1  15  -1  297.65  171.88   1 0.59820-0.89704 0.78053-0.41791-0.18140 0.14371
   1  15   1  464.71  217.00   1 0.57275-0.78527 0.49694-0.07789 0.65191-0.61422
   1 -15   1  522.49  200.16   1 0.23022 0.06815-0.01545-0.34700 0.97301-0.93538
  -1 -15  -2  302.75  297.18   1 0.90777-0.69972 0.10642-0.52810 0.40572-0.48113
   1 -15   2 2583.35  840.69   1 0.49283-0.19089 0.27079-0.63142 0.82691-0.75157
   1  15   2  279.60  358.36   1 0.36922-0.57826 0.29486 0.12649 0.88132-0.80598
  -1  15  -2 2291.28  787.41   1-0.21061-0.09134 0.33038 0.03029 0.92004-0.99535
   1  15   2   55.99  186.30   1 0.23653-0.44526 0.53168-0.11006-0.81323 0.88860
   1  15   2  246.45  220.05   1 0.50963-0.71871 0.38449 0.03675 0.76969-0.69433
   1 -15   2  513.78  183.79   1 0.38939-0.08742 0.19946-0.56001 0.89921-0.82385
  -1 -15  -3 4979.85 1341.19   1 0.93524-0.73048 0.08351-0.50737 0.34399-0.45712
   1  15   3 4683.63 1368.14   1 0.46312-0.66889 0.27722 0.14629 0.84182-0.72881
   1 -15   3 5175.97 1381.16   1 0.40198-0.09677 0.28914-0.64762 0.86879-0.75578
  -1  15  -3 4572.55  894.30   1-0.33315 0.02790 0.32260 0.03595 0.88596-0.99896
   1  15   3 4505.79  974.91   1 0.34805-0.55355 0.63064-0.20680-0.69365 0.80672
  -1  15  -3 4275.73  900.32   1 0.59854-0.90397 0.78057-0.42229-0.18014 0.06705
   1 -15   3 4335.48  947.83   1 0.48095-0.17568 0.33774-0.69618 0.80908-0.69603
   1  15   3 4871.15 1031.91   1 0.42427-0.63000 0.25058 0.17275 0.87017-0.75713
  -1 -15  -410120.15  949.06   1 0.95569-0.75422 0.06276-0.48880 0.28758-0.43841
   1  15   4 9741.37 1419.50   1 0.53911-0.74141 0.26019 0.16579 0.80102-0.65023
   1 -15   4 9587.70 1281.94   1 0.30813 0.00033 0.30434-0.66067 0.90134-0.75067
  -1  15  -410222.88 2021.96   1-0.44761 0.13910 0.31059 0.04582 0.83855-0.98921
   1  15   410839.81 1656.40   1 0.43092-0.63311 0.69561-0.26959-0.57482 0.72559
  -1  15  -410354.80 1271.35   1 0.59602-0.90474 0.78029-0.42418-0.18947 0.03869
   1 -15   410770.41 1031.97   1 0.53505-0.22651 0.42786-0.78417 0.72845-0.57772
   1  15   410621.55  930.23   1 0.32542-0.52787 0.10975 0.31572 0.93917-0.78845
  -1 -15  -5  433.46  530.79   1 0.97077-0.77259 0.04391-0.47213 0.23592-0.42446
   1  15   5  543.15  539.86   1 0.59873-0.79775 0.24434 0.18381 0.76276-0.57427
   1 -15   5  585.49  269.09   1 0.21466 0.09702 0.31577-0.67006 0.92423-0.73593
  -1  15  -5  347.02  218.87   1-0.55180 0.24018 0.29375 0.06057 0.78052-0.96883
   1  15   5  149.73  280.40   1 0.49069-0.68977 0.73566-0.30765-0.46692 0.65540
  -1  15  -5  643.72  424.79   1 0.59265-0.90468 0.77982-0.42589-0.20157 0.01309
   1 -15   5  170.74  206.22   1 0.56831-0.25631 0.48845-0.84257 0.66213-0.47367
   1  15   5  226.27  402.68   1 0.22437-0.42346-0.02290 0.45027 0.97423-0.78607
   1  15   6 3690.47  707.94   1 0.64576-0.84151 0.23022 0.20011 0.72799-0.50181
   1 -15   6 6121.90 1619.01   1 0.12501 0.18992 0.32410-0.67624 0.93772-0.71176
  -1  15  -6 4668.10 1073.60   1-0.64185 0.32694 0.27480 0.07740 0.71589-0.94186
   1  15   6 4343.19 1055.27   1 0.53225-0.72803 0.75874-0.32854-0.37550 0.60168
  -1  15  -6 4644.08 1410.11   1 0.58869-0.90401 0.77913-0.42737-0.21538-0.01079
   1 -15   6 4246.98  990.13   1 0.58936-0.27409 0.52987-0.88185 0.60981-0.38365
   1  15   6 4878.46 1105.90   1 0.13196-0.32776-0.13707 0.56660 0.98173-0.75599
  -1 -15  -7 2043.23  677.99   1 0.98919-0.79665 0.01161-0.44406 0.14616-0.41005
   1  15   7 1592.81  847.70   1 0.68279-0.87525 0.21795 0.21455 0.69734-0.43346
   1 -15   7 2587.33  757.76   1 0.04163 0.27655 0.32938-0.67939 0.94327-0.67966
  -1  15  -7 1633.35  499.26   1-0.71864 0.40042 0.25348 0.09658 0.64753-0.91122
   1  15   7 2839.25  920.99   1 0.56194-0.75441 0.77159-0.33921-0.29808 0.56195
  -1  15  -7 2071.31  671.70   1 0.58425-0.90286 0.77820-0.42861-0.23032-0.03354
   1 -15   7 1563.55  553.80   1 0.60311-0.28457 0.55891-0.90875 0.56909-0.30524
   1  15   7 2452.87  613.07   1 0.05267-0.24522-0.23020 0.66188 0.97171-0.70836
  -1 -15  -811124.16 2849.28   1 0.99445-0.80519-0.00306-0.43155 0.10511-0.40670
   1  15   8 6625.18 1924.02   1 0.71190-0.90109 0.20749 0.22719 0.67092-0.36934
   1 -15   8 7308.51 1411.64   1-0.03483 0.35632 0.33135-0.67923 0.94286-0.64162
  -1  15  -8 6547.93 1540.56   1-0.78168 0.46016 0.23210 0.11584 0.57888-0.88024
  -1  15  -8 9860.14 2396.12   1 0.57940-0.90131 0.77701-0.42959-0.24605-0.05551
   1  15   8 8480.47 2619.29   1 0.58411-0.77353 0.77817-0.34387-0.23077 0.53234
   1 -15   8 8316.08 1151.60   1 0.61229-0.29047 0.57954-0.92725 0.53779-0.23624
  -1 -15  -9 1039.65  690.83   1 0.99763-0.81166-0.01675-0.42003 0.06663-0.40592
   1 -15   9  413.31  352.39   1-0.10162 0.42636 0.33221-0.67795 0.93771-0.59881
  -1  15  -9  514.27  482.26   1-0.83302 0.50820 0.21072 0.13511 0.51153-0.85056
  -1 -15  -9 1244.41  657.36   1 0.06835 0.11756 0.36174-0.79843-0.92976 0.59049
  -1  15  -9 1082.05  429.30   1 0.57419-0.89939 0.77555-0.43031-0.26233-0.07692
   1  15   9 1418.92  812.30   1 0.60026-0.78639 0.78072-0.34425-0.17364 0.51290
   1 -15   9  688.72  255.23   1 0.61850-0.29342 0.59428-0.93985 0.51407-0.17483
  -1 -15 -1027243.84 2555.88   1 0.99910-0.81641-0.02960-0.40934 0.03032-0.40731
   1 -15  1023907.36 1785.73   1-0.15972 0.48771 0.33174-0.67535 0.92974-0.55320
  -1  15 -1022662.37 2031.14   1-0.87492 0.54707 0.18900 0.15469 0.44585-0.82266
  -1 -15 -1027020.40 2241.97   1 0.11025 0.07236 0.40584-0.84472-0.90726 0.53029
  -1  15 -1024768.75 3465.72   1 0.56856-0.89709 0.77390-0.43082-0.27893-0.09802
   1  15  1026376.31 1993.21   1 0.61263-0.79546 0.78069-0.34205-0.12327 0.50023
   1 -15  1026364.46 1981.04   1 0.62272-0.29436 0.60474-0.94818 0.49647-0.11954
   1 -15  11  428.40  490.94   1-0.20953 0.54078 0.33041-0.67189 0.92028-0.50607
  -1  15 -11  166.75  358.62   1-0.90771 0.57657 0.16888 0.17269 0.38408-0.79858
  -1 -15 -11 -469.23  594.84   1 0.14342 0.03587 0.43988-0.88094-0.88652 0.47185
  -1  15 -11  312.74  462.54   1 0.56268-0.89452 0.77186-0.43097-0.29597-0.11868
   1  15  11 -271.39  480.66   1 0.62226-0.80180 0.77889-0.33808-0.07810 0.49275
   1 -15  11  464.84  419.39   1 0.62556-0.29392 0.61201-0.95331 0.48385-0.06922
   1 -15  1218949.92 2412.67   1-0.25252 0.58706 0.32790-0.66728 0.91033-0.45834
  -1  15 -1215731.58  986.43   1-0.93357 0.59914 0.14964 0.18981 0.32563-0.77781
   1  15  1221647.70 4616.82   1-0.99789 0.82247 0.05239 0.39009 0.03832 0.41395
  -1 -15 -1218098.78 2987.01   1 0.16953 0.00646 0.46611-0.90936-0.86832 0.41595
  -1  15 -1217833.66 2587.69   1 0.55650-0.89165 0.76953-0.43082-0.31324-0.13910
   1  15  1214050.32 3047.07   1 0.62986-0.80610 0.77582-0.33284-0.03694 0.48930
   1 -15  13 1301.45  730.52   1-0.28785 0.62564 0.32588-0.66313 0.90052-0.41087
   1  15  13 1675.68  729.87   1-0.99555 0.82342 0.06320 0.38141 0.06985 0.42011
  -1 -15 -13 1722.13  983.03   1 0.18865-0.01626 0.48567-0.93140-0.85353 0.36362
  -1  15 -13 1848.14  734.93   1 0.55002-0.88847 0.76688-0.43036-0.33069-0.15935
   1  15  13  708.78  521.89   1 0.63606-0.80928 0.77163-0.32701 0.00190 0.48796
   1 -15  1434435.07 2140.22   1-0.31714 0.65819 0.32384-0.65897 0.89137-0.36405
   1  15  1437649.42 2814.46   1-0.99224 0.82340 0.07356 0.37318 0.10017 0.42747
  -1 -15 -1437328.26 2557.98   1 0.20447-0.03538 0.50107-0.94899-0.84090 0.31330
  -1  15 -1434503.37 5229.92   1 0.54324-0.88500 0.76392-0.42959-0.34827-0.17946
   1  15  1429887.63 1818.67   1 0.64080-0.81074 0.76679-0.32001 0.03737 0.49018
   1 -15  15  252.75  615.05   1-0.34113 0.68543 0.32193-0.65493 0.88316-0.31818
   1  15  15  613.29  691.56   1-0.98806 0.82250 0.08352 0.36534 0.12945 0.43589
  -1 -15 -15  784.34  525.57   1 0.21649-0.05070 0.51264-0.96275-0.83085 0.26557
  -1  15 -15 1655.36  801.43   1 0.53617-0.88124 0.76064-0.42849-0.36596-0.19947
   1 -15  1634343.16 2164.82   1-0.36047 0.70802 0.32023-0.65110 0.87607-0.27342
   1  15  1638518.37 7540.15   1-0.98306 0.82079 0.09313 0.35785 0.15781 0.44522
  -1 -15 -1635157.79 7050.86   1 0.22536-0.06288 0.52111-0.97342-0.82319 0.22022
  -1  15 -1630446.44 4156.95   1 0.52881-0.87719 0.75703-0.42706-0.38373-0.21940
   1 -15  17  228.11  484.64   1-0.37575 0.72656 0.31877-0.64751 0.87016-0.22985
   1  15  17  408.04  918.86   1-0.97731 0.81833 0.10243 0.35068 0.18536 0.45535
  -1 -15 -17  458.01  899.56   1 0.23162-0.07243 0.52704-0.98153-0.81766 0.17700
  -1  15 -17  620.31 1112.64   1 0.52116-0.87285 0.75308-0.42530-0.40157-0.23926
   1 -15  1823963.02 1641.87   1-0.38746 0.74152 0.31759-0.64420 0.86545-0.18747
   1  15  1818955.38 6510.30   1-0.97084 0.81515 0.11146 0.34377 0.21221 0.46620
  -1 -15 -1823933.26 4048.97   1 0.23564-0.07976 0.53084-0.98753-0.81404 0.13570
  -1  15 -1818093.42 3922.00   1 0.51321-0.86820 0.74878-0.42319-0.41945-0.25908
  -1 -15 -19 1514.26 1141.88   1 0.23776-0.08519 0.53284-0.99171-0.81212 0.09609
  -1  15 -19 1114.33  809.03   1 0.50496-0.86326 0.74412-0.42072-0.43736-0.27886
  -1 -17  1818943.23 2490.63   1-0.31078 0.61907 0.32431-0.75519 0.89343-0.21545
  -1  17  1823888.90 2482.36   1-0.99205 0.72252 0.07406 0.38117 0.10164 0.57676
   1 -17 -1821740.61 3887.81   1 0.23899 0.03084 0.53399-0.99068-0.81100 0.13266
   1  17 -1813786.46 5602.77   1 0.55691-0.86616 0.76969-0.33983-0.31210-0.36642
  -1 -17  17  101.18  415.92   1-0.29303 0.59807 0.32554-0.75855 0.89897-0.25865
  -1  17  17  788.63 1168.62   1-0.99553 0.72271 0.06326 0.38985 0.07002 0.57069
   1 -17 -17 1391.36  817.24   1 0.23403 0.03910 0.52932-0.98381-0.81550 0.17484
   1  17 -17  225.17  561.40   1 0.56547-0.87140 0.77285-0.34080-0.28799-0.35284
  -1 -17  1615826.66 1156.40   1-0.27052 0.57230 0.32693-0.76206 0.90550-0.30285
  -1  17  1618354.13 5558.14   1-0.99793 0.72183 0.05210 0.39888 0.03748 0.56555
   1 -17 -1615878.81 3679.24   1 0.22635 0.05008 0.52205-0.97435-0.82232 0.21935
  -1 -17  15  390.86  437.10   1-0.24252 0.54105 0.32839-0.76565 0.91287-0.34789
   1 -17 -15 1002.01  517.74   1 0.21535 0.06438 0.51156-0.96167-0.83182 0.26653
   1  17 -15  909.60  642.86   1 0.58186-0.88116 0.77763-0.34120-0.23813-0.32730
   1 -17 -1423085.08 2713.46   1 0.99907-0.71554-0.02916-0.41845 0.03158-0.55937
  -1 -17  1424698.47 1214.70   1-0.20715 0.50239 0.33050-0.76984 0.92079-0.39362
   1 -17 -1426441.29 1799.16   1 0.20023 0.08281 0.49696-0.94488-0.84435 0.31675
   1  17 -1420908.36 2422.07   1 0.58962-0.88562 0.77930-0.34070-0.21217-0.31556
   1 -17 -13 3759.61 1068.27   1 0.99759-0.71077-0.01648-0.42896 0.06739-0.55748
  -1 -17  13 1883.20  475.64   1-0.16556 0.45755 0.33163-0.77310 0.92876-0.43925
   1 -17 -13 1802.54  646.83   1 0.17987 0.10648 0.47703-0.92276-0.86028 0.37037
   1  17 -13 2938.12 1222.61   1 0.59713-0.88984 0.78042-0.33964-0.18538-0.30466
   1 -17 -1216432.24 2103.88   1 0.99451-0.70441-0.00326-0.44001 0.10455-0.55694
  -1 -17  1215424.80 1648.84   1-0.11579 0.40453 0.33220-0.77581 0.93607-0.48421
   1  17 -1212519.60 2431.01   1-0.97664 0.68838 0.10343 0.34019 0.18834-0.64062
   1 -17 -1217576.69 2772.60   1 0.15433 0.13556 0.45090-0.89414-0.87913 0.42676
   1  17 -1216393.43 2267.73   1 0.60439-0.89380 0.78094-0.33799-0.15761-0.29474
   1 -17 -11 1468.75  443.22   1 0.98963-0.69625 0.01054-0.45166 0.14318-0.55787
  -1 -17  11 1138.04  443.66   1-0.05692 0.34240 0.33180-0.77754 0.94162-0.52742
   1  17 -11  728.58  404.19   1-0.96074 0.67577 0.12357 0.32218 0.24837-0.66296
   1 -17 -11  891.47  500.35   1 0.11833 0.17487 0.41421-0.85526-0.90245 0.48778
   1  17 -11 1203.32 1550.58   1 0.61139-0.89751 0.78079-0.33567-0.12866-0.28599
  -1  17  11  919.66  460.82   1 0.65239-0.94606 0.71689-0.27658 0.24586 0.16868
  -1 -17  11  845.94  363.45   1 0.56378-0.27789 0.47990-0.92543 0.67219-0.25756
   1 -17 -1013036.54 2420.61   1 0.98271-0.68604 0.02500-0.46395 0.18343-0.56043
  -1 -17  1011387.00 1974.00   1 0.01176 0.27046 0.32988-0.77775 0.94394-0.56740
   1  17 -10 7543.46 1417.86   1-0.93763 0.65562 0.14624 0.30170 0.31537-0.69218
   1 -17 -1013130.64 2141.86   1 0.07027 0.22623 0.36379-0.80266-0.92882 0.55185
   1  17 -1013030.24 2951.70   1 0.61813-0.90095 0.77990-0.33260-0.09829-0.27866
  -1  17  10 9969.10 1789.37   1 0.65252-0.94947 0.71949-0.28134 0.23777 0.13908
  -1 -17  10 8456.84 2291.96   1 0.55375-0.27139 0.46124-0.90895 0.69326-0.31644
   1 -17  -9 3979.32 1363.90   1 0.97376-0.67485 0.03961-0.47655 0.22407-0.56344
  -1 -17   9 3584.08  883.39   1 0.09202 0.18690 0.32647-0.77648 0.94071-0.60178
   1  17  -9 1982.85  950.60   1-0.90605 0.62734 0.17000 0.28006 0.38750-0.72663
   1  17  -9 3725.82 1086.97   1 0.62457-0.90410 0.77815-0.32868-0.06620-0.27305
  -1  17   9 3053.71  945.90   1 0.65256-0.95279 0.72075-0.28474 0.23382 0.10535
  -1 -17   9 2385.85  689.24   1 0.54063-0.26154 0.43768-0.88754 0.71843-0.37929
  -1  17   9 2803.98  591.90   1-0.00155-0.29832-0.29139 0.72737 0.95660-0.61800
   1 -17  -8 1113.69  626.91   1 0.96182-0.65961 0.05558-0.49034 0.26794-0.56961
  -1  17   8  280.57  576.94   1 0.54812-0.85127 0.25793 0.17674 0.79563-0.49405
  -1 -17   8  447.35  321.15   1 0.18022 0.09545 0.31930-0.77145 0.93035-0.62908
   1  17  -8  394.11  229.88   1-0.86292 0.58750 0.19551 0.25667 0.46598-0.76743
   1  17  -8  880.47  478.57   1 0.63070-0.90693 0.77536-0.32372-0.03198-0.26957
  -1  17   8  619.85  237.82   1 0.65253-0.95603 0.71984-0.28598 0.23668 0.06480
  -1 -17   8  743.67  453.55   1 0.52339-0.24757 0.40772-0.85971 0.74820-0.44675
  -1  17   8  555.07  251.47   1 0.08706-0.39018-0.19034 0.62417 0.97784-0.67687
   1 -17  -711557.27 1722.24   1 0.94671-0.64121 0.07239-0.50498 0.31383-0.57778
  -1  17   713407.80 1203.84   1 0.50895-0.81558 0.26711 0.16499 0.81829-0.55461
  -1 -17   714013.60 1098.98   1 0.27600-0.00358 0.30844-0.76273 0.91032-0.64670
   1  17  -711493.63 1743.75   1-0.80381 0.53141 0.22340 0.23092 0.55133-0.81502
   1  17  -713635.75 2262.75   1 0.63647-0.90936 0.77128-0.31775 0.00470-0.26847
  -1  17   711410.63 1033.62   1 0.65225-0.95903 0.71477-0.28306 0.25232 0.01147
  -1 -17   711847.73  962.80   1 0.50067-0.22811 0.36966-0.82379 0.78273-0.51896
  -1  17   712162.41  914.75   1 0.20792-0.51434-0.04375 0.47539 0.97716-0.71375
   1 -17  -6  637.50  626.65   1 0.92789-0.61909 0.09009-0.52049 0.36179-0.58804
  -1  17   6  620.77  387.20   1 0.46301-0.77290 0.27724 0.15272 0.84187-0.61586
  -1 -17   6  327.89  268.83   1 0.37618-0.10697 0.29368-0.74997 0.87876-0.65275
   1  17  -6  470.00  225.77   1-0.72763 0.45853 0.25070 0.20574 0.63850-0.86453
   1  17  -6 1182.76  664.68   1 0.64169-0.91131 0.76564-0.30995 0.04488-0.27097
  -1  17   6  439.58  169.30   1 0.65037-0.96042 0.69853-0.26897 0.29843-0.07231
  -1 -17   6  933.90  316.00   1 0.47059-0.20130 0.32132-0.77759 0.82175-0.59567
  -1  17   6  683.63  208.78   1 0.37209-0.68193 0.17473 0.25500 0.91159-0.68551
   1 -17  -5  451.94  196.71   1 0.90474-0.59266 0.10870-0.53692 0.41184-0.60038
  -1 -17   5  848.93  325.23   1 0.47624-0.21029 0.27443-0.73287 0.83538-0.64704
  -1  17   5  562.52  701.43   1 0.40875-0.72190 0.28791 0.13990 0.86604-0.67770
   1  17  -5  892.82  391.68   1-0.63007 0.36426 0.27758 0.18100 0.72522-0.91353
   1  17  -5  411.29  566.16   1 0.64624-0.91258 0.75787-0.30002 0.08938-0.27779
  -1 -17   5  948.98  404.99   1 0.43057-0.16458 0.26000-0.71838 0.86429-0.67589
   1 -17  -410950.74 3095.63   1 0.87638-0.56067 0.12823-0.55438 0.46422-0.61506
  -1 -17   4 9780.87 1304.20   1 0.57221-0.30964 0.25165-0.71241 0.78053-0.62974
  -1  17   410194.75 2202.08   1 0.34519-0.66161 0.29877 0.12689 0.88970-0.73903
   1  17  -4 7903.11 1407.59   1-0.51294 0.25043 0.30043 0.16026 0.80412-0.95477
   1  17  -411108.22 2297.92   1 0.64978-0.91284 0.74721-0.28720 0.13949-0.29022
  -1 -17   411702.68 1513.38   1 0.37769-0.11497 0.18269-0.64320 0.90772-0.75701
   1 -17  -3 2261.87  753.90   1 0.84242-0.52342 0.14857-0.57253 0.51792-0.63105
  -1 -17   3 2624.25  841.58   1 0.65826-0.39896 0.22620-0.68913 0.71799-0.60490
  -1  17   3 2764.77  817.69   1 0.27116-0.59089 0.30906 0.11447 0.91156-0.79858
   1  17  -3 2223.68  598.46   1-0.37745 0.11797 0.31860 0.14421 0.86949-0.98248
   1  17  -3 2005.32  723.14   1 0.65173-0.91151 0.73243-0.27026 0.19694-0.30999
  -1 -17   3 2223.47  555.11   1 0.30771-0.04861 0.08624-0.54860 0.94756-0.83466
   1 -17  -2  388.80  384.74   1 0.80195-0.47966 0.16959-0.59136 0.57281-0.64823
  -1 -17   2  228.26  244.50   1 0.73253-0.47651 0.19959-0.66469 0.65081-0.57542
  -1  17   2  849.47  699.31   1 0.18722-0.51020 0.31862 0.10278 0.92920-0.85388
   1  17  -2  358.63  372.71   1-0.23343-0.02279 0.32880 0.13615 0.91509-0.99042
   1  17  -2  132.58  181.94   1 0.65200-0.90850 0.71169-0.24724 0.26149-0.33686
  -1 -17   2   89.30  233.89   1 0.21845 0.03739-0.03043-0.43405 0.97537-0.90011
  -1 -17   1  919.15  282.77   1 0.79532-0.54313 0.17277-0.64015 0.58103-0.54332
   1 -17  -1  933.42  421.90   1 0.75431-0.42874 0.19105-0.61063 0.62810-0.66581
  -1  17   1 1097.81  576.13   1 0.09333-0.41957 0.32638 0.09288 0.94061-0.90295
   1  17  -1 1266.92  432.60   1-0.08698-0.16595 0.33215 0.13492 0.93920-0.97686
   1  17  -1  906.35  346.12   1 0.64730-0.90052 0.68228-0.21568 0.33983-0.37752
  -1 -17   1 1358.07  395.16   1 0.10807 0.14446-0.16559-0.30095 0.98025-0.94263
  -1 -17   0  976.68  369.20   1 0.84497-0.59607 0.14714-0.61671 0.51415-0.51415
   1 -17   0  650.52  576.57   1 0.69824-0.36886 0.21249-0.62979 0.68359-0.68359
   1  17   0 1069.99  306.96   1 0.05225-0.30190 0.32884 0.14042 0.94293-0.94293
  -1  17   0 1095.35  351.88   1-0.01017-0.31933 0.33066 0.08641 0.94369-0.94369
  -1  17   0  784.14  151.05   1 0.19813-0.52742 0.49492-0.07768-0.84604 0.84604
  -1  17   0  853.42  192.48   1 0.53063-0.86014 0.75793-0.34086-0.37941 0.37941
   1  17   0 1350.85  332.72   1 0.63537-0.88532 0.63982-0.17107 0.43235-0.43235
  -1 -17  -1  585.46  304.98   1 0.88427-0.63866 0.12305-0.59481 0.45045-0.48816
   1 -17   1 1035.10  330.97   1 0.63541-0.30275 0.23346-0.64858 0.73603-0.69833
   1  17   1  310.13  408.67   1 0.17677-0.42317 0.31963 0.15177 0.93090-0.89324
  -1  17  -1  770.88  572.14   1-0.11886-0.21389 0.33219 0.08275 0.93568-0.97334
   1  17   1  643.25  409.65   1 0.15753-0.40399 0.45411 0.01720-0.87690 0.91460
  -1  17  -1  514.24  272.34   1 0.56861-0.90154 0.77379-0.35905-0.27912 0.24143
   1  17   1  793.95  206.25   1 0.61199-0.85860 0.57885-0.10768 0.53888-0.50119
   1 -17   1  696.05  184.80   1 0.10554 0.22678-0.16859-0.24587 0.98001-0.94239
  -1 -17  -2 3878.46 1115.76   1 0.91523-0.67323 0.10061-0.57446 0.39014-0.46556
   1 -17   2 3759.29 1062.75   1 0.56561-0.22967 0.25341-0.66635 0.78477-0.70937
   1  17   2 2732.59  702.12   1 0.28519-0.52834 0.30722 0.16632 0.90789-0.83257
  -1  17  -2 2822.56 1043.19   1-0.23125-0.10481 0.32889 0.08392 0.91561-0.99094
   1  17   2 2708.07  640.79   1 0.27897-0.52173 0.57087-0.09708-0.77219 0.84756
  -1  17  -2 2675.27  752.43   1 0.57905-0.91528 0.77692-0.36435-0.24714 0.17175
   1  17   2 2686.02  843.94   1 0.57169-0.81504 0.49491-0.02162 0.65438-0.57899
   1 -17   2 2700.08  657.17   1 0.28681 0.04883 0.05827-0.47068 0.95621-0.88095
  -1 -17  -323848.34 2182.75   1 0.93896-0.70024 0.08004-0.55606 0.33458-0.44770
   1 -17   326721.02 1684.13   1 0.48954-0.15027 0.27152-0.68213 0.82862-0.71561
   1  17   322533.97 1739.74   1 0.37758-0.61742 0.29344 0.18219 0.87824-0.76524
  -1  17  -318349.41 3193.45   1-0.34145 0.00212 0.32191 0.08877 0.88305-0.99604
   1  17   324478.24 1800.93   1 0.38149-0.62104 0.65794-0.18194-0.64928 0.76236
  -1  17  -323375.07 1452.53   1 0.58231-0.92183 0.77774-0.36735-0.23668 0.12360
   1  17   323214.82 1620.07   1 0.51126-0.75114 0.38722 0.08828 0.76724-0.65420
   1 -17   323594.42 1320.50   1 0.40006-0.06075 0.21492-0.62545 0.89093-0.77789
  -1 -17  -4 4221.36 1142.77   1 0.95716-0.72174 0.06110-0.53930 0.28303-0.43386
   1  17   4 3372.05 1261.72   1 0.45392-0.69049 0.27912 0.19867 0.84619-0.69552
   1 -17   4 3241.46 1219.91   1 0.41025-0.06771 0.28763-0.69609 0.86542-0.71475
  -1  17  -4 2731.53  547.49   1-0.44647 0.10389 0.31074 0.09781 0.83910-0.98976
   1  17   4 4398.60 1019.43   1 0.45735-0.69359 0.71422-0.23604-0.52982 0.68059
  -1  17  -4 4317.90 1146.68   1 0.58245-0.92526 0.77778-0.36956-0.23622 0.08543
   1 -17   4 4225.64  485.37   1 0.47143-0.12881 0.32263-0.73106 0.82076-0.67003
   1  17   4 4496.30 1024.05   1 0.43286-0.66938 0.26344 0.21414 0.86210-0.71138
  -1 -17  -5 7053.61 1939.99   1 0.97098-0.73885 0.04362-0.52401 0.23513-0.42367
   1  17   5 5370.19 1455.39   1 0.51663-0.74994 0.26532 0.21462 0.81406-0.62571
   1 -17   5 4354.91 1453.16   1 0.32942 0.01637 0.30121-0.70752 0.89484-0.70650
  -1  17  -5 5011.30 1096.34   1-0.54393 0.19829 0.29517 0.11128 0.78549-0.97380
   1  17   5 5575.36 1450.43   1 0.51188-0.74503 0.74804-0.26790-0.42237 0.61086
  -1  17  -5 6691.90 1825.63   1 0.58087-0.92698 0.77739-0.37134-0.24132 0.05284
   1 -17   5 5940.62 1006.40   1 0.51759-0.17171 0.39785-0.80414 0.75749-0.56909
   1  17   5 7031.84 1241.41   1 0.34486-0.57811 0.13652 0.34319 0.92866-0.74027
  -1 -17  -629357.03 1689.10   1 0.98092-0.75104 0.02821-0.51066 0.19232-0.41852
   1  17   627977.66 1647.14   1 0.56843-0.79822 0.25266 0.22983 0.78296-0.55678
   1 -17   628432.27 1557.81   1 0.24940 0.09959 0.31179-0.71607 0.91683-0.69087
  -1  17  -621940.90 2466.71   1-0.62993 0.28099 0.27761 0.12672 0.72533-0.95130
   1  17   626939.24 1389.18   1 0.54938-0.77922 0.76661-0.28428-0.33237 0.55855
  -1  17  -625442.53 1759.85   1 0.57819-0.92760 0.77669-0.37281-0.24987 0.02370
   1 -17   625571.72 1687.93   1 0.54831-0.19917 0.45139-0.85554 0.70398-0.47789
   1  17   629080.64 1674.36   1 0.25581-0.48568 0.01753 0.46405 0.96656-0.74078
  -1 -17  -7 6627.59 2155.92   1 0.98852-0.76192 0.01315-0.49777 0.15046-0.41435
   1  17   7 4333.83 1309.15   1 0.60989-0.83641 0.24113 0.24354 0.75490-0.49102
   1 -17   7 5142.93 1376.59   1 0.17254 0.17971 0.32003-0.72218 0.93156-0.66794
  -1  17  -7 4598.60 1334.40   1-0.70502 0.35278 0.25754 0.14465 0.66076-0.92445
  -1  17  -7 6251.28 1348.87   1 0.57472-0.92742 0.77570-0.37400-0.26071-0.00315
   1  17   7 4677.78 1295.52   1 0.57649-0.80330 0.77621-0.29198-0.25521 0.51908
   1 -17   7 4365.60 1294.29   1 0.56930-0.21667 0.49034-0.89230 0.65988-0.39603
   1  17   7 5275.89 1421.09   1 0.17408-0.40070-0.08595 0.56968 0.98097-0.71755
  -1 -17  -8  669.73  393.78   1 0.99381-0.77049-0.00093-0.48584 0.11107-0.41267
   1  17   8  196.42  307.58   1 0.64344-0.86667 0.23096 0.25588 0.72982-0.42824
   1 -17   8  731.33  401.81   1 0.10050 0.25500 0.32589-0.72590 0.94004-0.63877
  -1  17  -8  475.93  373.87   1-0.76800 0.41246 0.23714 0.16294 0.59492-0.89628
  -1  17  -8  891.57  707.49   1 0.57062-0.92662 0.77444-0.37492-0.27315-0.02841
   1  17   8  697.54  622.09   1 0.59555-0.81906 0.78023-0.29382-0.19118 0.49274
   1 -17   8  289.55  281.86   1 0.58385-0.22794 0.51871-0.91853 0.62454-0.32299
   1  17   8  745.28  523.58   1 0.10243-0.32576-0.17227 0.65817 0.97970-0.67873
  -1 -17  -9 5174.31 1115.22   1 0.99716-0.77713-0.01419-0.47475 0.07383-0.41312
   1 -17   9 3488.42  953.77   1 0.03343 0.32537 0.32894-0.72682 0.94375-0.60486
  -1  17  -9 2234.33  953.81   1-0.82036 0.46151 0.21640 0.18156 0.52931-0.86835
  -1  17  -9 3246.21 1082.55   1 0.56597-0.92526 0.77302-0.37562-0.28652-0.05274
   1  17   9 2850.14 1002.77   1 0.60968-0.82990 0.78089-0.29231-0.13593 0.47519
   1 -17   9 2315.72  948.79   1 0.59410-0.23492 0.53966-0.93735 0.59649-0.25725
   1  17   9 2687.11  724.05   1 0.04200-0.26209-0.24239 0.73045 0.96926-0.63066
  -1 -17 -1035150.77 3013.21   1 0.99890-0.78214-0.02673-0.46437 0.03845-0.41544
   1 -17  1032422.71 1272.62   1-0.02591 0.38798 0.33113-0.72687 0.94322-0.56668
  -1  17 -1030503.33 1371.05   1-0.86390 0.50205 0.19499 0.20082 0.46438-0.84119
  -1  17 -1033352.42 2203.82   1 0.56090-0.92350 0.77121-0.37599-0.30102-0.07593
   1  17  1034627.42 1386.25   1 0.62041-0.83733 0.77939-0.28864-0.08732 0.46428
   1 -17  1035871.98 1912.76   1 0.60138-0.23893 0.55515-0.95070 0.57457-0.19764
  -1 -17 -11  660.13  760.52   1 0.99924-0.78577-0.03864-0.45463 0.00468-0.41937
   1 -17  11  597.83  623.30   1-0.07844 0.44376 0.33208-0.72569 0.93998-0.52577
  -1  17 -11  360.55  164.23   1-0.89849 0.53334 0.17494 0.21875 0.40262-0.81711
  -1 -17 -11  582.78  406.88   1 0.05143 0.16195 0.34359-0.83678-0.93770 0.52303
  -1  17 -11 1060.84  875.30   1 0.55543-0.92133 0.76910-0.37607-0.31617-0.09847
   1  17  11  509.31  628.91   1 0.62868-0.84230 0.77643-0.28350-0.04376 0.45841
   1 -17  11  562.14  519.19   1 0.60656-0.24083 0.56653-0.95994 0.55778-0.14315
   1 -17  1241924.25 2650.01   1-0.12429 0.49287 0.33217-0.72364 0.93499-0.48313
  -1  17 -1231206.38 2045.65   1-0.92613 0.55770 0.15557 0.23601 0.34360-0.79577
   1  17  1239739.28 4051.50   1-0.99836 0.78898 0.04920 0.44541 0.02905 0.42322
  -1 -17 -1241394.39 2613.05   1 0.08426 0.12581 0.37864-0.87401-0.92169 0.46933
  -1  17 -1237569.68 4504.19   1 0.54958-0.91880 0.76670-0.37586-0.33183-0.12051
   1  17  1233671.70 2000.38   1 0.63533-0.84592 0.77223-0.27770-0.00309 0.45528
   1 -17  13 -289.26  500.17   1-0.16384 0.53567 0.33166-0.72100 0.92905-0.43954
  -1  17 -13  276.52  357.37   1-0.94795 0.57622 0.13696 0.25249 0.28745-0.77730
   1  17  13   80.09  828.00   1-0.99638 0.79028 0.05992 0.43681 0.06026 0.42969
  -1 -17 -13  845.14  917.19   1 0.11066 0.09611 0.40627-0.90382-0.90702 0.41696
  -1  17 -13  808.03  780.49   1 0.54339-0.91592 0.76399-0.37533-0.34789-0.14215
   1 -17  1423148.73 1541.61   1-0.19756 0.57265 0.33081-0.71802 0.92278-0.39561
  -1 -17 -1423378.63 3427.67   1 0.13170 0.07176 0.42794-0.92768-0.89415 0.36639
  -1  17 -1417935.61 3566.96   1 0.53686-0.91270 0.76097-0.37450-0.36427-0.16347
   1 -17  15  596.35  604.04   1-0.22677 0.60515 0.32908-0.71422 0.91666-0.35168
   1  17  15 1083.71  848.20   1-0.98958 0.79005 0.08016 0.42082 0.11957 0.44577
  -1 -17 -15  629.30  867.34   1 0.14828 0.05187 0.44480-0.94673-0.88326 0.31780
  -1  17 -15 1077.76  776.88   1 0.53000-0.90915 0.75763-0.37334-0.38090-0.18454
   1 -17  1626925.67 1759.24   1-0.25039 0.63202 0.32800-0.71101 0.91088-0.30823
   1  17  1627436.62 6193.76   1-0.98491 0.78867 0.08978 0.41333 0.14791 0.45512
  -1 -17 -1620371.58 4148.73   1 0.16115 0.03570 0.45774-0.96186-0.87435 0.27119
  -1  17 -1622086.58 5881.98   1 0.52282-0.90528 0.75395-0.37185-0.39774-0.20539
   1 -17  17  228.83  391.84   1-0.26972 0.65460 0.32697-0.70784 0.90572-0.26540
   1  17  17  507.27  967.90   1-0.97947 0.78652 0.09910 0.40613 0.17550 0.46522
  -1 -17 -17 1244.05  677.50   1 0.17087 0.02266 0.46744-0.97374-0.86734 0.22649
  -1  17 -17  936.19 1432.48   1 0.51532-0.90108 0.74994-0.37003-0.41475-0.22608
   1 -17  1825065.74 1883.15   1-0.28520 0.67334 0.32604-0.70479 0.90130-0.22332
   1  17  1826729.92 5177.71   1-0.97330 0.78363 0.10817 0.39918 0.20243 0.47598
  -1 -17 -1823780.66 4832.95   1 0.17793 0.01230 0.47444-0.98293-0.86211 0.18356
  -1  17 -1820305.71 3354.88   1 0.50750-0.89657 0.74558-0.36785-0.43189-0.24663
  -1  19  17  162.19  695.31   1-0.99580 0.68900 0.06226 0.44297 0.06710 0.57361
   1  19 -17  443.17  899.35   1 0.55846-0.89847 0.77029-0.28611-0.30783-0.33299
  -1  19  16 4836.93 2071.01   1-0.99806 0.68798 0.05129 0.45182 0.03511 0.56791
   1  19 -16 2810.27 1015.51   1 0.56669-0.90339 0.77327-0.28690-0.28444-0.31869
  -1 -19  15  273.24  309.47   1-0.09841 0.43098 0.33221-0.82155 0.93805-0.37323
   1  19 -15 1014.31 1202.22   1 0.57472-0.90811 0.77570-0.28716-0.26070-0.30473
   1 -19 -1414904.64 4082.81   1 0.99905-0.68145-0.02886-0.47091 0.03243-0.56022
  -1 -19  1413928.31 1183.57   1-0.05859 0.38791 0.33183-0.82330 0.94151-0.41434
   1 -19 -1416659.46 1240.78   1 0.10334 0.21402 0.39865-0.89840-0.91125 0.38349
   1  19 -1413052.39 3968.93   1 0.58242-0.91251 0.77777-0.28705-0.23633-0.29140
   1 -19 -13 1704.35 1160.50   1 0.99759-0.67671-0.01653-0.48107 0.06724-0.55733
  -1 -19  13 1346.63  558.02   1-0.01192 0.33798 0.33072-0.82433 0.94365-0.45413
   1 -19 -13 1078.89  472.87   1 0.07343 0.24723 0.36716-0.86472-0.92725 0.43718
   1  19 -13 1610.13  977.54   1 0.58986-0.91666 0.77935-0.28646-0.21135-0.27869
   1 -19 -1219256.33 2854.61   1 0.99465-0.67048-0.00375-0.49169 0.10319-0.55558
  -1 -19  1218895.41 1079.34   1 0.04208 0.28071 0.32853-0.82427 0.94355-0.49169
   1 -19 -1218056.35 1167.55   1 0.03464 0.28933 0.32539-0.82076-0.94494 0.49257
   1  19 -1217182.38 4633.67   1 0.59706-0.92056 0.78041-0.28535-0.18564-0.26670
   1 -19 -11 1590.76  529.24   1 0.99004-0.66260 0.00954-0.50282 0.14039-0.55509
  -1 -19  11 1194.27  528.77   1 0.10523 0.21427 0.32556-0.82343 0.93964-0.52539
   1  19 -11 1155.49  948.93   1 0.60402-0.92422 0.78092-0.28369-0.15907-0.25557
  -1  19  11  929.10  343.61   1 0.01972-0.34713-0.26762 0.75997 0.96332-0.54948
   1 -19 -10 6229.17 1551.27   1 0.98357-0.65285 0.02338-0.51450 0.17895-0.55594
  -1 -19  10 5691.51 1732.01   1 0.17437 0.14187 0.31986-0.81987 0.93127-0.55468
   1  19 -10 5775.30 2172.75   1 0.61073-0.92765 0.78084-0.28143-0.13147-0.24548
  -1 -19  10 3354.25 1214.07   1 0.52146-0.20502 0.40442-0.90426 0.75134-0.37453
  -1  19  10 5535.70 1220.65   1 0.08639-0.41704-0.19113 0.68134 0.97775-0.60153
   1 -19  -9  754.77  648.94   1 0.97500-0.64098 0.03783-0.52677 0.21895-0.55824
  -1 -19   9  384.64  247.62   1 0.25027 0.06272 0.31168-0.81383 0.91663-0.57769
   1  19  -9  282.46  297.05   1-0.89882 0.58611 0.17473 0.32745 0.40197-0.74111
   1  19  -9 1392.18  871.85   1 0.61720-0.93082 0.78007-0.27849-0.10261-0.23664
  -1 -19   9   16.18  242.08   1 0.50481-0.19165 0.37649-0.87847 0.77679-0.43765
  -1  19   9  539.01  216.51   1 0.17425-0.50821-0.08574 0.57375 0.98096-0.64228
   1 -19  -8 6825.60 1753.22   1 0.96443-0.62827 0.05235-0.53928 0.25909-0.56075
  -1 -19   8 7059.45 1836.62   1 0.33147-0.02165 0.30090-0.80502 0.89419-0.59284
   1  19  -8 3991.24 1346.18   1-0.85416 0.54474 0.20002 0.30428 0.47999-0.78144
   1  19  -8 5926.64 1604.26   1 0.62342-0.93374 0.77854-0.27478-0.07220-0.22936
  -1  19   8 5501.42  580.43   1 0.64310-0.98071 0.66527-0.17933 0.37923-0.07774
  -1 -19   8 5213.75 1290.99   1 0.48341-0.17351 0.34167-0.84579 0.80595-0.50450
  -1  19   8 5359.00 1048.96   1 0.29065-0.62786 0.06338 0.42248 0.95472-0.65368
   1 -19  -7  456.96  485.32   1 0.95079-0.61134 0.06814-0.55288 0.30223-0.56619
  -1 -19   7 1808.60  643.76   1 0.41564-0.10909 0.28662-0.79290 0.86318-0.59950
   1  19  -7  679.42  322.33   1-0.79443 0.48800 0.22717 0.27928 0.56326-0.82695
   1  19  -7  202.72  340.49   1 0.62936-0.93639 0.77608-0.27015-0.03984-0.22402
  -1 -19   7  935.24  321.52   1 0.45572-0.14912 0.29829-0.80452 0.83864-0.57488
  -1  19   7  805.73  237.16   1 0.45223-0.79285 0.29290 0.19108 0.84243-0.57867
   1 -19  -6 8443.67 2888.78   1 0.93402-0.59127 0.08464-0.56720 0.34704-0.57329
  -1 -19   6 7772.58 1433.75   1 0.49985-0.19656 0.26921-0.77763 0.82320-0.59719
  -1  19   6 5610.95 2284.70   1 0.39542-0.73938 0.29032 0.19176 0.87140-0.64539
   1  19  -6 4938.18 1530.50   1-0.71974 0.41662 0.25314 0.25543 0.64643-0.87245
   1  19  -6 9371.63 2004.34   1 0.63499-0.93871 0.77249-0.26473-0.00533-0.22076
  -1 -19   6 6377.47 1495.79   1 0.42010-0.11677 0.24438-0.75274 0.87394-0.64787
   1 -19  -5 7126.79 1617.95   1 0.91365-0.56762 0.10187-0.58225 0.39350-0.58204
  -1 -19   5 6715.58 1400.75   1 0.58165-0.28175 0.24910-0.75985 0.77435-0.58586
  -1  19   5 4836.48 1404.29   1 0.34089-0.68811 0.29944 0.18049 0.89113-0.70279
   1  19  -5 4178.98  748.30   1-0.62695 0.32712 0.27830 0.23241 0.72764-0.91595
   1  19  -5 6112.90 1362.71   1 0.64021-0.94064 0.76750-0.25758 0.03257-0.22098
  -1 -19   5 5476.03 1223.46   1 0.37412-0.07407 0.17761-0.68811 0.91020-0.72180
   1 -19  -4 3878.98 1202.33   1 0.88920-0.53988 0.11981-0.59802 0.44153-0.59236
  -1 -19   4 4037.15 1071.59   1 0.65653-0.35991 0.22676-0.73969 0.71940-0.56861
  -1  19   4 2658.01 1076.42   1 0.27780-0.62834 0.30820 0.16962 0.90985-0.75921
   1  19  -4 2498.63  825.73   1-0.51883 0.22229 0.29947 0.21335 0.80070-0.95134
   1  19  -4 3890.65 1142.94   1 0.64488-0.94203 0.76062-0.24855 0.07462-0.22535
  -1 -19   4 3148.04  756.41   1 0.31453-0.01815 0.09546-0.60776 0.94443-0.79391
   1 -19  -3 5383.97 1752.94   1 0.85994-0.50695 0.13844-0.61458 0.49125-0.60438
  -1 -19   3 5582.36 1360.53   1 0.72310-0.42976 0.20325-0.71834 0.66015-0.54706
  -1  19   3 3785.86 1130.84   1 0.20662-0.56042 0.31663 0.15904 0.92576-0.81278
   1  19  -3 4088.43 1263.81   1-0.39642 0.10286 0.31665 0.19830 0.86173-0.97472
   1  19  -3 5296.26 1141.13   1 0.64875-0.94262 0.75112-0.23689 0.12218-0.23523
  -1 -19   3 5039.80 1319.61   1 0.23945 0.05367-0.00361-0.51082 0.97090-0.85800
   1 -19  -2 4934.13 1451.83   1 0.82570-0.46943 0.15762-0.63156 0.54162-0.61704
  -1 -19   2 4504.70 1076.20   1 0.78148-0.49201 0.17919-0.69656 0.59764-0.52222
  -1  19   2 3234.34 1010.25   1 0.12692-0.48397 0.32395 0.14959 0.93752-0.86220
   1  19  -2 2992.00  805.92   1-0.26801-0.02228 0.32707 0.19001 0.90619-0.98152
   1  19  -2 3675.51 1073.50   1 0.65131-0.94191 0.73783-0.22144 0.17714-0.25250
  -1 -19   2 3640.89  847.35   1 0.14611 0.14369-0.11998-0.39649 0.98196-0.90672
  -1 -19   1 3431.78  773.05   1 0.82924-0.54307 0.15575-0.67530 0.53673-0.49902
   1 -19  -1 4784.86 1720.34   1 0.78586-0.42630 0.17719-0.64894 0.59247-0.63018
  -1  19   1 2939.48 1060.23   1 0.03819-0.39852 0.32872 0.14262 0.94365-0.90599
   1  19  -1 3441.79  833.80   1-0.13732-0.14967 0.33206 0.18715 0.93320-0.97086
   1  19  -1 3756.12 1087.65   1 0.65250-0.93983 0.71911-0.20043 0.23897-0.27666
  -1 -19   1 3192.65  848.11   1 0.03507 0.25148-0.25027-0.26835 0.96753-0.92991
  -1 -19   0 2493.62  631.36   1 0.86840-0.58551 0.13328-0.65502 0.47760-0.47760
   1 -19   0 3041.90 1001.31   1 0.74008-0.37724 0.19690-0.66647 0.64303-0.64303
   1  19   0 2476.16  612.96   1-0.01310-0.27064 0.33075 0.19059 0.94362-0.94362
  -1  19   0 1829.35  503.01   1-0.05636-0.30721 0.33179 0.13741 0.94166-0.94166
   1  19   0 2039.95  828.53   1 0.09442-0.37826 0.38932 0.13193-0.91624 0.91624
   1  19   0 2413.60  720.64   1 0.64925-0.93330 0.69196-0.17113 0.31567-0.31567
  -1 -19  -1 4204.22 1029.30   1 0.90031-0.62107 0.11197-0.63580 0.42058-0.45828
   1 -19   1 5499.97 1399.40   1 0.68742-0.32071 0.21634-0.68362 0.69328-0.65559
   1  19   1 4031.51  800.30   1 0.10283-0.38329 0.32573 0.19781 0.93985-0.90219
  -1  19  -1 3033.04 1100.70   1-0.15572-0.21111 0.33181 0.13526 0.93040-0.96805
  -1  19  -1 3383.93  635.09   1 0.05266-0.41963 0.34492 0.12202-0.93715 0.89945
   1  19   1 3988.26  817.70   1 0.21865-0.49876 0.51472 0.00902-0.82900 0.86669
  -1  19  -1 4001.03  858.55   1 0.51395-0.88084 0.74918-0.28216-0.41781 0.38012
   1  19   1 3914.02  933.09   1 0.63928-0.92006 0.65206-0.12908 0.40757-0.36989
  -1 -19  -2 7159.58 1773.57   1 0.92555-0.64959 0.09211-0.61812 0.36723-0.44265
   1 -19   2 7457.10 1683.82   1 0.62981-0.25983 0.23518-0.70029 0.74028-0.66488
   1  19   2 5907.48 1179.16   1 0.20508-0.48230 0.31680 0.20888 0.92605-0.85073
  -1  19  -2 5440.28 1155.59   1-0.25820-0.11194 0.32760 0.13734 0.90884-0.98417
   1  19   2 6373.17 1210.51   1 0.33447-0.61137 0.61918-0.09322-0.71044 0.78583
  -1  19  -2 6045.13 1325.65   1 0.54561-0.91581 0.76498-0.30014-0.34220 0.26681
   1  19   2 5198.96 1003.74   1 0.61844-0.89588 0.59413-0.06872 0.51432-0.43894
   1 -19   2 6038.54  669.28   1 0.16934 0.20025-0.09160-0.37279 0.98129-0.90604
  -1 -19  -3  506.44  371.95   1 0.94553-0.67286 0.07360-0.60179 0.31710-0.43022
   1 -19   3  223.90  455.15   1 0.56714-0.19388 0.25300-0.71594 0.78379-0.67069
   1  19   3  533.14  650.27   1 0.29419-0.56815 0.30599 0.22182 0.90543-0.79245
  -1  19  -3  272.13  363.37   1-0.35882-0.01458 0.32038 0.14244 0.87669-0.98969
   1  19   3  850.00  230.34   1 0.42683-0.70042 0.69263-0.16448-0.58143 0.69451
  -1  19  -3  523.50  299.52   1 0.55732-0.93084 0.76985-0.30719-0.31098 0.19789
   1  19   3  681.43  175.46   1 0.58165-0.85582 0.51434 0.01320 0.63017-0.51709
   1 -19   3  523.39  196.90   1 0.30456 0.06835 0.08200-0.54435 0.94895-0.83606
  -1 -19  -4  969.42  535.93   1 0.96119-0.69183 0.05634-0.58672 0.27003-0.42086
   1 -19   4 -109.27  362.33   1 0.49998-0.12338 0.26917-0.72977 0.82313-0.67246
   1  19   4  385.22  326.50   1 0.37100-0.64163 0.29456 0.23536 0.88067-0.73000
  -1  19  -4  608.25  576.23   1-0.45545 0.07879 0.30956 0.15113 0.83470-0.98536
   1  19   4  433.64  238.35   1 0.49530-0.76584 0.73845-0.20836-0.45755 0.60833
  -1  19  -4  378.62  267.42   1 0.56211-0.93893 0.77166-0.31119-0.29760 0.14681
   1  19   4  242.20  194.86   1 0.52655-0.79724 0.41313 0.11663 0.74301-0.59228
   1 -19   4  243.81  297.67   1 0.39436-0.01772 0.20665-0.66716 0.89541-0.74469
  -1 -19  -5  957.20  623.73   1 0.97333-0.70726 0.04024-0.57279 0.22581-0.41435
   1  19   5  976.03  542.87   1 0.43542-0.70279 0.28283 0.24924 0.85464-0.66629
   1 -19   5  840.02  431.60   1 0.43093-0.05106 0.28371-0.74215 0.85662-0.66828
  -1  19  -5  178.63  306.57   1-0.54632 0.16664 0.29474 0.16384 0.78400-0.97230
   1  19   5  447.97  260.11   1 0.54173-0.80896 0.76324-0.23096-0.35210 0.54058
  -1  19  -5 1095.44  456.44   1 0.56348-0.94361 0.77215-0.31387-0.29369 0.10521
   1  19   5  331.73  276.40   1 0.45594-0.72325 0.29863 0.23320 0.83840-0.65000
   1 -19   5  479.27  344.06   1 0.45466-0.07474 0.29665-0.75503 0.83980-0.65140
  -1 -19  -6 6921.44 1640.05   1 0.98220-0.71826 0.02592-0.56053 0.18599-0.41218
   1  19   6 3893.42 1322.98   1 0.48939-0.75350 0.27156 0.26267 0.82870-0.60269
   1 -19   6 6172.10 1971.14   1 0.36110 0.02202 0.29621-0.75250 0.88423-0.65821
  -1  19  -6 4099.95 1156.75   1-0.62768 0.24471 0.27813 0.17833 0.72708-0.95305
  -1  19  -6 5838.81 1530.70   1 0.56283-0.94627 0.77192-0.31582-0.29554 0.06937
   1  19   6 5316.64 1345.47   1 0.57401-0.83820 0.77549-0.24132-0.26287 0.48905
   1 -19   6 5304.39  912.85   1 0.49639-0.11317 0.36265-0.81892 0.78871-0.56262
   1  19   6 5515.53 1174.53   1 0.37749-0.64152 0.18240 0.35157 0.90787-0.68179
  -1 -19  -7 2483.57  843.11   1 0.98913-0.72847 0.01174-0.54852 0.14653-0.41043
   1  19   7 1157.52  580.16   1 0.53497-0.79554 0.26122 0.27561 0.80347-0.53958
   1 -19   7 2224.53  569.70   1 0.29214 0.09418 0.30627-0.76057 0.90600-0.64238
  -1  19  -7 1346.95  711.34   1-0.70001 0.31374 0.25899 0.19533 0.66550-0.92919
  -1  19  -7 2350.16  797.55   1 0.56084-0.94759 0.77119-0.31728-0.30117 0.03730
   1  19   7 1530.53  577.61   1 0.59558-0.85648 0.78023-0.24388-0.19105 0.45492
   1 -19   7 1269.76  672.75   1 0.52569-0.13920 0.41164-0.86578 0.74444-0.48067
   1  19   7 1631.03  625.85   1 0.29790-0.55855 0.07305 0.46275 0.95179-0.68838
  -1 -19  -811979.09  903.11   1 0.99403-0.73664-0.00164-0.53729 0.10909-0.41068
   1 -19   811893.91 1262.05   1 0.22572 0.16385 0.31455-0.76670 0.92201-0.62073
  -1  19  -8 7888.25 1631.04   1-0.76169 0.37213 0.23938 0.21282 0.60208-0.90345
  -1  19  -811252.25 2112.74   1 0.55788-0.94794 0.77007-0.31834-0.30944 0.00787
   1  19   8 8344.85 1410.50   1 0.61086-0.86846 0.78083-0.24230-0.13093 0.43249
   1 -19   810121.04 1624.56   1 0.54668-0.15692 0.44845-0.90044 0.70712-0.40567
   1  19   8 8910.75 1465.31   1 0.22420-0.48161-0.02313 0.56108 0.97426-0.67322
  -1 -19  -9 1366.58  475.14   1 0.99719-0.74309-0.01434-0.52676 0.07341-0.41270
   1 -19   9  280.71  399.88   1 0.16304 0.22978 0.32091-0.77092 0.93297-0.59403
  -1  19  -9  232.82  173.38   1-0.81382 0.42095 0.21922 0.23087 0.53817-0.87720
  -1  19  -9  411.46  499.51   1 0.55416-0.94752 0.76860-0.31906-0.31961-0.01965
   1  19   9  282.16  225.72   1 0.62200-0.87630 0.77897-0.23827-0.07943 0.41870
   1 -19   9   86.24  327.61   1 0.56196-0.16868 0.47651-0.92631 0.67611-0.33688
   1  19   9   65.10  197.22   1 0.15848-0.41258-0.10492 0.64505 0.98177-0.64317
  -1 -19 -10 3629.06 1008.50   1 0.99887-0.74806-0.02644-0.51683 0.03928-0.41627
   1 -19  10 3908.18 1510.92   1 0.10501 0.29107 0.32558-0.77345 0.93966-0.56306
  -1  19 -10 1763.27  690.93   1-0.85785 0.46200 0.19814 0.24980 0.47415-0.85096
  -1  19 -10 3368.35 1207.45   1 0.54982-0.94649 0.76680-0.31945-0.33121-0.04574
   1 -19  10 1821.30  627.81   1 0.57313-0.17658 0.49768-0.94535 0.65101-0.27408
   1  19  10 1953.37  616.89   1 0.10198-0.35284-0.17281 0.71509 0.97966-0.60344
  -1 -19 -11  862.40  280.57   1 0.99925-0.75172-0.03800-0.50744 0.00651-0.42120
   1 -19  11  517.87  535.11   1 0.05217 0.34715 0.32884-0.77457 0.94294-0.52868
  -1  19 -11 1284.07 1144.63   1 0.54495-0.94493 0.76469-0.31952-0.34391-0.07074
   1  19  11  515.96  395.93   1 0.05424-0.30185-0.22840 0.77283 0.97205-0.55821
   1 -19  1212286.98 1095.60   1 0.00373 0.39891 0.33018-0.77379 0.94390-0.49204
   1  19  1214268.03 3634.00   1-0.99848 0.75512 0.04830 0.49843 0.02643 0.42584
  -1  19 -1211241.77 3299.26   1 0.53960-0.94289 0.76226-0.31928-0.35746-0.09489
   1  19  1210860.57 1879.41   1 0.01444-0.25881-0.27355 0.82013 0.96174-0.51028
   1 -19  13  439.85  360.56   1-0.03820 0.44410 0.33143-0.77291 0.94270-0.45319
   1  19  13 1141.87 1375.31   1-0.99663 0.75656 0.05881 0.49005 0.05701 0.43294
  -1  19 -13 1045.40 1272.84   1 0.53383-0.94043 0.75951-0.31872-0.37169-0.11835
   1 -19  1424241.47 1496.58   1-0.07487 0.48403 0.33205-0.77139 0.94028-0.41311
   1  19  1425413.96 6887.93   1-0.99384 0.75706 0.06894 0.48204 0.08665 0.44100
  -1 -19 -1424310.46 1593.74   1 0.04759 0.18994 0.33945-0.89132-0.93941 0.41165
  -1  19 -1423233.02 4080.99   1 0.52765-0.93756 0.75644-0.31783-0.38648-0.14126
   1 -19  15  794.85  654.71   1-0.10657 0.51898 0.33222-0.76942 0.93716-0.37233
   1  19  15  395.14  622.88   1-0.99018 0.75668 0.07876 0.47435 0.11544 0.44989
  -1 -19 -15  813.07  784.15   1 0.06919 0.16504 0.36264-0.91670-0.92935 0.36389
  -1  19 -15  392.05  839.99   1 0.52109-0.93431 0.75304-0.31662-0.40171-0.16372
   1 -19  16 6995.39 3407.62   1-0.13362 0.54928 0.33210-0.76717 0.93373-0.33125
   1  19  16 8810.68 3769.52   1-0.98570 0.75549 0.08828 0.46695 0.14349 0.45954
  -1  19 -16 7430.47 4064.29   1 0.51417-0.93069 0.74931-0.31507-0.41732-0.18581
   1  21 -15  726.34  546.91   1 0.56512-0.93259 0.77273-0.23204-0.28898-0.27645
   1 -21 -14 3788.50 1592.62   1 0.99914-0.64748-0.03045-0.52148 0.02792-0.55571
   1  21 -14 3930.86 2021.84   1 0.57277-0.93695 0.77512-0.23229-0.26667-0.26106
   1 -21 -13  247.00  424.62   1 0.99792-0.64298-0.01853-0.53123 0.06160-0.55168
   1  21 -13  457.85  703.23   1 0.58010-0.94098 0.77719-0.23219-0.24382-0.24622
   1 -21 -12 6815.32 1929.83   1 0.99533-0.63711-0.00622-0.54138 0.09624-0.54863
  -1 -21  12 5046.91 1528.89   1 0.19829 0.15852 0.31750-0.86538 0.92729-0.47537
   1  21 -12 4040.58 1877.09   1 0.58718-0.94477 0.77883-0.23165-0.22053-0.23182
   1 -21 -11 1562.30  585.74   1 0.99123-0.62972 0.00651-0.55195 0.13192-0.54661
  -1 -21  11  654.62  491.55   1 0.25890 0.09466 0.31062-0.86063 0.91459-0.50034
   1  21 -11  803.07  863.35   1 0.59401-0.94831 0.78002-0.23067-0.19672-0.21792
   1 -21 -1020145.27 4249.60   1 0.98546-0.62067 0.01971-0.56298 0.16872-0.54571
  -1 -21  1020216.66 1145.70   1 0.32438 0.02602 0.30197-0.85392 0.89643-0.51974
   1  21 -1018018.92 2522.83   1 0.60061-0.95161 0.78074-0.22922-0.17231-0.20464
   1 -21  -9 1250.26  670.92   1 0.97782-0.60975 0.03340-0.57451 0.20672-0.54601
  -1 -21   9  468.30  484.91   1 0.39356-0.04642 0.29066-0.84476 0.87213-0.53311
   1  21  -9   68.23  475.26   1 0.60698-0.95469 0.78096-0.22727-0.14715-0.19211
  -1 -21   9  659.60  483.54   1 0.46266-0.11542 0.30889-0.86299 0.83097-0.49184
   1 -21  -810499.04 2356.06   1 0.96849-0.59838 0.04705-0.58615 0.24456-0.54622
  -1 -21   8 7785.44 1943.58   1 0.46473-0.12085 0.27688-0.83313 0.84104-0.53969
   1  21  -8 7197.98 1412.87   1 0.61313-0.95754 0.78064-0.22477-0.12106-0.18050
  -1 -21   8 5383.00 1636.48   1 0.43661-0.09266 0.26909-0.82531 0.85846-0.55702
   1 -21  -7  431.37  348.08   1 0.95649-0.58309 0.06186-0.59877 0.28510-0.54906
  -1 -21   7  239.13  424.26   1 0.53579-0.19518 0.26070-0.81910 0.80309-0.53941
   1  21  -7  600.93  519.71   1 0.61906-0.96018 0.77971-0.22166-0.09383-0.17003
   1 -21  -6 1033.04  524.71   1 0.94186-0.56517 0.07724-0.61197 0.32698-0.55323
  -1 -21   6  635.99  323.05   1 0.60529-0.26807 0.24246-0.80319 0.75817-0.53198
   1  21  -6  729.06  595.04   1 0.62478-0.96260 0.77807-0.21786-0.06513-0.16104
  -1 -21   6  639.87  359.34   1 0.36243-0.02503 0.16107-0.72155 0.91798-0.69190
   1 -21  -5  237.46  342.33   1 0.92426-0.54428 0.09320-0.62576 0.37019-0.55873
  -1 -21   5  607.61  337.42   1 0.66959-0.33565 0.22245-0.78536 0.70862-0.52013
   1  21  -5   49.01  194.19   1-0.63530 0.30143 0.27636 0.28648 0.72112-0.90942
   1  21  -5  455.49  557.45   1 0.63027-0.96479 0.77560-0.21321-0.03452-0.15395
  -1 -21   5  476.75  372.05   1 0.30975 0.02389 0.08900-0.65124 0.94664-0.75848
   1 -21  -419925.49 1237.88   1 0.90333-0.52005 0.10975-0.64012 0.41465-0.56548
  -1 -21   418369.86  956.00   1 0.72785-0.39718 0.20142-0.76650 0.65548-0.50469
  -1  21   418153.16 1235.63   1 0.21099-0.59560 0.31617 0.21379 0.92494-0.77430
   1  21  -415368.63 1402.25   1-0.53573 0.20515 0.29661 0.26834 0.79057-0.94122
   1  21  -416749.37 2274.14   1 0.63550-0.96675 0.77209-0.20794-0.00192-0.14880
  -1 -21   415565.70 2127.97   1 0.24434 0.08606 0.00268-0.56706 0.96968-0.81916
   1 -21  -3  208.12  369.30   1 0.87850-0.49153 0.12686-0.65517 0.46057-0.57370
  -1 -21   3  580.91  388.42   1 0.78024-0.45351 0.17975-0.74710 0.59908-0.48595
  -1  21   3  172.64  374.20   1 0.14220-0.53007 0.32272 0.20510 0.93575-0.82277
   1  21  -3  139.74  258.03   1-0.42445 0.09682 0.31348 0.25361 0.84945-0.96244
   1  21  -3  158.22  244.29   1 0.64045-0.96842 0.76721-0.20091 0.03454-0.14759
  -1 -21   3  176.47  230.62   1 0.16336 0.16371-0.09895-0.46745 0.98159-0.86872
   1 -21  -2  418.19  352.27   1 0.84975-0.45949 0.14442-0.67054 0.50701-0.58243
  -1 -21   2  441.05  250.12   1 0.82415-0.50070 0.15843-0.72797 0.54375-0.46833
  -1  21   2  233.66  310.97   1 0.06631-0.45743 0.32806 0.19762 0.94232-0.86700
   1  21  -2  646.71  436.07   1 0.64499-0.96969 0.76041-0.19194 0.07582-0.15118
  -1 -21   1 1861.60  451.98   1 0.86111-0.54095 0.13774-0.70947 0.48938-0.45167
   1 -21  -1 2406.12  683.16   1 0.81655-0.42301 0.16234-0.68628 0.55396-0.59167
  -1  21   1 1190.26  494.48   1-0.01714-0.37725 0.33088 0.19260 0.94351-0.90586
   1  21  -1 1039.19  492.03   1-0.19042-0.13064 0.33103 0.24032 0.92420-0.96186
   1  21  -1 1476.24  462.21   1 0.05269-0.37392 0.34495 0.22624-0.93713 0.89944
   1  21  -1 1195.12  567.01   1 0.64886-0.97027 0.75074-0.18012 0.12393-0.16161
  -1 -21   0  833.24  407.78   1 0.89207-0.57558 0.11783-0.69165 0.43625-0.43625
   1 -21   0  711.07  447.17   1 0.77867-0.38184 0.18046-0.70220 0.60091-0.60091
   1  21   0  324.78  322.34   1-0.07710-0.24070 0.33207 0.24141 0.94009-0.94009
  -1  21   0  228.06  316.65   1-0.10502-0.29262 0.33222 0.18913 0.93733-0.93733
   1  21   0  677.65  244.58   1 0.17338-0.49083 0.47061 0.10309-0.86513 0.86513
   1  21   0  732.61  295.75   1 0.65144-0.96957 0.73656-0.16378 0.18193-0.18193
  -1 -21  -1   69.24  280.39   1 0.91717-0.60398 0.09906-0.67506 0.38596-0.42367
   1 -21   1  618.81  406.67   1 0.73598-0.33586 0.19855-0.71810 0.64723-0.60952
   1  21   1  201.10  444.65   1 0.02909-0.34365 0.32914 0.24647 0.94382-0.90617
  -1  21  -1  256.85  277.49   1-0.19665-0.20425 0.33084 0.18837 0.92296-0.96062
   1  21   1  190.78  217.26   1 0.29490-0.60904 0.58515-0.00925-0.75539 0.79307
   1  21   1  260.34  206.21   1 0.65232-0.96719 0.71582-0.14075 0.24914-0.21146
  -1 -21  -2  146.43  445.92   1 0.93755-0.62765 0.08136-0.65953 0.33817-0.41358
   1 -21   2  256.86  372.93   1 0.68769-0.28366 0.21624-0.73351 0.69304-0.61764
   1  21   2  327.20  407.28   1 0.12710-0.43838 0.32393 0.25388 0.93750-0.86218
  -1  21  -2  162.63  315.94   1-0.29089-0.11332 0.32568 0.19140 0.89961-0.97494
   1  21   2  165.45  214.28   1 0.40352-0.71447 0.67516-0.09703-0.61751 0.69289
  -1  21  -2  142.91  185.20   1 0.48625-0.89053 0.73292-0.21595-0.47578 0.40039
   1  21   2  105.32  159.34   1 0.64745-0.95905 0.68300-0.10579 0.33809-0.26271
   1 -21   2  289.97  111.79   1 0.02613 0.37748-0.26039-0.25607 0.96514-0.88990
  -1 -21  -3 1947.63  600.77   1 0.95395-0.64734 0.06470-0.64506 0.29287-0.40600
   1 -21   3 1367.29  504.25   1 0.63585-0.22855 0.23332-0.74842 0.73569-0.62259
   1  21   3 1142.46  462.75   1 0.21321-0.52124 0.31593 0.26403 0.92451-0.81153
  -1  21  -3 1268.90  507.84   1-0.38336-0.02411 0.31801 0.19694 0.86712-0.98011
   1  21   3 1242.38  367.52   1 0.48779-0.79571 0.73388-0.15384-0.47272 0.58581
  -1  21  -3 1251.10  386.09   1 0.51785-0.92544 0.75131-0.23652-0.40908 0.29599
   1  21   3  855.20  302.37   1 0.63281-0.94113 0.63230-0.05294 0.44692-0.33386
   1 -21   3 1237.85  368.79   1 0.19189 0.21506-0.06385-0.45057 0.97933-0.86644
  -1 -21  -410746.44 2301.86   1 0.96701-0.66369 0.04902-0.63156 0.24996-0.40079
   1 -21   4 9799.97 2279.83   1 0.58030-0.16971 0.24947-0.76239 0.77525-0.62445
   1  21   4 6909.69 2444.25   1 0.28864-0.59342 0.30675 0.27535 0.90696-0.75632
  -1  21  -4 5803.76 2294.95   1-0.47348 0.06307 0.30641 0.20641 0.82578-0.97642
  -1  21  -4 8060.87 1375.53   1 0.53166-0.94255 0.75845-0.24584-0.37694 0.22616
   1  21   4 8264.54  558.66   1 0.60328-0.90827 0.55929 0.02250 0.56853-0.41776
   1 -21   4 8962.00 1173.48   1 0.30187 0.10833 0.07838-0.59068 0.95012-0.79959
  -1 -21  -5  207.67  299.78   1 0.97682-0.67552 0.03501-0.61962 0.21116-0.39966
   1 -21   5  155.67  300.03   1 0.52139-0.10746 0.26419-0.77476 0.81138-0.62304
   1  21   5  128.12  358.39   1 0.35443-0.65587 0.29729 0.28691 0.88656-0.69821
  -1  21  -5  278.42  217.64   1-0.55723 0.14352 0.29275 0.21796 0.77703-0.96534
  -1  21  -5  376.01  290.26   1 0.53826-0.95246 0.76163-0.25121-0.36081 0.17233
   1  21   5   82.92  110.53   1 0.55557-0.85707 0.46457 0.11945 0.68956-0.50115
   1 -21   5  -46.38  183.59   1 0.37851 0.03546 0.18386-0.69436 0.90715-0.71875
  -1 -21  -617296.11 1834.41   1 0.98480-0.68678 0.02103-0.60781 0.17241-0.39860
   1 -21   614839.03 1640.49   1 0.46140-0.04420 0.27758-0.78600 0.84264-0.61663
   1  21   6 8317.42 3131.78   1 0.41029-0.70846 0.28762 0.29873 0.86540-0.63939
  -1  21  -6 7731.94 2366.57   1-0.63379 0.21679 0.27671 0.23188 0.72230-0.94827
  -1  21  -613378.30 2209.00   1 0.54104-0.95855 0.76292-0.25469-0.35385 0.12767
   1  21   613698.28  813.52   1 0.49340-0.79163 0.35779 0.22837 0.79280-0.56671
   1 -21   613233.30 1692.74   1 0.43245-0.01519 0.26282-0.77119 0.86250-0.63642
  -1 -21  -7 3533.64 1133.31   1 0.99075-0.69602 0.00777-0.59671 0.13545-0.39935
   1 -21   7 2313.29  794.25   1 0.40100 0.01945 0.28932-0.79560 0.86918-0.60550
  -1  21  -7 1252.64  466.66   1-0.70277 0.28248 0.25820 0.24825 0.66289-0.92659
  -1  21  -7 2682.71 1089.36   1 0.54147-0.96229 0.76312-0.25707-0.35277 0.08889
   1 -21   7 1920.88  702.47   1 0.47150-0.05094 0.32275-0.82901 0.82067-0.55690
  -1 -21  -8 1080.17  629.17   1 0.99496-0.70351-0.00485-0.58625 0.10010-0.40170
   1 -21   8  959.64  677.58   1 0.34143 0.08228 0.29936-0.80348 0.89095-0.58960
  -1  21  -8  328.94  556.17   1 0.54030-0.96443 0.76258-0.25872-0.35571 0.05414
   1 -21   8  672.11  241.18   1 0.50005-0.07622 0.36864-0.87275 0.78361-0.48216
  -1 -21  -9  546.73  376.34   1 0.99766-0.70950-0.01691-0.57636 0.06619-0.40548
   1 -21   9  423.97  544.81   1 0.28381 0.14308 0.30740-0.80955 0.90826-0.56933
  -1  21  -9  235.31  471.06   1 0.53796-0.96539 0.76149-0.25982-0.36155 0.02229
   1 -21   9  144.64  227.14   1 0.52126-0.09416 0.40408-0.90606 0.75166-0.41253
  -1 -21 -1010784.18 3452.13   1 0.99903-0.71415-0.02847-0.56696 0.03353-0.41053
   1 -21  10 7976.10 2843.67   1 0.22914 0.20101 0.31416-0.81418 0.92129-0.54470
  -1  21 -10 7888.63 2646.71   1 0.53471-0.96545 0.75994-0.26045-0.36955-0.00740
  -1 -21 -11  513.32  724.76   1 0.99921-0.71761-0.03958-0.55801 0.00201-0.41670
   1 -21  11  438.85  496.74   1 0.17810 0.25529 0.31950-0.81738 0.93069-0.51644
  -1  21 -11  227.29  563.05   1 0.53072-0.96477 0.75798-0.26068-0.37920-0.03545
   1 -21  12 9101.01 2709.46   1 0.13119 0.30546 0.32361-0.81935 0.93704-0.48513
   1  21  1215188.70 3256.04   1-0.99832 0.72099 0.04951 0.54935 0.02993 0.42233
  -1  21 -12 7870.11 3453.09   1 0.52609-0.96345 0.75564-0.26053-0.39014-0.06220
   1 -21  13  854.79  391.37   1 0.08865 0.35125 0.32669-0.82028 0.94096-0.45139
   1  21  13  139.79  646.15   1-0.99643 0.72239 0.05971 0.54128 0.05965 0.43031
  -1  21 -13  155.46  733.57   1 0.52092-0.96159 0.75295-0.26002-0.40212-0.08792
   1 -21  14 3729.17 1421.06   1 0.05059 0.39256 0.32893-0.82038 0.94299-0.41576
   1  21  14 5358.15 2170.38   1-0.99363 0.72288 0.06960 0.53351 0.08856 0.43909
  -1  21 -14 3831.15 2023.56   1 0.51524-0.95922 0.74989-0.25915-0.41493-0.11281
   1  21  15  286.58  738.00   1-0.98999 0.72252 0.07920 0.52603 0.11675 0.44859
  -1  21 -15  851.60  814.94   1 0.50911-0.95639 0.74649-0.25793-0.42843-0.13701
   1 -23 -13  638.66  412.69   1 0.99845-0.60944-0.02234-0.57959 0.05087-0.54096
   1  23 -13  699.91  835.90   1 0.56731-0.96223 0.77348-0.17628-0.28261-0.20743
   1 -23 -1214337.74 1610.14   1 0.99639-0.60410-0.01053-0.58923 0.08413-0.53652
   1  23 -12 6466.14 2822.73   1 0.57416-0.96584 0.77554-0.17625-0.26241-0.18993
   1 -23 -11  481.48  493.58   1 0.99298-0.59740 0.00162-0.59922 0.11825-0.53294
   1  23 -11 1307.63  940.94   1 0.58073-0.96911 0.77735-0.17589-0.24180-0.17285
   1 -23 -10 6331.04 2666.92   1 0.98807-0.58922 0.01416-0.60960 0.15328-0.53028
   1  23 -10 3919.55 1658.79   1 0.58702-0.97211 0.77880-0.17516-0.22105-0.15590
   1 -23  -9  331.35  495.58   1 0.98154-0.57940 0.02711-0.62038 0.18929-0.52858
   1  23  -9  362.11  359.71   1 0.59306-0.97485 0.77988-0.17407-0.20014-0.13912
   1 -23  -8 6243.21 1862.50   1 0.97356-0.56950 0.03991-0.63117 0.22491-0.52657
  -1 -23   8 4601.10 1602.68   1 0.58256-0.20473 0.24885-0.85740 0.77374-0.47216
   1  23  -8 3404.29 1622.64   1 0.59884-0.97733 0.78059-0.17261-0.17904-0.12252
   1 -23  -7  -10.39  499.16   1 0.96330-0.55595 0.05377-0.64284 0.26298-0.52693
  -1 -23   7  776.25  491.61   1 0.64043-0.26588 0.23190-0.84262 0.73216-0.46827
   1  23  -7   80.08  594.20   1 0.60436-0.97957 0.78094-0.17078-0.15770-0.10616
   1 -23  -6 6564.46 1685.69   1 0.95083-0.54019 0.06809-0.65499 0.30212-0.52837
  -1 -23   6 4064.22 1014.32   1 0.69488-0.32361 0.21370-0.82659 0.68663-0.46044
   1  23  -6 3549.10 1426.92   1 0.60965-0.98156 0.78089-0.16856-0.13607-0.09009
   1 -23  -5  957.53  523.75   1 0.93591-0.52197 0.08290-0.66761 0.34233-0.53087
  -1 -23   5  862.61  206.65   1 0.74597-0.37868 0.19450-0.80966 0.63693-0.44838
   1  23  -5  558.07  512.06   1 0.61470-0.98332 0.78046-0.16596-0.11407-0.07440
   1 -23  -4  358.50  292.34   1 0.91828-0.50105 0.09817-0.68070 0.38356-0.53439
  -1 -23   4  338.61  186.36   1 0.79042-0.42641 0.17507-0.79241 0.58700-0.43617
   1  23  -4  510.16  272.54   1 0.61954-0.98485 0.77960-0.16293-0.09155-0.05922
   1 -23  -3  652.00  531.51   1 0.89765-0.47713 0.11389-0.69425 0.42572-0.53884
  -1 -23   3  664.98  256.23   1 0.82927-0.46855 0.15574-0.77526 0.53670-0.42357
   1 -23  -2  766.01  504.22   1 0.87358-0.44934 0.13002-0.70832 0.46897-0.54439
  -1 -23   2   57.13  221.98   1 0.86262-0.50519 0.13683-0.75854 0.48698-0.41156
  -1  23   2   83.22  239.45   1 0.00401-0.42922 0.33017 0.24757 0.94391-0.86860
  -1 -23   1  246.97  369.18   1 0.89115-0.53741 0.11847-0.74227 0.43796-0.40025
   1 -23  -1  440.76  437.55   1 0.84616-0.41863 0.14647-0.72258 0.51240-0.55011
  -1  23   1  103.20  177.40   1-0.07382-0.35464 0.33204 0.24358 0.94037-0.90271
  -1 -23   0   28.19  289.37   1 0.91474-0.56430 0.10101-0.72699 0.39120-0.39120
   1 -23   0  825.87  497.58   1 0.81500-0.38419 0.16313-0.73705 0.55601-0.55601
  -1  23   0  125.27  213.94   1-0.15599-0.27572 0.33181 0.24167 0.93035-0.93035
  -1 -23  -1 3469.16 1135.20   1 0.93428-0.58714 0.08439-0.71255 0.34638-0.38409
   1 -23   1 3779.09 1250.40   1 0.78000-0.34590 0.17986-0.75159 0.59936-0.56165
  -1  23  -1 1590.27  591.19   1-0.24207-0.19297 0.32841 0.24294 0.91298-0.95065
  -1 -23  -2 6062.31 1700.87   1 0.95033-0.60648 0.06862-0.69896 0.30356-0.37897
   1 -23   2 6855.62 2019.69   1 0.74115-0.30376 0.19647-0.76601 0.64194-0.56652
  -1  23  -2 2023.25 1192.08   1-0.32834-0.10995 0.32298 0.24624 0.88762-0.96295
  -1 -23  -3 1187.42  679.61   1 0.96338-0.62282 0.05366-0.68618 0.26269-0.37581
   1 -23   3 1479.22  705.66   1 0.69776-0.25640 0.21267-0.77992 0.68403-0.57093
  -1 -23  -4 6384.78 1781.78   1 0.97386-0.63659 0.03946-0.67416 0.22366-0.37449
   1 -23   4 5275.95 1617.08   1 0.65183-0.20720 0.22828-0.79336 0.72318-0.57239
  -1 -23  -5  356.08  361.66   1 0.98176-0.64640 0.02673-0.66350 0.18823-0.37672
   1 -23   5  640.49  420.43   1 0.60313-0.15522 0.24308-0.80599 0.75969-0.57120
  -1 -23  -6 3262.83  994.73   1 0.98822-0.65614 0.01385-0.65278 0.15241-0.37860
   1 -23   6 2822.55  897.79   1 0.55238-0.10119 0.25685-0.81758 0.79303-0.56684
  -1 -23  -7 1184.41  650.70   1 0.99301-0.66422 0.00152-0.64263 0.11798-0.38188
   1 -23   7  375.77  823.74   1 0.49993-0.04541 0.26919-0.82759 0.82316-0.55948
  -1 -23  -815938.39 1165.62   1 0.99634-0.67083-0.01029-0.63297 0.08482-0.38642
   1 -23   813246.90 1067.02   1 0.44781 0.00997 0.28036-0.83662 0.84903-0.54768
  -1 -23  -9  844.58  562.47   1 0.99837-0.67614-0.02165-0.62377 0.05279-0.39208
   1 -23   9 1061.35  471.69   1 0.39638 0.06467 0.29015-0.84426 0.87102-0.53201
  -1 -23 -1011378.28 3432.21   1 0.99923-0.68028-0.03262-0.61497 0.02177-0.39876
   1 -23  1010950.85 2470.16   1 0.34651 0.11780 0.29856-0.85051 0.88926-0.51257
   1 -23  11  263.39  462.14   1 0.29892 0.16854 0.30534-0.85535 0.90410-0.48985
   1  23  12 6456.22 3232.06   1-0.99784 0.68654 0.05267 0.59831 0.03915 0.41312
   1  23  13  356.16  890.73   1-0.99573 0.68772 0.06250 0.59061 0.06781 0.42215
   1 -25 -1013635.97 1531.71   1 0.99109-0.55817 0.00689-0.65449 0.13299-0.50998
   1 -25  -9  -23.38  529.53   1 0.98576-0.54956 0.01910-0.66453 0.16703-0.50633
   1 -25  -8 3505.28  990.10   1 0.97889-0.53940 0.03166-0.67493 0.20189-0.50349
   1 -25  -7 2482.12  974.16   1 0.97070-0.52941 0.04401-0.68525 0.23619-0.50014
   1 -25  -6  257.59  231.82   1 0.96037-0.51578 0.05733-0.69640 0.27274-0.49899
   1 -25  -5 3319.29 1101.62   1 0.94802-0.50014 0.07104-0.70792 0.31015-0.49869
   1 -25  -4  615.49  466.66   1 0.93347-0.48229 0.08513-0.71983 0.34838-0.49922
   1 -25  -3  294.29  331.42   1 0.91651-0.46204 0.09959-0.73211 0.38739-0.50051
  -1 -25   3  255.35  252.23   1 0.87257-0.47787 0.13066-0.80237 0.47067-0.35754
   1 -25  -2  499.40  427.42   1 0.89695-0.43919 0.11439-0.74473 0.42705-0.50247
  -1 -25   2  807.86  303.77   1 0.89757-0.50659 0.11395-0.78773 0.42588-0.35046
  -1 -25   1 2360.70 1047.06   1 0.91853-0.53085 0.09796-0.77392 0.38300-0.34529
   1 -25  -1 3075.95  997.10   1 0.87443-0.41291 0.12948-0.75777 0.46754-0.50525
  -1 -25   0  300.51  276.75   1 0.93619-0.55180 0.08264-0.76078 0.34163-0.34163
   1 -25   0 -106.26  411.91   1 0.84911-0.38431 0.14479-0.77088 0.50797-0.50797
  -1 -25  -1 2155.31  733.31   1 0.95092-0.56982 0.06800-0.74832 0.30185-0.33956
   1 -25   1 1647.92  479.52   1 0.82072-0.35263 0.16021-0.78411 0.54839-0.51068
  -1 -25  -2 2943.93 1022.51   1 0.96310-0.58530 0.05401-0.73651 0.26364-0.33905
   1 -25   2 2912.85  775.58   1 0.78922-0.31785 0.17563-0.79735 0.58845-0.51303
  -1 -25  -3  402.75  455.15   1 0.97306-0.59855 0.04064-0.72532 0.22691-0.34004
   1 -25   3   91.49  438.54   1 0.75467-0.28001 0.19090-0.81042 0.62771-0.51458
  -1 -25  -4 2597.30  742.72   1 0.98067-0.60797 0.02864-0.71540 0.19352-0.34432
   1 -25   4 2090.01 1122.40   1 0.71642-0.23773 0.20579-0.82304 0.66662-0.51583
  -1 -25  -5  899.43  321.31   1 0.98707-0.61765 0.01637-0.70530 0.15943-0.34792
   1 -25   5  398.85  304.10   1 0.67638-0.19442 0.22015-0.83522 0.70287-0.51438
  -1 -25  -6 6008.87 1659.93   1 0.99195-0.62581 0.00457-0.69567 0.12650-0.35269
   1 -25   6 4249.77 1742.62   1 0.63424-0.14900 0.23382-0.84672 0.73692-0.51073
  -1 -25  -7 2506.22 1073.46   1 0.99548-0.63263-0.00680-0.68646 0.09463-0.35852
   1 -25   7 1805.89  870.10   1 0.59056-0.10204 0.24664-0.85736 0.76837-0.50448
  -1 -25  -8 3052.77  939.93   1 0.99780-0.63823-0.01778-0.67764 0.06372-0.36531
  -1 -25  -9  246.42  591.93   1 0.99902-0.64273-0.02842-0.66916 0.03366-0.37295
  -1 -25 -10 7931.57 3763.51   1 0.99923-0.64623-0.03875-0.66100 0.00438-0.38137
   1 -27  -6  395.11  428.58   1 0.96998-0.49144 0.04502-0.73624 0.23896-0.46521
   1 -27  -5  414.01  340.40   1 0.96008-0.47824 0.05768-0.74673 0.27370-0.46223
   1 -27  -4  289.23  416.85   1 0.94840-0.46327 0.07065-0.75752 0.30909-0.45992
   1 -27  -3 3591.04 1399.56   1 0.93480-0.44638 0.08392-0.76861 0.34511-0.45823
   1 -27  -2 4495.35 1321.90   1 0.91913-0.42742 0.09747-0.77997 0.38168-0.45709
   1 -27  -1 3040.14  908.19   1 0.90127-0.40627 0.11127-0.79159 0.41871-0.45642
   1 -27   0  127.64  242.68   1 0.88092-0.38213 0.12528-0.80354 0.45637-0.45637
   1 -27   1  614.96  509.18   1 0.85830-0.35623 0.13942-0.81550 0.49383-0.45612
  -1 -27  -4  601.21  406.67   1 0.98766-0.58089 0.01508-0.75400 0.15583-0.30663
  -1 -27  -5  235.85  402.31   1 0.99215-0.58866 0.00402-0.74512 0.12497-0.31347
  -1 -27  -6  779.14  562.34   1 0.99545-0.59525-0.00669-0.73657 0.09494-0.32114
  -2   0  23  296.81  656.34   1-0.88397 0.87986 0.18382-0.18722 0.42987 0.43679
  -2   0  2268052.03 4005.89   1-0.89586 0.88845 0.17661-0.18212 0.40771 0.42127
   2   0 -2252199.65 4698.33   1 0.51894-0.51190 0.75189-0.74786-0.40663-0.42268
  -2   0  21  856.81  794.39   1-0.90721 0.89651 0.16922-0.17686 0.38512 0.40618
   2   0 -21  803.37 1441.50   1 0.52911-0.51876 0.75718-0.75095-0.38303-0.40858
  -2   0  2069666.21 5154.46   1-0.91803 0.90403 0.16165-0.17140 0.36205 0.39157
   2   0 -2063182.07 5821.27   1 0.53904-0.52538 0.76200-0.75359-0.35886-0.39505
  -2   0  19 -135.26  629.28   1-0.92833 0.91104 0.15386-0.16573 0.33841 0.37752
   2   0 -19  818.69  849.11   1 0.54874-0.53177 0.76634-0.75574-0.33405-0.38216
  -2   0  1880733.17 2851.56   1-0.93811 0.91753 0.14583-0.15982 0.31413 0.36413
   2   0 -1875623.50 5403.88   1 0.55822-0.53795 0.77020-0.75741-0.30850-0.37002
  -2   0  17  267.72  635.54   1-0.94737 0.92350 0.13751-0.15362 0.28909 0.35149
   2   0 -17 1655.67  890.59   1 0.56750-0.54391 0.77354-0.75857-0.28207-0.35875
  -2   0  16153762.5 6484.72   1-0.95620 0.92891 0.12845-0.14659 0.26300 0.34002
   2   0 -16150273.0 5908.49   1 0.57680-0.54976 0.77630-0.75896-0.25423-0.34889
   2   0 -15 1104.01  850.28   1 0.58568-0.55534 0.77852-0.75900-0.22557-0.33986
  -2   0  14123858.0 3686.60   1 0.94108-0.97494 0.07799-0.09963 0.32904 0.19886
  -2   0  14116469.3 5578.79   1-0.97199 0.93814 0.10994-0.13232 0.20768 0.31997
   2   0 -14119666.1 3166.59   1 0.59437-0.56074 0.78007-0.75838-0.19544-0.33229
  -2   0  14118146.6 3113.35   1 0.64768-0.68158 0.68407-0.70606 0.33547 0.19213
  -2   0  13   32.30  310.05   1 0.94362-0.98078 0.07550-0.09932 0.32227 0.16792
  -2   0  13  163.33  432.55   1-0.97898 0.94184 0.09987-0.12438 0.17778 0.31218
   2   0 -13  925.99  926.16   1 0.60288-0.56596 0.78088-0.75701-0.16353-0.32650
  -2   0  13  576.99  563.39   1 0.64815-0.68533 0.68630-0.71044 0.32996 0.15996
  -2   0  12195604.5 4762.14   1 0.94537-0.98581 0.07376-0.09976 0.31754 0.13495
  -2   0  12194263.5 4640.08   1-0.98527 0.94484 0.08909-0.11573 0.14590 0.30637
   2   0 -12194028.8 5211.11   1 0.61121-0.57099 0.78080-0.75477-0.12942-0.32293
  -2   0  11    2.37  247.92   1 0.94615-0.98989 0.07297-0.10114 0.31538 0.09940
  -2   0  11  330.80  299.81   1-0.99074 0.94702 0.07741-0.10617 0.11149 0.30309
   2   0 -11  -44.66  788.64   1 0.61933-0.57582 0.77965-0.75144-0.09253-0.32212
  -2   0  11  409.73  570.05   1 0.64846-0.69219 0.68784-0.71627 0.32613 0.08841
  -2   0  10267712.7 5070.31   1 0.94572-0.99275 0.07340-0.10376 0.31656 0.06051
   2   0 -10271503.0 5152.64   1 0.62719-0.58038 0.77711-0.74673-0.05208-0.32487
  -2   0  10277594.7 5033.80   1 0.64821-0.69522 0.68662-0.71721 0.32917 0.04768
  -2   0   9  193.71  319.59   1 0.94367-0.99400 0.07545-0.10799 0.32214 0.01722
  -2   0   9  250.93  287.98   1-0.99823 0.94794 0.05016-0.08316 0.03182 0.30738
   2   0  -9 -151.89  637.06   1 0.63481-0.58462 0.77263-0.73998-0.00652-0.33262
  -2   0   9  235.02  205.92   1 0.64756-0.69784 0.68351-0.71624 0.33685 0.00232
   2   0  -8810866.511852.59   1 0.64168-0.58821 0.76566-0.73085 0.04474-0.34620
   2   0  -7  213.14  237.23   1 0.99726-0.94033-0.01470 0.05170 0.07240-0.33630
  -2   0   7  283.81  309.55   1 0.93131-0.98822 0.08708-0.12398 0.35366-0.08970
   2   0  -7  184.76  515.65   1 0.64749-0.59074 0.75487-0.71790 0.10451-0.36828
  -2   0   7  262.79  485.13   1 0.64384-0.70067 0.66802-0.70506 0.37310-0.10929
   2   0  -6909884.8 4270.93   1 0.65129-0.59126 0.73807-0.69895 0.17623-0.40233
   2   0  -5  235.29  189.78   1 0.97301-0.90951 0.04071 0.00054 0.22712-0.41566
  -2   0   5  301.36  304.30   1 0.89234-0.95584 0.11764-0.15891 0.43574-0.24720
   2   0  -5  276.30  529.08   1 0.65187-0.58849 0.71027-0.66894 0.26565-0.45408
  -2   0   5  -32.62  319.35   1 0.63057-0.69395 0.62599-0.66732 0.45881-0.27038
   2   0  -3  537.20  213.67   1 0.85484-0.78474 0.14146-0.09586 0.49922-0.61235
   2   0  -3  216.77  123.46   1 0.61454-0.54453 0.58481-0.53911 0.52945-0.64253
  -2   0   3 -197.82  234.51   1 0.57512-0.64514 0.50153-0.54724 0.64628-0.53321
   2   0  -2443598.4 5160.23   1 0.54142-0.46810 0.43907-0.39123 0.71698-0.79234
   2   0   1  569.06  376.35   1-0.49792 0.58106 0.30280-0.24855 0.81263-0.77497
  -2   0  -1 1591.80  535.71   1 0.09383-0.17695 0.38871-0.44302-0.91656 0.87887
   2   0   3   -1.24  436.14   1-0.76824 0.85798 0.23705-0.17857 0.59464-0.48163
  -2   0  -3   20.37  246.13   1-0.85899 0.76927 0.19755-0.25604 0.47233-0.58537
  -2   0  -3   -0.54  369.10   1 0.34089-0.43071 0.62462-0.68335-0.70258 0.58950
   2   0   3 -109.85  413.77   1 0.42329-0.33347 0.69003-0.63131-0.58708 0.70016
   2   0   4 9048.55  882.56   1-0.81737 0.91041 0.21770-0.15709 0.53339-0.38270
  -2   0  -4 9330.05  585.67   1-0.91042 0.81740 0.16703-0.22763 0.37844-0.52917
  -2   0  -4 9634.23 2239.57   1 0.39482-0.48794 0.66843-0.72933-0.63032 0.47955
   2   0   4 8595.43  638.54   1 0.48490-0.39185 0.73208-0.67120-0.47844 0.62922
   2   0   5   62.45  481.79   1-0.84532 0.94166 0.20490-0.14217 0.49339-0.30504
  -2   0  -5  -59.55  317.10   1-0.94172 0.84541 0.14268-0.20539 0.30463-0.49304
  -2   0  -5  371.36  257.53   1 0.42755-0.52397 0.69316-0.75625-0.58027 0.39181
   2   0   5  114.83  385.21   1 0.52535-0.42898 0.75526-0.69220-0.39188 0.58036
   2   0   6355475.5 4893.95   1-0.86184 0.96144 0.19607-0.13123 0.46773-0.24164
  -2   0  -6341887.1 4564.97   1-0.96197 0.86238 0.12220-0.18707 0.24427-0.47041
  -2   0  -6343001.9 4745.97   1 0.44793-0.54767 0.70773-0.77301-0.54632 0.32016
   2   0   6347341.3 4919.15   1 0.55358-0.45391 0.76836-0.70311-0.32116 0.54734
   2   0   7  350.94  312.15   1-0.87138 0.97428 0.19096-0.12400 0.45190-0.18813
  -2   0  -7  433.72  401.44   1-0.97551 0.87264 0.10507-0.17207 0.19321-0.45704
  -2   0  -7  -43.00  593.30   1 0.46071-0.56375 0.71649-0.78396-0.52380 0.25995
   2   0   7  204.67  302.76   1 0.57455-0.47172 0.77565-0.70833-0.26123 0.52511
  -2   0  -8361969.9 6374.46   1-0.98477 0.87861 0.09005-0.15917 0.14870-0.45022
   2   0   9  -94.18  477.42   1-0.87875 0.98823 0.18684-0.11564 0.43917-0.10004
  -2   0  -9  290.12  431.52   1-0.99109 0.88164 0.07655-0.14779 0.10895-0.44816
  -2   0  -9  275.92  443.34   1 0.47312-0.58271 0.72457-0.79638-0.50114 0.16187
   2   0   9  780.11  468.49   1 0.60264-0.49322 0.78087-0.70920-0.16447 0.50374
   2   0  10161493.2 5313.27   1-0.87881 0.99158 0.18681-0.11350 0.43907-0.06226
  -2   0 -10157400.2 4089.18   1-0.99528 0.88254 0.06419-0.13756 0.07274-0.44964
  -2   0 -10166563.2 4630.98   1 0.47508-0.58799 0.72584-0.79984-0.49743 0.12046
   2   0  10163831.5 4804.40   1 0.61257-0.49986 0.78069-0.70685-0.12353 0.50049
   2   0  11  702.04  531.36   1-0.87723 0.99330 0.18770-0.11227 0.44184-0.02734
  -2   0 -11  493.94  518.94   1-0.99783 0.88181 0.05270-0.12820 0.03923-0.45382
  -2   0 -11 1108.38  970.76   1 0.47522-0.59143 0.72593-0.80211-0.49717 0.08251
   2   0  11  464.03  490.15   1 0.62068-0.50467 0.77933-0.70331-0.08599 0.50065
   2   0  12181138.6 5844.48   1-0.87436 0.99371 0.18932-0.11177 0.44682 0.00535
  -2   0 -12189927.4 5867.96   1 0.47393-0.59345 0.72510-0.80347-0.49960 0.04725
   2   0  12183475.9 4161.80   1 0.62737-0.50806 0.77703-0.69884-0.05111 0.50346
   2   0  13  331.14  259.60   1 0.99922-0.87663-0.03243 0.11274 0.02232 0.46776
   2   0  13 -328.93  696.13   1-0.87041 0.99306 0.19149-0.11183 0.45355 0.03630
  -2   0 -13 2395.99 1318.79   1 0.47151-0.59434 0.72352-0.80408-0.50416 0.01411
   2   0  13 -106.60  744.31   1 0.63293-0.51033 0.77399-0.69362-0.01832 0.50837
   2   0  14188551.0 6982.28   1-0.86554 0.99148 0.19412-0.11233 0.46168 0.06585
  -2   0 -14204374.4 7365.22   1 0.46800-0.59419 0.72135-0.80413-0.51049-0.01720
   2   0  15  637.63  518.31   1-0.85985 0.98908 0.19711-0.11321 0.47095 0.09426
  -2   0 -15  816.91  598.71   1 0.46384-0.59333 0.71859-0.80356-0.51813-0.04726
   2   0  1660671.06 3650.78   1-0.85342 0.98594 0.20039-0.11437 0.48115 0.12174
  -2   0 -1661621.12 3837.72   1 0.45899-0.59178 0.71533-0.80248-0.52690-0.07618
   2   0  17  779.71  677.02   1-0.84614 0.98208 0.20450-0.11635 0.49215 0.14824
  -2   0 -17  396.39  556.74   1 0.45351-0.58961 0.71159-0.80093-0.53661-0.10416
   2   0  1844221.53 3320.89   1-0.83836 0.97760 0.20823-0.11796 0.50377 0.17429
  -2   0 -1846232.39 6545.87   1 0.44747-0.58688 0.70741-0.79894-0.54711-0.13136
   2   0  19  -53.16  693.53   1-0.82995 0.97249 0.21212-0.11974 0.51592 0.19981
  -2   0 -19  945.63  891.86   1 0.44092-0.58363 0.70279-0.79651-0.55826-0.15789
   2   0  2046756.58 2080.72   1-0.82092 0.96676 0.21615-0.12165 0.52853 0.22486
  -2   0 -2048338.50 6631.37   1 0.43388-0.57990 0.69776-0.79366-0.56998-0.18387
   2   0  21  496.15  505.70   1-0.81129 0.96043 0.22029-0.12367 0.54153 0.24953
  -2   0 -21  517.50  622.16   1 0.42637-0.57570 0.69230-0.79039-0.58216-0.20938
   2   0  2227064.76 2192.44   1-0.80106 0.95350 0.22452-0.12578 0.55486 0.27387
  -2   0 -2225486.81 5061.46   1 0.41842-0.57106 0.68642-0.78670-0.59475-0.23448
  -2  -2  23  416.87  808.27   1-0.85549 0.88537 0.19935-0.25487 0.47790 0.38877
  -2   2  23 -117.79  825.84   1-0.90672 0.86860 0.16955-0.12082 0.38613 0.48053
  -2  -2  2234435.92 3758.97   1-0.86765 0.89424 0.19299-0.25063 0.45817 0.37081
  -2   2  2234468.52 3774.35   1-0.91810 0.87669 0.16160-0.11499 0.36189 0.46709
   2  -2 -2229179.37 5319.10   1 0.50598-0.46487 0.74471-0.79281-0.43518-0.39413
   2   2 -2223063.48 6078.77   1 0.52914-0.55617 0.75719-0.70102-0.38296-0.44635
  -2  -2  21  552.55  758.04   1-0.87929 0.90259 0.18653-0.24629 0.43823 0.35307
  -2   2  21  735.03  981.42   1-0.92889 0.88419 0.15341-0.10893 0.33706 0.45424
   2  -2 -21  750.92  734.44   1 0.51613-0.47171 0.75038-0.79629-0.41294-0.37867
   2   2 -21 1272.40 1448.77   1 0.53927-0.56299 0.76210-0.70374-0.35829-0.43332
  -2  -2  2053038.01 5068.32   1-0.89042 0.91043 0.17997-0.24185 0.41803 0.33559
  -2   2  2057684.66 5202.28   1-0.93909 0.89110 0.14498-0.10261 0.31157 0.44205
   2  -2 -2054759.74 5593.89   1 0.52604-0.47832 0.75562-0.79934-0.39026-0.36366
   2   2 -2050759.80 7849.09   1 0.54915-0.56956 0.76652-0.70597-0.33298-0.42094
  -2  -2  19  845.90  808.62   1-0.90106 0.91777 0.17329-0.23729 0.39755 0.31839
  -2   2  19   31.98  728.56   1-0.94869 0.89740 0.13626-0.09600 0.28532 0.43062
   2  -2 -19  129.54  837.01   1 0.53573-0.48469 0.76043-0.80197-0.36706-0.34916
   2   2 -19  796.09  972.37   1 0.55879-0.57589 0.77041-0.70768-0.30693-0.40929
  -2  -2  1874704.17 4377.61   1-0.91123 0.92465 0.16647-0.23259 0.37674 0.30151
  -2   2  1879387.65 4839.23   1-0.95774 0.90306 0.12683-0.08859 0.25814 0.42027
   2  -2 -1865881.37 4041.79   1 0.54519-0.49085 0.76480-0.80415-0.34327-0.33525
   2   2 -1865784.28 5091.28   1 0.56819-0.58199 0.77377-0.70886-0.28003-0.39849
  -2  -2  17  173.69  561.21   1-0.92094 0.93106 0.15951-0.22775 0.35555 0.28502
  -2   2  17  256.79  415.40   1-0.96608 0.90811 0.11742-0.08130 0.22997 0.41074
   2  -2 -17  981.03  519.95   1 0.55446-0.49681 0.76872-0.80589-0.31878-0.32204
   2   2 -17 -390.50  921.57   1 0.57758-0.58792 0.77652-0.70923-0.25182-0.38901
  -2  -2  16106984.3 4952.23   1-0.93020 0.93703 0.15238-0.22273 0.33392 0.26897
  -2   2  16108875.0 4977.40   1-0.97374 0.91249 0.10756-0.07357 0.20061 0.40242
   2  -2 -16102399.3 4222.91   1 0.56355-0.50259 0.77218-0.80716-0.29348-0.30965
   2   2 -16104153.4 4606.09   1 0.58651-0.59356 0.77869-0.70923-0.22278-0.38035
  -2  -2  15  446.12  341.45   1 0.95500-0.95162 0.06353-0.13516 0.28968 0.27592
  -2  -2  15  557.99  474.91   1-0.93902 0.94257 0.14504-0.21751 0.31175 0.25346
  -2   2  15  832.85  798.30   1-0.98067 0.91612 0.09719-0.06532 0.16982 0.39552
   2  -2 -15 1264.66  533.16   1 0.57274-0.50832 0.77511-0.80770-0.26675-0.29868
   2   2 -15 1260.66  911.23   1 0.59522-0.59897 0.78019-0.70855-0.19238-0.37305
  -2   2  15  702.89  425.89   1 0.64877-0.71349 0.68939-0.65715 0.32222 0.24306
  -2  -2  14206551.9 6198.52   1 0.95900-0.95891 0.05896-0.13276 0.27719 0.25071
  -2   2  14212482.3 5931.67   1 0.91916-0.98697 0.09745-0.06692 0.38162 0.14628
  -2  -2  14215972.7 6192.84   1-0.94743 0.94768 0.13746-0.21205 0.28892 0.23861
  -2   2  14213934.2 6366.30   1-0.98676 0.91894 0.08619-0.05645 0.13732 0.39033
   2  -2 -14214919.0 7387.98   1 0.58150-0.51378 0.77755-0.80797-0.23929-0.28844
   2   2 -14220905.8 6853.80   1 0.60370-0.60416 0.78091-0.70711-0.16034-0.36740
  -2   2  14213307.3 5932.03   1 0.64942-0.71742 0.69292-0.66282 0.31321 0.21439
  -2  -2  14218525.2 6105.34   1 0.64497-0.64477 0.67240-0.74647 0.36315 0.16445
  -2  -2  13  972.37  348.17   1 0.96247-0.96567 0.05479-0.13077 0.26578 0.22441
  -2   2  13  770.51  420.27   1 0.92035-0.99145 0.09647-0.06812 0.37899 0.11120
  -2  -2  13 1029.69  558.26   1-0.95556 0.95239 0.12911-0.20575 0.26499 0.22497
  -2   2  13 1361.56  461.57   1-0.99191 0.92080 0.07444-0.04682 0.10275 0.38720
   2  -2 -13 1630.82  817.18   1 0.59014-0.51912 0.77940-0.80765-0.21039-0.27965
   2   2 -13 2151.33  774.15   1 0.61193-0.60909 0.78075-0.70477-0.12632-0.36372
  -2   2  13  861.67  728.57   1 0.64992-0.72119 0.69576-0.66781 0.30580 0.18411
  -2  -2  13 1297.43  469.65   1 0.64533-0.64841 0.67386-0.75008 0.35979 0.13013
  -2  -2  12126006.2 3001.53   1 0.96539-0.97188 0.05113-0.12929 0.25573 0.19675
  -2   2  12121571.2 3137.79   1 0.92041-0.99480 0.09642-0.07026 0.37887 0.07362
  -2  -2  12123219.8 3617.77   1-0.96313 0.95667 0.12088-0.19964 0.24033 0.21193
   2  -2 -12123993.3 3716.55   1 0.59866-0.52435 0.78058-0.80665-0.17968-0.27267
   2   2 -12128274.3 3524.09   1 0.61988-0.61375 0.77952-0.70137-0.08988-0.36246
  -2  -2  1149243.51 1771.25   1 0.96770-0.97749 0.04810-0.12845 0.24744 0.16733
  -2   2  1149194.80 1615.98   1 0.91905-0.99674 0.09753-0.07355 0.38185 0.03292
  -2  -2  1147327.83 1613.28   1-0.97028 0.96054 0.11219-0.19307 0.21437 0.20020
  -2   2  1152458.53 2132.16   1-0.99852 0.92083 0.04795-0.02459 0.02541 0.38916
   2  -2 -1147224.29 1824.20   1 0.60710-0.52949 0.78096-0.80487-0.14667-0.26798
   2   2 -1150656.66 4206.41   1 0.62749-0.61806 0.77698-0.69665-0.05043-0.36422
  -2   2  1150789.37 1749.88   1 0.65042-0.72824 0.69888-0.67524 0.29749 0.11705
  -2  -2  1155721.67 1979.08   1 0.64520-0.65483 0.67334-0.75386 0.36097 0.05357
   2  -2 -10215972.1 4433.11   1 0.99925-0.91810-0.03354 0.01188 0.01916-0.39615
  -2  -2  10218220.8 3995.02   1 0.96931-0.98240 0.04593-0.12846 0.24147 0.13559
  -2   2  10229088.9 4368.43   1 0.91587-0.99686 0.10010-0.07830 0.38877-0.01169
  -2  -2  10222244.0 4601.42   1-0.97701 0.96398 0.10288-0.18588 0.18669 0.19020
   2   2 -10231886.5 5265.86   1 0.63477-0.62196 0.77266-0.69009-0.00678-0.37003
  -2   2  10243746.4 4757.49   1 0.65040-0.73150 0.69874-0.67724 0.29787 0.07898
  -2  -2  10243164.5 4597.50   1 0.64455-0.65745 0.67075-0.75342 0.36692 0.00993
   2  -2  -919479.20 1136.10   1 0.99752-0.91309-0.01611-0.00337 0.06844-0.40773
  -2  -2   917924.05  986.53   1 0.97006-0.98643 0.04491-0.12961 0.23866 0.10070
  -2   2   918079.83 1012.24   1 0.91022-0.99449 0.10454-0.08492 0.40070-0.06133
  -2  -2   918653.63 1018.63   1-0.98329 0.96697 0.09273-0.17787 0.15665 0.18255
   2  -2  -919574.91 1244.89   1 0.62371-0.53951 0.77844-0.79800-0.07073-0.26853
   2   2  -917189.92 2660.64   1 0.64127-0.62517 0.76619-0.68147 0.04130-0.38045
  -2   2   919895.93 1150.28   1 0.65012-0.73449 0.69697-0.67762 0.30260 0.03657
  -2  -2   918844.80 1519.21   1 0.64328-0.65946 0.66592-0.75074 0.37779-0.03861
  -2  -2   8812031.111634.21   1 0.96962-0.98929 0.04551-0.13239 0.24031 0.06135
  -2  -2   8770460.011508.01   1-0.98902 0.96942 0.08142-0.16868 0.12327 0.17823
   2  -2  -8820093.9 4681.44   1 0.63180-0.54431 0.77471-0.79209-0.02533-0.27623
  -2   2   8813803.6 4072.47   1 0.64942-0.73707 0.69290-0.67570 0.31325-0.01176
  -2  -2   8829787.3 4419.30   1 0.64105-0.66051 0.65799-0.74495 0.39508-0.09359
   2  -2  -735621.58 1420.29   1 0.98163-0.89063 0.02696-0.04212 0.18886-0.45276
  -2  -2   740130.63 1227.23   1 0.96741-0.99037 0.04850-0.13756 0.24851 0.01543
  -2   2   740593.93 1447.90   1 0.88662-0.97748 0.12157-0.10631 0.44622-0.18226
  -2  -2   736590.73 1211.84   1-0.99403 0.97114 0.06837-0.15775 0.08496 0.17886
   2  -2  -739204.80 1412.17   1 0.63967-0.54883 0.76812-0.78322 0.02835-0.29213
   2   2  -736093.37 1685.60   1 0.65068-0.62802 0.74258-0.65355 0.15865-0.42243
  -2   2   737430.44 1270.22   1 0.64796-0.73889 0.68538-0.67034 0.33224-0.06843
  -2  -2   738827.22 1552.42   1 0.63724-0.65997 0.64555-0.73467 0.42092-0.15711
  -2  -2   6396299.0 4807.76   1 0.96212-0.98837 0.05522-0.14647 0.26696-0.04071
  -2  -2   6383372.4 4879.11   1-0.99786 0.97168 0.05258-0.14408 0.03886 0.18727
   2  -2  -6383496.6 4812.90   1 0.64653-0.55241 0.75721-0.77016 0.09278-0.31888
   2   2  -6391442.6 5190.75   1 0.65178-0.62584 0.72174-0.63054 0.23295-0.45905
  -2  -2   6400729.0 5019.36   1 0.63067-0.65668 0.62627-0.71754 0.45828-0.23217
   2   2  -558418.42 1598.16   1 0.99924-0.96981-0.03333 0.12682 0.01977-0.20827
  -2  -2   560871.14 1561.13   1 0.95069-0.98023 0.06824-0.16167 0.30253-0.11399
   2  -2  -557010.62 1644.00   1 0.93034-0.83289 0.08794-0.09884 0.35598-0.54452
  -2   2   560279.12 1697.13   1 0.82776-0.92527 0.15654-0.14559 0.53880-0.35025
   2  -2  -559987.12 1664.14   1 0.65124-0.55384 0.73848-0.74927 0.17469-0.36310
   2   2  -558990.83 1683.67   1 0.64872-0.61944 0.68916-0.59574 0.32281-0.51125
  -2   2   559666.67 1581.10   1 0.63848-0.73595 0.64945-0.63870 0.41297-0.22454
  -2  -2   559542.77 1772.26   1 0.61905-0.64842 0.59561-0.68916 0.51187-0.32341
   2  -2  -4619146.1 7177.38   1 0.87447-0.77367 0.12946-0.13821 0.46748-0.61832
  -2   2   4666160.7 7734.99   1 0.76870-0.86950 0.18488-0.17613 0.61229-0.46145
   2   2  -4638225.9 7395.64   1 0.63520-0.60265 0.63933-0.54376 0.43331-0.58406
  -2  -2   4661069.1 7567.09   1 0.59767-0.63032 0.54719-0.64287 0.58597-0.43520
   2   2  -356762.83 1395.70   1 0.96819-0.93205 0.04746 0.05032 0.24566-0.35879
  -2  -2   352382.76 1370.57   1 0.85447-0.89058 0.14168-0.23946 0.49979-0.38666
   2  -2  -357937.41 1651.58   1 0.77849-0.67441 0.18054-0.18711 0.60112-0.71425
  -2   2   361032.93 1650.17   1 0.66972-0.77385 0.22241-0.21588 0.70851-0.59542
   2  -2  -359806.01 1546.68   1 0.63365-0.52962 0.63473-0.64118 0.44225-0.55531
   2   2  -356255.47 1492.26   1 0.60284-0.56692 0.55833-0.46051 0.56994-0.68302
  -2   2   357793.05 1459.73   1 0.58725-0.69136 0.52556-0.51916 0.61555-0.50247
  -2  -2   362085.14 1628.85   1 0.55711-0.59309 0.46740-0.56523 0.68640-0.57336
   2  -2  -1 6098.91  861.79   1 0.36771-0.25706 0.29511-0.29726 0.88186-0.91953
   2   2  -1 5102.96  426.88   1 0.22122-0.17871 0.31505-0.21291 0.92292-0.96058
   2   2  -1 5666.04  726.70   1 0.40654-0.36401 0.22437-0.12227 0.88565-0.92333
   2  -2   116497.59  894.59   1-0.23531 0.35249 0.32872-0.32659 0.91464-0.87697
   2   2   114795.76  542.18   1-0.78562 0.83473 0.23060-0.12423 0.57412-0.53645
  -2   2  -114706.34  794.34   1 0.19798-0.31524 0.49478-0.49697-0.84616 0.80847
   2   2   113539.53  649.41   1 0.01304 0.03596-0.27511 0.38142 0.96132-0.92369
   2  -2   2273286.0 3421.48   1-0.45070 0.57113 0.31019-0.30593 0.83704-0.76171
  -2   2  -2271170.3 3451.55   1-0.57328 0.45282 0.28969-0.29392 0.76643-0.84175
   2   2   2275549.1 3361.67   1-0.86712 0.91955 0.19327-0.08478 0.45905-0.38369
  -2  -2  -2270121.4 3447.23   1 0.15016-0.20252 0.44670-0.55533-0.88198 0.80659
   2   2   2273856.4 3741.64   1 0.24196-0.18948 0.53678-0.42809-0.80827 0.88364
  -2   2  -2268670.2 3310.87   1 0.33615-0.45671 0.62100-0.62539-0.70805 0.63268
   2  -2   3336956.8 4453.55   1-0.59019 0.71394 0.28630-0.27995 0.75478-0.64179
  -2   2  -3359438.8 4637.11   1-0.71826 0.59450 0.25359-0.25995 0.64790-0.76091
   2   2   3366069.2 4453.62   1-0.90060 0.95632 0.17359-0.06298 0.39846-0.28542
  -2  -2  -3352351.5 4421.97   1-0.96471 0.90896 0.11904-0.22967 0.23484-0.34791
   2   2   3350475.2 4452.91   1 0.35897-0.30320 0.63970-0.52882-0.67964 0.79272
  -2   2  -3353427.3 4405.78   1 0.40797-0.53184 0.67855-0.68511-0.61083 0.49775
   2  -2   3367742.0 4591.48   1 0.49434-0.37052 0.73787-0.73131-0.45952 0.57261
   2  -2   4391012.0 5092.97   1-0.67766 0.80471 0.26569-0.25722 0.68569-0.53504
  -2   2  -4378189.8 4780.87   1-0.81081 0.68374 0.22049-0.22897 0.54218-0.69286
   2   2   4407142.9 5008.26   1-0.91625 0.97526 0.16294-0.05021 0.36597-0.21524
  -2  -2  -4400230.6 5025.49   1-0.97869 0.91965 0.10033-0.21308 0.17914-0.32990
  -2  -2  -4396659.5 4919.55   1 0.32769-0.38678 0.61379-0.72687-0.71824 0.56750
   2   2   4392478.5 5143.38   1 0.43623-0.37715 0.69945-0.58638-0.56609 0.71687
  -2   2  -4391503.5 5020.79   1 0.44723-0.57440 0.70724-0.71598-0.54753 0.39676
   2  -2   4403348.4 5131.98   1 0.53588-0.40876 0.76050-0.75176-0.36667 0.51746
   2  -2   532911.47 1555.94   1-0.73305 0.86341 0.24898-0.23839 0.63296-0.44460
  -2   2  -532302.39 1383.56   1-0.87118 0.74087 0.19107-0.20166 0.45224-0.64064
   2   2   531686.08 1251.67   1-0.92377 0.98608 0.15738-0.04253 0.34908-0.16067
  -2  -2  -531749.05 1114.00   1-0.98717 0.92484 0.08537-0.20024 0.13491-0.32336
  -2  -2  -532454.72 1227.25   1 0.37278-0.43516 0.65095-0.76621-0.66127 0.47280
  -2   2  -531340.35 1174.56   1 0.46990-0.60038 0.72261-0.73354-0.50697 0.31850
   2   2   532577.75 1541.94   1 0.48879-0.42650 0.73449-0.61929-0.47073 0.65921
   2  -2   532438.64 1206.68   1 0.56310-0.43267 0.77202-0.76108-0.29477 0.48325
   2  -2   6239269.8 3434.65   1-0.76867 0.90234 0.23690-0.22419 0.59415-0.36812
  -2   2  -6235994.4 3620.73   1-0.91141 0.77781 0.16635-0.17906 0.37635-0.60244
   2   2   6241514.7 3583.14   1-0.92697 0.99257 0.15492-0.03796 0.34164-0.11555
  -2  -2  -6236477.9 3543.87   1-0.99257 0.92695 0.07266-0.18966 0.09755-0.32368
  -2  -2  -6242310.0 3802.02   1 0.40196-0.46765 0.67396-0.79140-0.61983 0.39368
  -2   2  -6241414.5 3757.16   1 0.48345-0.61720 0.73117-0.74429-0.48129 0.25512
   2   2   6242372.0 3556.55   1 0.52555-0.45995 0.75537-0.63798-0.39141 0.61758
   2  -2   713719.97 1404.29   1-0.79195 0.92891 0.22815-0.21332 0.56635-0.30266
   2   2   715320.76 1007.98   1-0.92754 0.99643 0.15448-0.03540 0.34028-0.07651
  -2   2  -717517.12 1082.23   1-0.93914 0.80225 0.14493-0.15976 0.31143-0.57520
  -2  -2  -715706.38 1770.81   1-0.99602 0.92711 0.06140-0.18052 0.06459-0.32842
  -2  -2  -714686.66 1022.15   1 0.42122-0.49021 0.68850-0.80813-0.59036 0.32651
  -2   2  -714763.32 1627.76   1 0.49124-0.62830 0.73600-0.75130-0.46580 0.20193
   2   2   713582.77  892.56   1 0.55245-0.48354 0.76790-0.64833-0.32421 0.58809
   2  -2   715615.01 1850.65   1 0.59676-0.45985 0.78038-0.76517-0.18673 0.45061
   2  -2   8166996.2 3262.20   1-0.80715 0.94742 0.22202-0.20507 0.54699-0.24563
   2   2   8169324.1 3323.09   1-0.92635 0.99854 0.15540-0.03420 0.34308-0.04163
  -2   2  -8154405.7 3799.00   1-0.95881 0.81868 0.12569-0.14268 0.25472-0.55624
  -2  -2  -8160912.9 3485.71   1 0.43389-0.50619 0.69777-0.81958-0.56995 0.26841
  -2   2  -8159469.4 3178.61   1 0.49539-0.63576 0.73851-0.75600-0.45736 0.15579
   2   2   8162432.1 3108.60   1 0.57312-0.50108 0.77522-0.65361-0.26561 0.56718
   2  -2   8166858.4 3253.03   1 0.60781-0.46760 0.78095-0.76357-0.14373 0.44530
   2  -2   9 7638.80 1948.51   1-0.81685 0.96042 0.21792-0.19885 0.53409-0.19506
   2   2   9 6988.72  676.19   1-0.92389 0.99937 0.15729-0.03397 0.34882-0.00968
  -2   2  -9 6938.28 1885.40   1-0.97274 0.82933 0.10893-0.12805 0.20467-0.54388
  -2  -2  -9 6776.07 2014.12   1 0.44202-0.51763 0.70358-0.82758-0.55640 0.21716
  -2   2  -9 7631.05 2694.89   1 0.49703-0.64070 0.73948-0.75916-0.45399 0.11472
   2   2   9 6711.09 1955.13   1 0.58895-0.51362 0.77918-0.65539-0.21448 0.55375
   2  -2   9 7436.96 2077.67   1 0.61663-0.47313 0.78017-0.76062-0.10526 0.44452
   2   2  10319669.5 5839.99   1 0.99924-0.92056-0.03315 0.15913 0.02028 0.35670
   2  -2  10337111.8 6436.22   1-0.82263 0.96950 0.21540-0.19421 0.52618-0.14947
   2   2  10352024.6 7121.61   1-0.92043 0.99920 0.15989-0.03445 0.35670 0.02010
  -2   2 -10330202.8 6218.13   1-0.98271 0.83601 0.09374-0.11498 0.15962-0.53652
  -2  -2 -10337380.5 6192.50   1 0.44690-0.52581 0.70700-0.83319-0.54810 0.17117
   2   2  10344425.7 6213.73   1 0.60157-0.52294 0.78081-0.65485-0.16865 0.54561
   2   2  11 2236.56  534.25   1 0.99867-0.91671-0.02429 0.15243 0.04536 0.36932
   2  -2  11 1764.14  607.81   1-0.82552 0.97568 0.21412-0.19081 0.52217-0.10779
   2   2  11 2363.96  772.71   1-0.91613 0.99820 0.16302-0.03546 0.36621 0.04827
  -2   2 -11 1596.73  407.79   1-0.98974 0.83975 0.07979-0.10316 0.11848-0.53307
  -2  -2 -11 1304.78  533.03   1 0.44935-0.53156 0.70871-0.83709-0.54387 0.12925
  -2   2 -11  689.84  545.66   1 0.49528-0.64557 0.73844-0.76249-0.45759 0.04293
   2   2  11  810.32  478.84   1 0.61179-0.52987 0.78076-0.65263-0.12691 0.54156
   2  -2  11 2423.14  800.08   1 0.62976-0.47966 0.77587-0.75197-0.03750 0.45216
   2   2  12207616.5 5172.99   1 0.99745-0.91220-0.01571 0.14602 0.06956 0.38282
   2  -2  12218268.0 5596.84   1-0.82618 0.97965 0.21382-0.18840 0.52124-0.06919
   2   2  12187744.9 5641.60   1-0.91112 0.99648 0.16655-0.03687 0.37697 0.07520
  -2   2 -12202733.3 4636.91   1-0.99451 0.84123 0.06682-0.09231 0.08044-0.53272
  -2  -2 -12209223.4 5984.98   1 0.44994-0.53546 0.70912-0.83969-0.54285 0.09054
  -2   2 -12218330.1 5605.04   1 0.49262-0.64622 0.73683-0.76307-0.46301 0.01066
   2   2  12210111.5 5074.77   1 0.62019-0.53497 0.77945-0.64914-0.08839 0.54074
   2   2  13 8455.90 2644.99   1 0.99563-0.90710-0.00735 0.13983 0.09308 0.39700
   2  -2  1311450.50 2880.03   1-0.82508 0.98184 0.21431-0.18677 0.52278-0.03307
   2   2  1312019.71 2893.86   1-0.90547 0.99412 0.17039-0.03860 0.38870 0.10115
  -2   2 -13 7565.77 1489.33   1-0.99749 0.84093 0.05464-0.08226 0.04488-0.53484
  -2  -2 -1310680.23 3260.55   1 0.44905-0.53788 0.70851-0.84126-0.54439 0.05438
  -2   2 -1311430.26 3038.12   1 0.48907-0.64598 0.73467-0.76309-0.47016-0.01988
   2   2  13 7348.44 2148.00   1 0.62713-0.53862 0.77714-0.64466-0.05243 0.54248
   2  -2  13 9362.61 2356.91   1 0.63893-0.48251 0.76892-0.74087 0.02266 0.46721
   2  -2  1496320.60 3862.36   1-0.82252 0.98258 0.21545-0.18579 0.52633 0.00104
   2   2  14104194.5 5837.25   1-0.89921 0.99115 0.17448-0.04057 0.40120 0.12633
  -2  -2 -1499946.74 4146.58   1 0.44696-0.53910 0.70705-0.84199-0.54798 0.02028
  -2   2 -14100424.8 4750.55   1 0.48477-0.64499 0.73200-0.76261-0.47869-0.04904
   2   2  1488280.16 3486.89   1 0.63289-0.54108 0.77401-0.63936-0.01854 0.54629
   2  -2  15 1248.56  607.65   1-0.81874 0.98210 0.21710-0.18533 0.53153 0.03352
   2   2  15  375.20  701.78   1-0.89239 0.98762 0.17877-0.04273 0.41434 0.15087
  -2  -2 -15  -78.09 1044.72   1 0.44387-0.53932 0.70488-0.84201-0.55326-0.01212
  -2   2 -15  562.64 1013.74   1 0.47982-0.64334 0.72888-0.76168-0.48835-0.07709
   2  -2  1663045.73 4566.06   1-0.81389 0.98055 0.21919-0.18529 0.53808 0.06464
   2   2  1664352.25 3664.84   1-0.88502 0.98355 0.18320-0.04506 0.42798 0.17491
  -2  -2 -1664797.01 4915.72   1 0.43992-0.53867 0.70209-0.84140-0.55993-0.04315
  -2   2 -1666220.35 3971.28   1 0.47430-0.64112 0.72534-0.76032-0.49891-0.10422
   2  -2  17 5002.02 1780.75   1-0.80809 0.97805 0.22163-0.18562 0.54577 0.09462
   2   2  17 5497.76 1697.76   1-0.87711 0.97894 0.18777-0.04750 0.44204 0.19853
  -2  -2 -17 4089.68 1409.87   1 0.43523-0.53728 0.69873-0.84023-0.56775-0.07302
  -2   2 -17 5521.05 1415.09   1 0.46815-0.63830 0.72145-0.75863-0.51023-0.13054
   2  -2  1866782.54 4231.87   1-0.80142 0.97469 0.22437-0.18624 0.55440 0.12365
   2   2  1868956.62 4251.91   1-0.86868 0.97380 0.19243-0.05004 0.45645 0.22181
  -2  -2 -1872605.04 4428.88   1 0.42986-0.53522 0.69485-0.83853-0.57654-0.10193
  -2   2 -1862949.59 5157.72   1 0.46161-0.63507 0.71710-0.75647-0.52217-0.15629
   2  -2  19  355.36  648.52   1-0.79396 0.97052 0.22736-0.18711 0.56385 0.15188
   2   2  19  271.61  796.71   1-0.85973 0.96814 0.19717-0.05267 0.47114 0.24480
  -2  -2 -19 1442.82 1192.92   1 0.42388-0.53255 0.69047-0.83634-0.58614-0.13002
  -2   2 -19  530.91  649.69   1 0.45463-0.63139 0.71236-0.75391-0.53465-0.18151
   2  -2  2058735.00 5097.71   1-0.78574 0.96560 0.23056-0.18819 0.57397 0.17942
   2   2  2055631.12 4840.89   1-0.85025 0.96195 0.20198-0.05535 0.48607 0.26754
  -2  -2 -2058880.02 9471.37   1 0.41735-0.52932 0.68562-0.83368-0.59643-0.15742
  -2   2 -2053857.51 5658.10   1 0.44721-0.62728 0.70722-0.75097-0.54756-0.20629
   2  -2  21  126.21  679.95   1-0.77679 0.95995 0.23393-0.18944 0.58469 0.20638
   2   2  21  227.90  927.61   1-0.84014 0.95525 0.20739-0.05864 0.50115 0.28992
  -2  -2 -21  911.55  642.94   1 0.41028-0.52556 0.68031-0.83056-0.60731-0.18423
  -2   2 -21  692.81  836.42   1 0.43937-0.62275 0.70170-0.74763-0.56085-0.23069
   2  -2  2232631.12 4673.40   1-0.76714 0.95360 0.23745-0.19084 0.59590 0.23283
   2   2  2229249.88 7412.61   1-0.82958 0.94799 0.21229-0.06142 0.51644 0.31229
  -2  -2 -2233545.98 7860.59   1 0.40272-0.52131 0.67454-0.82698-0.61870-0.21054
  -2  -4  23  400.87  833.57   1-0.81997 0.88407 0.21657-0.32423 0.52985 0.33656
   2  -4 -23  344.82  716.89   1 0.47956-0.40769 0.72871-0.83113-0.48886-0.37815
  -2  -4  2234230.51 3634.54   1-0.83207 0.89288 0.21115-0.32093 0.51289 0.31584
  -2   4  2228788.83 5470.91   1-0.93539 0.85998 0.14813-0.04939 0.32107 0.50791
   2  -4 -2221887.84 6869.79   1 0.48987-0.41469 0.73516-0.83539-0.46856-0.36075
   2   4 -2228267.19 5699.26   1 0.53691-0.59801 0.76099-0.65268-0.36415-0.46515
  -2  -4  21 1202.62  597.64   1-0.84361 0.90112 0.20572-0.31762 0.49596 0.29510
  -2   4  21  318.10  881.11   1-0.94546 0.86676 0.13928-0.04267 0.29442 0.49688
   2  -4 -21 1308.27 1156.08   1 0.49991-0.42142 0.74119-0.83924-0.44800-0.34361
   2   4 -21  630.92 1190.25   1 0.54696-0.60475 0.76557-0.65508-0.33870-0.45291
  -2  -4  2046871.43 3012.47   1-0.85489 0.90890 0.19965-0.31366 0.47883 0.27478
  -2   4  2052110.84 3172.74   1-0.95487 0.87287 0.13014-0.03565 0.26699 0.48663
   2  -4 -2040829.31 6664.61   1 0.50970-0.42790 0.74682-0.84268-0.42714-0.32677
   2   4 -2047401.04 3261.02   1 0.55675-0.61123 0.76963-0.65695-0.31256-0.44136
  -2  -4  19 2564.60 1041.44   1-0.86535 0.91607 0.19422-0.31034 0.46198 0.25395
  -2   4  19 2229.30  625.25   1-0.96360 0.87824 0.12033-0.02785 0.23869 0.47740
   2  -4 -19  944.74 1155.68   1 0.51923-0.43413 0.75205-0.84573-0.40595-0.31027
   2   4 -19 1122.99  811.01   1 0.56628-0.61746 0.77313-0.65827-0.28562-0.43060
  -2  -4  1862957.18 3949.59   1-0.87529 0.92271 0.18879-0.30704 0.44520 0.23305
  -2   4  1878588.92 4748.86   1-0.97158 0.88292 0.11049-0.02013 0.20933 0.46907
   2  -4 -1867404.77 4149.09   1 0.52854-0.44013 0.75689-0.84838-0.38437-0.29415
   2   4 -1853743.70 3571.48   1 0.57576-0.62348 0.77601-0.65878-0.25749-0.42103
  -2  -4  17 2201.05  734.75   1-0.88472 0.92885 0.18338-0.30374 0.42852 0.21206
  -2   4  17 3189.83  802.28   1-0.97877 0.88683 0.10021-0.01197 0.17878 0.46194
   2  -4 -17 3793.64 1047.08   1 0.53764-0.44592 0.76134-0.85064-0.36234-0.27849
   2   4 -17 2727.60 1104.62   1 0.58477-0.62920 0.77832-0.65891-0.22860-0.41222
  -2  -4  16137582.0 6932.40   1 0.96385-0.92323 0.05308-0.17468 0.26108 0.34223
  -2  -4  16158294.1 7965.50   1-0.89364 0.93448 0.17799-0.30047 0.41196 0.19093
  -2   4  16172478.7 8880.12   1-0.98510 0.88988 0.08942-0.00330 0.14685 0.45618
   2  -4 -16150293.6 8710.60   1 0.54654-0.45151 0.76539-0.85251-0.33978-0.26335
   2   4 -16153216.0 8318.15   1 0.59352-0.63466 0.77995-0.65838-0.19849-0.40464
  -2  -4  1510302.00 1103.58   1 0.96866-0.93133 0.04681-0.17060 0.24389 0.32171
  -2  -4  1512695.24 1448.55   1-0.90206 0.93960 0.17264-0.29724 0.39556 0.16965
  -2   4  1516044.13 2794.50   1-0.99049 0.89197 0.07803 0.00595 0.11330 0.45204
   2  -4 -1512385.08 4069.73   1 0.55528-0.45693 0.76904-0.85397-0.31658-0.24885
   2   4 -1513715.13 3380.92   1 0.60201-0.63985 0.78083-0.65709-0.16692-0.39851
  -2   4  15 8254.23 3042.60   1 0.64981-0.74863 0.69512-0.61079 0.30747 0.25782
  -2  -4  14145036.9 5000.40   1 0.97303-0.93899 0.04069-0.16666 0.22705 0.30085
  -2   4  14140750.9 4944.77   1 0.89323-0.99499 0.11702-0.03433 0.43408 0.09382
  -2  -4  14142760.1 6108.88   1-0.90998 0.94423 0.16734-0.29406 0.37937 0.14816
  -2   4  14148608.6 6760.25   1-0.99478 0.89298 0.06594 0.01592 0.07784 0.44980
   2  -4 -14136462.0 5025.07   1 0.56386-0.46221 0.77228-0.85503-0.29262-0.23511
   2   4 -14144008.2 5438.50   1 0.61022-0.64477 0.78087-0.65495-0.13365-0.39408
  -2   4  14144786.2 5080.06   1 0.65044-0.75254 0.69904-0.61686 0.29706 0.23054
  -2  -4  14139155.7 4895.85   1 0.64098-0.60668 0.65774-0.78390 0.39560 0.13200
  -2  -4  13  570.57  257.83   1 0.97701-0.94612 0.03470-0.16303 0.21032 0.27976
  -2   4  13  236.36  453.99   1 0.89274-0.99779 0.11737-0.03686 0.43501 0.05519
  -2  -4  13  589.62  420.27   1-0.91739 0.94835 0.16211-0.29095 0.36346 0.12639
  -2   4  13  207.12  653.90   1-0.99778 0.89270 0.05300 0.02673 0.04011 0.44985
   2  -4 -13  532.28  473.30   1 0.57260-0.46750 0.77507-0.85543-0.26717-0.22287
   2   4 -13 -198.12 1010.70   1 0.61812-0.64937 0.77990-0.65181-0.09832-0.39172
  -2   4  13  134.66  577.19   1 0.65093-0.75630 0.70234-0.62231 0.28810 0.20182
   2  -4 -12193073.9 4382.95   1 0.99919-0.89055-0.03998-0.03816 0.00088-0.45327
  -2  -4  12211168.0 4316.56   1 0.98050-0.95289 0.02894-0.15944 0.19436 0.25802
  -2   4  12214798.9 5458.88   1 0.89074-0.99908 0.11876-0.04043 0.43871 0.01377
  -2  -4  12211154.2 4643.82   1-0.92428 0.95195 0.15699-0.28795 0.34791 0.10426
   2  -4 -12215662.5 4763.18   1 0.58095-0.47255 0.77741-0.85560-0.24108-0.21126
   2   4 -12214683.7 5639.37   1 0.62565-0.65361 0.77775-0.64748-0.06049-0.39186
   2  -4 -11  139.50  230.02   1 0.99870-0.88677-0.02454-0.05143 0.04464-0.45933
  -2  -4  11  233.42  248.33   1 0.98355-0.95922 0.02343-0.15609 0.17907 0.23561
  -2   4  11  594.46  494.29   1 0.88685-0.99849 0.12142-0.04527 0.44580-0.03102
  -2  -4  11  539.79  443.77   1-0.93064 0.95501 0.15202-0.28510 0.33285 0.08163
   2  -4 -11 1249.06  555.86   1 0.58925-0.47755 0.77923-0.85525-0.21346-0.20118
   2   4 -11  691.23  586.90   1 0.63272-0.65739 0.77412-0.64168-0.01959-0.39506
  -2   4  11 -144.24  603.67   1 0.65148-0.76340 0.70664-0.63091 0.27610 0.13844
  -2  -4  11  484.73  307.73   1 0.64023-0.61576 0.65520-0.78781 0.40099 0.01355
   2  -4 -10300016.0 6053.49   1 0.99568-0.88047-0.00758-0.06623 0.09244-0.46943
  -2  -4  10298677.4 5572.18   1 0.98617-0.96513 0.01825-0.15308 0.16467 0.21231
  -2   4  10320211.6 5883.26   1 0.88037-0.99544 0.12563-0.05157 0.45732-0.08022
  -2  -4  10291126.5 5320.99   1-0.93642 0.95750 0.14726-0.28246 0.31847 0.05834
   2  -4 -10300334.8 5624.04   1 0.59754-0.48255 0.78046-0.85431-0.18386-0.19309
   2   4 -10300760.6 6481.46   1 0.63930-0.66057 0.76853-0.63390 0.02543-0.40225
  -2   4  10306025.9 5501.17   1 0.65155-0.76675 0.70727-0.63369 0.27429 0.10257
[truncated: 3,129,327 more chars]
