# Supplementary material for: Synthesis and crystal structure of (1,10-phenanthroline-κ2 N,N′)[2-(1H-pyrazol-1-yl)phenyl-κ2 N 2,C 1]iridium(III) hexa­fluorido­phosphate with an unknown number of solvent mol­ecules
Source: Acta Crystallogr E Crystallogr Commun. 2020 May 5;76(Pt 6):803–6. doi: 10.1107/S2056989020005861 (PMC7274009; doi:10.1107/S2056989020005861)
Supplement: Supplementary file 2 [file e-76-00803-Isup2.hkl]

data_I                                                                          
_shelx_title ' s in C2/c                   New: C2/c'                           
_shelx_refln_list_code          4                                               
_shelx_F_calc_maximum      705.64                                               
_exptl_crystal_F_000      3120.00                                               
_reflns_d_resolution_high  0.8095                                               
                                                                                
loop_                                                                           
 _space_group_symop_operation_xyz                                               
 'x, y, z'                                                                      
 '-x, y, -z+1/2'                                                                
 'x+1/2, y+1/2, z'                                                              
 '-x+1/2, y+1/2, -z+1/2'                                                        
 '-x, -y, -z'                                                                   
 'x, -y, z-1/2'                                                                 
 '-x+1/2, -y+1/2, -z'                                                           
 'x+1/2, -y+1/2, z-1/2'                                                         
                                                                                
_cell_length_a    14.9760                                                       
_cell_length_b    22.8180                                                       
_cell_length_c    18.8500                                                       
_cell_angle_alpha  90.000                                                       
_cell_angle_beta   95.980                                                       
_cell_angle_gamma  90.000                                                       
                                                                                
_shelx_F_squared_multiplier     1.000                                           
                                                                                
loop_                                                                           
 _refln_index_h                                                                 
 _refln_index_k                                                                 
 _refln_index_l                                                                 
 _refln_F_squared_calc                                                          
 _refln_F_squared_meas                                                          
 _refln_F_squared_sigma                                                         
 _refln_observed_status                                                         
   4   0   0       8124.36       5941.81       237.20 o                         
   6   0   0     195597.14     191034.94      1322.88 o                         
   8   0   0      61183.24      59066.98       979.47 o                         
  10   0   0      56944.38      57950.68      1158.19 o                         
  12   0   0      71999.34      74180.23      1625.82 o                         
  14   0   0      34291.27      33525.32      1572.57 o                         
  16   0   0      19711.37      21772.83      1303.28 o                         
  18   0   0      18164.71      17943.83      2715.44 o                         
   3   1   0         32.46        277.28        90.96 o                         
   5   1   0       5941.32       6340.21       197.96 o                         
   7   1   0       7953.66       8338.37       242.14 o                         
   9   1   0       3983.24       4193.48       316.03 o                         
  11   1   0       4519.40       4486.19       347.76 o                         
  13   1   0      14349.94      14534.99       397.85 o                         
  15   1   0      13090.62      13506.79       744.94 o                         
  17   1   0       8378.32       7359.28       796.21 o                         
   4   2   0     283286.44     291918.12      2147.79 o                         
   6   2   0     260383.86     258035.42      1557.37 o                         
   8   2   0      86288.31      80249.71       865.28 o                         
  10   2   0      27623.49      25377.18       459.38 o                         
  12   2   0      58841.59      60698.48      1490.76 o                         
  14   2   0      73902.88      78963.27      1514.68 o                         
  16   2   0      32406.76      35332.49       800.52 o                         
  18   2   0      12528.85      11654.62       969.30 o                         
   1   3   0       9667.00       7814.32       161.49 o                         
   3   3   0      21738.98      24213.83       380.95 o                         
   5   3   0        412.36        617.88        80.60 o                         
   7   3   0       3138.07       3471.78       181.31 o                         
   9   3   0       9326.65       9971.30       334.14 o                         
  11   3   0      20885.89      21167.69       527.54 o                         
  13   3   0      16341.46      17384.98       466.69 o                         
  15   3   0      12306.84      12857.64       690.86 o                         
  17   3   0       7766.23       8146.33       555.50 o                         
   0   4   0     258158.42     209068.45      2384.02 o                         
   4   4   0     173423.72     158511.03      1189.60 o                         
   6   4   0     134397.78     141518.48      1714.74 o                         
   8   4   0     233913.12     241086.39      2181.07 o                         
  10   4   0     126720.38     124901.55      1301.86 o                         
  12   4   0      53930.37      53358.08      1054.86 o                         
  14   4   0      41461.26      43289.56       852.75 o                         
  16   4   0      35089.52      36137.75      1616.79 o                         
  18   4   0      16568.08      15987.86       862.80 o                         
   1   5   0       9481.57       7209.30       111.49 o                         
   3   5   0      36071.48      38952.51       471.01 o                         
   5   5   0       9498.82       9235.80       172.16 o                         
   7   5   0      18742.84      17093.01       286.78 o                         
   9   5   0      16308.17      15567.42       359.18 o                         
  11   5   0       9574.30       9615.53       390.71 o                         
  13   5   0       7879.43       8724.15       456.97 o                         
  15   5   0      11683.02      10442.07       597.32 o                         
  17   5   0      11746.98      10281.08       689.07 o                         
   0   6   0     156959.05     105887.70       671.71 o                         
   2   6   0     100467.30      88022.77       775.14 o                         
   4   6   0     163239.11     157446.19      1059.71 o                         
   6   6   0     266523.84     246672.81      3092.47 o                         
   8   6   0     142276.31     141567.78      1232.26 o                         
  10   6   0      91716.88      92469.46       992.63 o                         
  12   6   0      65877.29      64977.11      1300.52 o                         
  14   6   0      26521.30      25824.09       790.79 o                         
  16   6   0      24826.26      26566.93       838.26 o                         
   1   7   0       2859.46       2460.92        90.26 o                         
   3   7   0       5116.25       5246.77       107.70 o                         
   5   7   0       1819.85       2393.05       160.28 o                         
   7   7   0       1913.31       3224.15       186.68 o                         
   9   7   0       5127.03       6388.73       218.32 o                         
  11   7   0      19521.90      17113.30       535.88 o                         
  13   7   0      12419.55      10702.93       413.66 o                         
  15   7   0       6568.49       7164.73       681.54 o                         
  17   7   0       6420.04       5702.99      1068.17 o                         
   0   8   0     236866.20     241103.92      3879.91 o                         
   2   8   0     183715.55     182721.91      1181.40 o                         
   4   8   0     224735.59     220280.06      2160.13 o                         
   6   8   0     235852.09     245820.36      2526.44 o                         
   8   8   0     110669.32     114021.10      1725.41 o                         
  10   8   0      71525.05      70796.77      1191.23 o                         
  12   8   0      33857.33      34512.39       846.09 o                         
  14   8   0      24499.72      24025.38       802.05 o                         
  16   8   0      24851.67      24846.90      1294.26 o                         
   1   9   0       2445.96       2970.08        89.22 o                         
   3   9   0        122.40        128.31        38.38 o                         
   5   9   0       3844.57       3390.56       150.51 o                         
   7   9   0      45171.62      41557.91       532.76 o                         
   9   9   0      11209.72      10200.70       300.96 o                         
  11   9   0        668.46       1023.96       138.38 o                         
  13   9   0       9469.14       9150.40       412.12 o                         
  15   9   0      11707.97       9519.07       760.91 o                         
  17   9   0       7262.86       7772.65      1233.47 o                         
   0  10   0     141548.30     132938.34      1019.68 o                         
   2  10   0     188649.44     173281.69      1439.54 o                         
   4  10   0     157201.45     155798.58      1651.60 o                         
   6  10   0      84622.34      84046.97      1014.50 o                         
   8  10   0     134916.47     133815.05      1236.41 o                         
  10  10   0      70230.63      72947.09      1125.17 o                         
  12  10   0      30561.37      31293.89       585.79 o                         
  14  10   0      35012.39      38839.39      1668.59 o                         
  16  10   0      19766.23      18616.39      1582.65 o                         
   1  11   0        177.13        220.58        33.36 o                         
   3  11   0      10641.02      10181.38       168.54 o                         
   5  11   0        218.27        416.81        51.83 o                         
   7  11   0        164.40        193.37        58.68 o                         
   9  11   0       5156.56       5416.18       337.60 o                         
  11  11   0       4113.64       4016.95       275.05 o                         
  13  11   0      13119.34      12986.45       527.33 o                         
  15  11   0       9459.97      10100.06       871.83 o                         
   0  12   0     218151.92     210202.58      1942.53 o                         
   2  12   0     163185.58     156133.89      1226.10 o                         
   4  12   0     165351.94     150572.84      1440.71 o                         
   6  12   0     154623.28     152937.69      2096.54 o                         
   8  12   0      56412.54      56352.38      1071.10 o                         
  10  12   0      43389.89      42388.21      1070.67 o                         
  12  12   0      51344.47      51065.91       823.39 o                         
  14  12   0      39195.44      38614.99      1810.55 o                         
  16  12   0      19392.56      19933.93      1656.48 o                         
   1  13   0       4831.85       4888.44       127.92 o                         
   3  13   0        516.12        729.30        76.23 o                         
   5  13   0         77.42        177.61        48.04 o                         
   7  13   0      10869.96      10880.44       268.70 o                         
   9  13   0       7412.03       8215.07       319.58 o                         
  11  13   0       4765.15       4350.45       281.94 o                         
  13  13   0       8647.90       8565.40       712.66 o                         
  15  13   0       6612.67       6165.31       628.22 o                         
   0  14   0     233495.05     238207.58      2618.88 o                         
   2  14   0     151260.73     145626.03      2129.70 o                         
   4  14   0      75713.46      71794.71      1215.89 o                         
   6  14   0      52621.15      50946.90       844.88 o                         
   8  14   0      42440.02      44883.56       679.26 o                         
  10  14   0      45936.89      50790.27      1220.64 o                         
  12  14   0      47890.38      47185.59      1635.87 o                         
  14  14   0      20793.57      21654.06      1103.07 o                         
   1  15   0       2826.13       3076.57       174.16 o                         
   3  15   0       1756.49       2276.03       176.87 o                         
   5  15   0      10605.20      10621.84       325.47 o                         
   7  15   0      15345.31      13942.21       371.29 o                         
   9  15   0       4761.81       4074.15       385.44 o                         
  11  15   0       8751.61       7813.19       431.28 o                         
  13  15   0       6800.82       5912.21       701.45 o                         
  15  15   0       5550.17       4070.88      1643.36 o                         
   0  16   0      96593.34      91840.53      2657.23 o                         
   2  16   0     147457.95     145820.73      2791.88 o                         
   4  16   0     114752.31     113769.66      2127.71 o                         
   6  16   0      42057.89      42308.50       775.39 o                         
   8  16   0      31416.40      30705.79       959.69 o                         
  10  16   0      41161.76      39689.03      1289.44 o                         
  12  16   0      24841.76      26378.73      1763.22 o                         
  14  16   0      21565.27      19048.67      1785.74 o                         
   1  17   0        219.20        488.96        50.21 o                         
   3  17   0       6246.49       7207.08       322.99 o                         
   5  17   0       4954.43       4841.42       309.96 o                         
   7  17   0       1984.70       1930.82       529.09 o                         
   9  17   0       6038.76       5954.28       226.95 o                         
  11  17   0      11860.15      11559.91       814.18 o                         
  13  17   0       9027.49       7078.87      1310.93 o                         
   0  18   0     119231.09     118871.62      3288.21 o                         
   2  18   0      94760.59      89857.95      2982.23 o                         
   4  18   0      55050.55      51259.23      1615.61 o                         
   6  18   0      33650.89      31471.45       955.13 o                         
   8  18   0      42482.72      42234.00      1460.74 o                         
  10  18   0      37021.73      35741.93      1459.06 o                         
  12  18   0      23185.63      22740.83      2209.49 o                         
  14  18   0      14333.04      10981.34      2038.73 o                         
   1  19   0        828.35       1218.50       142.58 o                         
   3  19   0        293.05        432.77        76.26 o                         
   5  19   0        765.00        680.07       114.41 o                         
   7  19   0       1300.48        916.77       286.60 o                         
   9  19   0       4696.16       4025.24       888.47 o                         
  11  19   0       5053.23       4449.10       906.20 o                         
  13  19   0       6617.69       3466.99      1654.12 o                         
   0  20   0      63024.57      66540.06      1614.87 o                         
   2  20   0      37668.57      39596.71      1640.07 o                         
   4  20   0      40871.34      39456.89      2659.00 o                         
   6  20   0      69659.89      65226.00      2036.76 o                         
   8  20   0      42643.64      45571.62      2414.40 o                         
  10  20   0      24621.15      25343.72      2383.86 o                         
  12  20   0      18675.29      17154.71      1378.58 o                         
   1  21   0        184.72        301.78        68.35 o                         
   3  21   0         21.54         53.65        49.56 o                         
   5  21   0        613.99        288.15        92.71 o                         
   7  21   0       1591.07       1298.12       618.29 o                         
   9  21   0       1988.76       1827.22       327.60 o                         
  11  21   0       3751.35       2690.71       680.84 o                         
   0  22   0      41920.95      37331.14      3753.03 o                         
   2  22   0      34077.83      34625.89      1126.33 o                         
   4  22   0      43279.71      43910.58      2113.64 o                         
   6  22   0      52888.23      58621.55      2896.61 o                         
   8  22   0      33040.73      35436.52      2316.31 o                         
  10  22   0      15938.62      16032.27      1255.74 o                         
   1  23   0         97.87        121.05       111.57 o                         
   3  23   0        796.21        686.82       168.50 o                         
   5  23   0        261.19        183.07       238.27 o                         
   7  23   0       2077.35       1408.92       317.58 o                         
   9  23   0       1605.29       1093.26       382.11 o                         
   0  24   0      53787.41      60955.43      4220.16 o                         
   2  24   0      47215.02      52106.88      2554.16 o                         
   4  24   0      28761.18      32815.05      3028.53 o                         
   6  24   0      22408.98      25871.57      1372.23 o                         
   8  24   0      22858.67      25184.00      1108.83 o                         
   1  25   0         12.06         71.80       120.35 o                         
   3  25   0        163.14        180.75       142.58 o                         
   5  25   0        483.99        371.64       187.79 o                         
   7  25   0        363.88        340.83       157.39 o                         
   0  26   0      23255.63      26737.94      2031.20 o                         
   2  26   0      30506.60      31350.13      2466.41 o                         
   4  26   0      28652.12      31483.29      1822.55 o                         
   6  26   0      20104.14      23383.79      3113.80 o                         
   1  27   0         35.40         66.87       127.15 o                         
   3  27   0         95.89        243.75       215.48 o                         
   5  27   0        580.19        667.51       302.60 o                         
   2  28   0      16768.75      14329.49      1637.04 o                         
 -17   1   1        384.78        473.04       198.15 o                         
 -15   1   1         18.54        209.55       146.75 o                         
 -13   1   1        814.35       1566.11       216.32 o                         
 -11   1   1         24.75        244.92        87.92 o                         
  -9   1   1        421.78        738.57        99.83 o                         
  -7   1   1        583.85       1252.83       126.14 o                         
  -5   1   1       1222.67       1932.06       134.02 o                         
  -3   1   1      63861.46      51407.90       596.97 o                         
   3   1   1      24316.34      15680.57       201.90 o                         
   5   1   1        332.96        256.68        56.97 o                         
   7   1   1        800.51       1299.99       137.87 o                         
   9   1   1       1093.80       1208.32       138.92 o                         
  11   1   1         81.99        441.73        91.40 o                         
  13   1   1         15.02        225.17       132.82 o                         
  15   1   1        648.25        904.60       220.38 o                         
  17   1   1        297.21        244.61       149.72 o                         
 -18   2   1          6.25        146.87       140.10 o                         
 -16   2   1         11.44         43.68       152.87 o                         
 -14   2   1        351.29        315.27       122.05 o                         
 -12   2   1         50.21        202.86        93.50 o                         
 -10   2   1         64.15        173.88        90.21 o                         
  -8   2   1       1226.64       1742.14       165.11 o                         
  -6   2   1        945.82       1495.01       124.57 o                         
  -4   2   1      13342.57      10312.53       205.12 o                         
  -2   2   1       3245.11       2832.28       177.35 o                         
   2   2   1       6326.02       7721.49       230.46 o                         
   4   2   1       1338.96       1623.91       159.62 o                         
   6   2   1        894.36       1456.91       144.09 o                         
   8   2   1       4440.52       4947.79       400.32 o                         
  10   2   1          8.61        146.57       109.34 o                         
  12   2   1       1153.81        969.06       132.86 o                         
  14   2   1        220.46        405.20       171.39 o                         
  16   2   1         13.28        245.60       225.96 o                         
  18   2   1        160.88        299.32       228.10 o                         
 -17   3   1         34.16        225.04       169.83 o                         
 -15   3   1         99.84        351.01       164.37 o                         
 -13   3   1        645.32        869.86       172.23 o                         
 -11   3   1       2029.26       2307.14       205.67 o                         
  -9   3   1        502.51        762.41        97.35 o                         
  -7   3   1       2741.04       4403.53       192.79 o                         
  -5   3   1       4179.32       3777.21       156.91 o                         
  -3   3   1       4221.46       2351.80       105.24 o                         
  -1   3   1       3358.90       2109.86       155.41 o                         
   3   3   1       6440.91       4535.72       314.00 o                         
   5   3   1        170.56        413.96        67.18 o                         
   7   3   1       1838.77       3529.69       251.06 o                         
   9   3   1         12.62        160.61        73.80 o                         
  11   3   1        699.09       1192.68       131.61 o                         
  13   3   1        123.46        310.33       130.87 o                         
  15   3   1        188.18        237.26       202.60 o                         
  17   3   1         74.34        199.23       130.73 o                         
 -18   4   1        222.48        254.18       179.67 o                         
 -16   4   1         18.86        325.80       154.54 o                         
 -14   4   1        357.35        350.90       110.10 o                         
 -12   4   1        108.97        106.85        89.68 o                         
 -10   4   1       3114.42       3376.54       245.20 o                         
  -8   4   1        636.87        819.52        94.23 o                         
  -6   4   1       1352.79       1384.91       120.46 o                         
  -4   4   1       4208.81       5998.12       107.19 o                         
  -2   4   1       7377.61       5839.24       116.41 o                         
   0   4   1      32285.57      32375.42       333.38 o                         
   2   4   1        933.72        598.01        98.75 o                         
   4   4   1        706.90       1274.31       117.87 o                         
   6   4   1       1505.96       3789.17       373.31 o                         
   8   4   1        149.07        136.17        76.05 o                         
  10   4   1        778.18        892.76       151.87 o                         
  12   4   1         29.17        268.04       103.44 o                         
  14   4   1        169.39        212.13        90.34 o                         
  16   4   1        183.41        227.44       179.66 o                         
  18   4   1         33.93        338.31       198.02 o                         
 -17   5   1         49.09         92.71       135.67 o                         
 -15   5   1        276.93        221.08        85.21 o                         
 -13   5   1        471.25        649.58       152.18 o                         
 -11   5   1        478.21        517.82       100.97 o                         
  -9   5   1       4440.78       4839.34       281.94 o                         
  -7   5   1      14053.91      12739.38       224.67 o                         
  -5   5   1       2490.99       2646.47       143.16 o                         
  -3   5   1      15656.68      11639.06       202.98 o                         
  -1   5   1       3723.21       4502.16       102.15 o                         
   3   5   1      44393.06      52597.39       435.94 o                         
   5   5   1         63.51        327.14        61.79 o                         
   7   5   1         41.46        150.17        59.14 o                         
   9   5   1        815.98        624.93        98.08 o                         
  11   5   1        163.74        285.67        85.99 o                         
  13   5   1        684.07        798.90       134.88 o                         
  15   5   1         17.87        189.43       147.25 o                         
  17   5   1        133.83        286.17       174.25 o                         
 -18   6   1         58.99        118.34       218.44 o                         
 -16   6   1        675.03        450.07       152.78 o                         
 -14   6   1        155.80        242.31       115.48 o                         
 -12   6   1        295.66        553.12       118.06 o                         
 -10   6   1       1481.92       1437.56       155.57 o                         
  -8   6   1        269.34        319.89        77.31 o                         
  -6   6   1      16516.25      13772.00       264.65 o                         
  -4   6   1        311.78        130.03        33.23 o                         
  -2   6   1      18054.30      16906.23       321.33 o                         
   0   6   1      42583.30      42885.95       362.68 o                         
   2   6   1      40170.23      45672.18       283.76 o                         
   4   6   1      10172.31      10118.75       190.33 o                         
   6   6   1        847.20        730.62        83.99 o                         
   8   6   1        858.93        572.78        93.62 o                         
  10   6   1       1554.48       1543.07       139.06 o                         
  12   6   1          6.98        273.36        86.54 o                         
  14   6   1        327.78        291.63       160.91 o                         
  16   6   1        468.60        607.92       186.31 o                         
 -17   7   1         18.64        241.65       179.42 o                         
 -15   7   1          3.57        150.57        82.78 o                         
 -13   7   1        324.25        448.94       108.94 o                         
 -11   7   1         95.41        317.30        81.69 o                         
  -9   7   1         56.54        262.76        75.03 o                         
  -7   7   1       5899.89       6473.30       288.23 o                         
  -5   7   1        160.94        311.93        47.35 o                         
  -3   7   1       5350.31       6294.11       108.83 o                         
  -1   7   1      11267.54      12194.50       176.22 o                         
   1   7   1       6766.35       8796.76       130.22 o                         
   3   7   1      71417.53      67219.16       838.43 o                         
   5   7   1      28090.96      30169.16       354.34 o                         
   7   7   1       4161.09       3997.35       238.21 o                         
   9   7   1       2378.64       2084.18       202.59 o                         
  11   7   1       1025.36        775.04       133.33 o                         
  13   7   1        177.01         91.97       107.53 o                         
  15   7   1          4.96        183.33       138.03 o                         
  17   7   1         26.88        320.96       188.08 o                         
 -16   8   1         13.47        109.63       184.52 o                         
 -14   8   1         10.03        255.04        86.83 o                         
 -12   8   1       2041.89       1620.20       195.28 o                         
 -10   8   1       4361.54       3864.95       211.16 o                         
  -8   8   1        966.60       1347.49       139.84 o                         
  -6   8   1       9417.32       7424.14       331.85 o                         
  -4   8   1        529.39        184.30        32.09 o                         
  -2   8   1       1212.62       1181.61       103.30 o                         
   0   8   1        763.27       1367.03        89.58 o                         
   2   8   1       2918.56       2402.08       131.63 o                         
   4   8   1        371.43        351.12        58.60 o                         
   6   8   1       5010.41       5618.46       170.48 o                         
   8   8   1       1702.17       1625.77       149.38 o                         
  10   8   1        172.95        376.61        87.53 o                         
  12   8   1       1265.91       1222.82       160.83 o                         
  14   8   1        713.64        307.39       115.47 o                         
  16   8   1          1.77        329.80       184.70 o                         
 -17   9   1         25.05        225.13       159.74 o                         
 -15   9   1        368.06        400.73       152.70 o                         
 -13   9   1        570.75        520.19       101.83 o                         
 -11   9   1        306.51        500.16        99.27 o                         
  -9   9   1       1937.32       2300.33       163.87 o                         
  -7   9   1       1337.12       1124.65       100.66 o                         
  -5   9   1       2117.22       2809.09       137.46 o                         
  -3   9   1       5882.27       5252.61       247.88 o                         
  -1   9   1       1164.55       2101.55       136.59 o                         
   1   9   1      17142.71      16349.98       205.64 o                         
   3   9   1       1615.93       1649.05       127.25 o                         
   5   9   1       2081.90       1886.92       149.23 o                         
   7   9   1       1710.27       1643.09       187.07 o                         
   9   9   1       3172.04       2989.72       233.83 o                         
  11   9   1       2530.30       2315.12       226.64 o                         
  13   9   1          0.47        188.60        97.00 o                         
  15   9   1        194.47        266.72       149.93 o                         
  17   9   1         25.87        -36.39       158.71 o                         
 -16  10   1        418.67        372.85       152.11 o                         
 -14  10   1        542.07        362.72       168.53 o                         
 -12  10   1        217.74        146.81       107.77 o                         
 -10  10   1        111.64        232.24        68.96 o                         
  -8  10   1        617.52        669.75        76.06 o                         
  -6  10   1       4456.96       3666.35       153.33 o                         
  -4  10   1       1144.34        786.41        68.26 o                         
  -2  10   1       1522.96       1656.67       257.05 o                         
   0  10   1       1132.08       1052.60        92.87 o                         
   2  10   1        241.94        912.07        80.23 o                         
   4  10   1       4355.72       4691.15       150.05 o                         
   6  10   1       2029.03       2315.83       210.07 o                         
   8  10   1       9694.03      10669.08       389.11 o                         
  10  10   1       2762.18       2808.87       268.37 o                         
  12  10   1        845.27        893.15       135.25 o                         
  14  10   1        370.60        662.25       169.73 o                         
  16  10   1         24.85        237.49       211.29 o                         
 -17  11   1        129.76        369.80       415.75 o                         
 -15  11   1          2.76        228.50       179.60 o                         
 -13  11   1       1574.97       1062.48       161.29 o                         
 -11  11   1       1944.53       1631.56       196.08 o                         
  -9  11   1        427.02        708.91        91.87 o                         
  -7  11   1       7429.68       6779.51       184.74 o                         
  -5  11   1       1708.28       1832.54       137.01 o                         
  -3  11   1        977.49        546.43        66.79 o                         
  -1  11   1       1668.56       2005.87        98.00 o                         
   1  11   1       1074.81       1409.34       116.45 o                         
   3  11   1      15238.53      15768.61       214.90 o                         
   5  11   1       1999.93       1700.33       138.00 o                         
   7  11   1       4750.75       5377.75       265.88 o                         
   9  11   1         23.37        150.89       101.37 o                         
  11  11   1        911.23        999.12       132.39 o                         
  13  11   1        410.46        381.49        96.16 o                         
  15  11   1          9.27        301.21       184.86 o                         
 -16  12   1        136.71        214.99       174.21 o                         
 -14  12   1        228.57        422.65       195.53 o                         
 -12  12   1         53.85         71.31        72.00 o                         
 -10  12   1       4309.34       4037.77       300.83 o                         
  -8  12   1       1976.89       2401.38       200.32 o                         
  -6  12   1       1768.40       2112.53       170.58 o                         
  -4  12   1        236.05        275.57        51.76 o                         
  -2  12   1        628.09       1022.01       107.80 o                         
   0  12   1       2861.10       3242.77       138.72 o                         
   2  12   1        596.12        443.94        60.74 o                         
   4  12   1        112.22        257.68        53.05 o                         
   6  12   1       1084.26       1507.21       147.03 o                         
   8  12   1        265.23        373.30        80.55 o                         
  10  12   1         36.14        225.97        82.70 o                         
  12  12   1       1454.17       1225.92       183.73 o                         
  14  12   1        436.28        546.23       242.05 o                         
  16  12   1        411.23        492.96       151.11 o                         
 -15  13   1         18.96        127.70       154.33 o                         
 -13  13   1        175.69        198.95       141.63 o                         
 -11  13   1       2292.32       1948.36       177.63 o                         
  -9  13   1         83.45        241.38        51.64 o                         
  -7  13   1       5312.90       6095.10       335.77 o                         
  -5  13   1       1046.85       1213.47       104.76 o                         
  -3  13   1       4029.32       3428.86       224.06 o                         
  -1  13   1       1501.19       1759.59       112.99 o                         
   1  13   1       1163.85        832.55        82.11 o                         
   3  13   1       3585.93       3588.87       111.80 o                         
   5  13   1       1329.71       1068.39       100.95 o                         
   7  13   1       1723.43       2161.99       178.17 o                         
   9  13   1       1647.31       1597.57       164.76 o                         
  11  13   1        352.95        204.20        62.34 o                         
  13  13   1         74.04        119.80        94.36 o                         
  15  13   1          6.74        271.87       211.60 o                         
 -14  14   1        319.19        460.65       214.67 o                         
 -12  14   1        142.84        236.97       118.37 o                         
 -10  14   1       1872.71       1695.37       204.34 o                         
  -8  14   1       5366.73       5160.26       341.04 o                         
  -6  14   1         98.92        239.67        77.94 o                         
  -4  14   1        329.27        354.80       218.06 o                         
  -2  14   1        167.95        343.44        69.04 o                         
   0  14   1        318.74        483.89        55.93 o                         
   2  14   1       9412.44       8382.76       182.64 o                         
   4  14   1       1384.95        879.13        98.18 o                         
   6  14   1       3103.62       3400.15       227.86 o                         
   8  14   1       2243.24       2339.27       176.60 o                         
  10  14   1         18.31         59.21        68.60 o                         
  12  14   1        415.46        335.26        95.69 o                         
  14  14   1        536.07        520.57       251.77 o                         
 -15  15   1         78.10        105.17       208.19 o                         
 -13  15   1        272.13        162.18       116.88 o                         
 -11  15   1        868.83        709.53       144.05 o                         
  -9  15   1        708.90       1112.66       168.09 o                         
  -7  15   1        958.48       1020.94       136.34 o                         
  -5  15   1        182.85        303.04        58.26 o                         
  -3  15   1       3365.24       3355.24       342.44 o                         
  -1  15   1        295.80        378.51        72.02 o                         
   1  15   1          8.00        259.40        44.35 o                         
   3  15   1       1393.44       1346.05       118.85 o                         
   5  15   1       1375.20       1142.32       129.00 o                         
   7  15   1        177.54        177.20        55.63 o                         
   9  15   1       4112.32       3245.29       306.11 o                         
  11  15   1        697.76       1004.74       158.27 o                         
  13  15   1         17.18         61.33       166.28 o                         
  15  15   1        123.02        210.41       176.28 o                         
 -14  16   1        985.04       1108.03       451.18 o                         
 -12  16   1         52.64         93.73       135.53 o                         
 -10  16   1        251.71        245.62       230.66 o                         
  -8  16   1       2694.17       2511.29       311.26 o                         
  -6  16   1       2322.70       1931.27       252.81 o                         
  -4  16   1          2.46         81.07        41.46 o                         
  -2  16   1        180.30        297.36        87.08 o                         
   0  16   1       1500.56       1809.02       162.82 o                         
   2  16   1       2909.49       3560.02       189.03 o                         
   4  16   1        176.96        143.97        86.94 o                         
   6  16   1       1798.63       1485.66       156.54 o                         
   8  16   1        313.51        240.66        55.23 o                         
  10  16   1         32.41        151.83        73.72 o                         
  12  16   1        371.99        185.83       145.49 o                         
  14  16   1        657.54        420.02       341.95 o                         
 -13  17   1        197.34        156.15       268.47 o                         
 -11  17   1        484.80        464.14       188.95 o                         
  -9  17   1         54.00        183.99       149.29 o                         
  -7  17   1          2.58        138.18        98.99 o                         
  -5  17   1        143.00        245.77        99.03 o                         
  -3  17   1       4651.44       4587.17       275.98 o                         
  -1  17   1        413.18        559.43        81.59 o                         
   1  17   1         69.72        359.47        52.09 o                         
   3  17   1        107.44        195.62        78.27 o                         
   5  17   1       2584.23       2075.09       228.60 o                         
   7  17   1       4723.61       4993.50       325.97 o                         
   9  17   1         65.38        172.35        72.71 o                         
  11  17   1        364.19        484.68       160.61 o                         
  13  17   1         79.44        279.03       201.42 o                         
 -14  18   1         45.07        152.51       298.31 o                         
 -12  18   1        140.29        359.53       251.82 o                         
 -10  18   1        106.58        627.81       277.69 o                         
  -8  18   1        256.13        245.94       246.13 o                         
  -6  18   1        703.55        714.10       162.63 o                         
  -4  18   1       2045.63       1711.04       189.21 o                         
  -2  18   1       1265.40       1748.82       203.35 o                         
   0  18   1       1258.38       1992.24       166.14 o                         
   2  18   1       2175.36       1804.23       201.90 o                         
   4  18   1       2593.29       1956.04       221.82 o                         
   6  18   1         33.23         40.90        46.88 o                         
   8  18   1        448.21        215.42        67.52 o                         
  10  18   1        323.89        350.53       143.47 o                         
  12  18   1       1520.20       1254.62       304.25 o                         
  14  18   1        726.00        592.22       388.72 o                         
 -13  19   1          5.09        326.74       230.74 o                         
 -11  19   1        138.08        247.12       204.93 o                         
  -9  19   1         28.23        284.39       128.56 o                         
  -7  19   1        243.53        435.58       161.95 o                         
  -5  19   1        682.03        487.90        78.18 o                         
  -3  19   1        196.91        341.78        88.92 o                         
  -1  19   1       2304.84       1820.54       204.33 o                         
   1  19   1       2126.49       2056.04       163.08 o                         
   3  19   1       1187.39        710.20       114.10 o                         
   5  19   1       1951.62       1474.30       182.53 o                         
   7  19   1        411.40        266.74        84.38 o                         
   9  19   1        132.43        218.34       174.66 o                         
  11  19   1         17.60        169.14       166.36 o                         
  13  19   1          4.69        195.04       206.91 o                         
 -12  20   1        145.36        188.63       276.95 o                         
 -10  20   1        233.43        465.13       338.68 o                         
  -8  20   1         83.34        225.72       197.34 o                         
  -6  20   1        530.85        709.60       167.37 o                         
  -4  20   1       5339.31       5119.59       461.25 o                         
  -2  20   1       4096.58       4522.70       391.48 o                         
   0  20   1        285.47        490.77        66.26 o                         
   2  20   1        763.32        518.10       107.19 o                         
   4  20   1         56.76         80.54        48.11 o                         
   6  20   1        124.89        244.15        99.87 o                         
   8  20   1          7.12        255.06       138.39 o                         
  10  20   1       2198.63       2250.62       668.00 o                         
  12  20   1         87.35        164.09       157.39 o                         
 -11  21   1         34.10        225.80       216.41 o                         
  -9  21   1         45.31        220.45       162.63 o                         
  -7  21   1        183.92        245.36       194.59 o                         
  -5  21   1        384.90        394.10       105.97 o                         
  -3  21   1         13.77        103.55        72.65 o                         
  -1  21   1        799.50        806.24       109.13 o                         
   1  21   1          5.69        129.86        58.03 o                         
   3  21   1         18.50        235.88        76.19 o                         
   5  21   1       3008.21       2441.72       385.98 o                         
   7  21   1        170.94        171.17       159.33 o                         
   9  21   1          8.18        364.27       182.10 o                         
  11  21   1        126.35        309.81       240.60 o                         
 -10  22   1       1287.04        947.35       324.27 o                         
  -8  22   1        436.94        615.22       329.36 o                         
  -6  22   1        188.46          8.22       186.03 o                         
  -4  22   1       3234.69       3255.26       778.63 o                         
  -2  22   1        935.97        783.22       153.47 o                         
   0  22   1       1926.15       1736.20       303.50 o                         
   2  22   1        405.35        508.83        97.43 o                         
   4  22   1        806.28        756.45       173.13 o                         
   6  22   1        190.79        481.89       288.21 o                         
   8  22   1         93.28        278.38       226.81 o                         
  10  22   1        119.47        130.32       197.78 o                         
  -9  23   1        164.95        339.43       216.20 o                         
  -7  23   1         20.83        313.31       171.80 o                         
  -5  23   1        497.95        570.43       233.60 o                         
  -3  23   1       1377.79       1731.48       307.66 o                         
  -1  23   1         38.25        111.28        78.69 o                         
   1  23   1       1474.56       1365.60       376.83 o                         
   3  23   1        106.44        135.61        89.58 o                         
   5  23   1        680.43        706.31       203.19 o                         
   7  23   1         82.34        121.29       189.95 o                         
   9  23   1         23.47        162.99       171.35 o                         
  -8  24   1        922.67        796.95       309.25 o                         
  -6  24   1        197.51        314.79       170.69 o                         
  -4  24   1         46.71        892.49       458.37 o                         
  -2  24   1        270.62        205.82       101.96 o                         
   0  24   1        484.64        441.33       170.65 o                         
   2  24   1        175.67        300.09       233.44 o                         
   4  24   1          7.90        274.10       167.91 o                         
   6  24   1        303.86        486.50       312.12 o                         
   8  24   1        223.86        369.99       268.64 o                         
  -7  25   1        127.76        293.53       336.21 o                         
  -5  25   1        111.52        501.11       295.85 o                         
  -3  25   1        529.16       1193.77       417.79 o                         
  -1  25   1       1107.98       1431.39       378.31 o                         
   1  25   1        749.02        959.99       210.27 o                         
   3  25   1        246.60        600.37       267.43 o                         
   5  25   1          6.34        175.91       161.62 o                         
   7  25   1          6.25        270.48       309.66 o                         
  -6  26   1        166.04        233.68       210.83 o                         
  -4  26   1         73.95        464.30       390.33 o                         
  -2  26   1         46.43        151.44       198.64 o                         
   0  26   1        115.16        188.54       130.37 o                         
   2  26   1         17.59        240.18       246.80 o                         
   4  26   1        192.94        600.92       376.32 o                         
   6  26   1        114.43        250.44       404.94 o                         
  -5  27   1         72.52        228.14       150.16 o                         
  -3  27   1        630.77        728.32       308.44 o                         
  -1  27   1       1679.34       1592.81       475.82 o                         
   1  27   1         92.20        322.19       266.77 o                         
   3  27   1         71.30         52.02       211.50 o                         
   5  27   1        704.49        881.69       681.21 o                         
  -2  28   1         50.87         97.98       224.13 o                         
 -18   0   2       7399.35       6689.66      1231.03 o                         
 -16   0   2      29819.03      31757.84      1683.26 o                         
 -14   0   2      79960.84      87284.62      1724.45 o                         
 -12   0   2      68011.37      62823.96      2108.67 o                         
 -10   0   2      29412.08      23124.47       889.12 o                         
  -8   0   2      85920.56      78934.80      1152.34 o                         
  -6   0   2     242692.50     236247.30      3454.40 o                         
  -4   0   2      99394.15      91978.59      1444.88 o                         
  -2   0   2     258876.16     232412.89      2703.58 o                         
   4   0   2     318126.31     349540.75      4950.02 o                         
   6   0   2     100711.52      90533.65      1507.78 o                         
   8   0   2      98206.45      95318.46      1724.66 o                         
  10   0   2     155423.06     161443.78      2945.53 o                         
  12   0   2     104989.12     110456.53      2431.34 o                         
  14   0   2      36535.43      41500.30      1992.67 o                         
  16   0   2      13604.57      13659.95      1051.27 o                         
  18   0   2      13654.38      13449.44      2152.69 o                         
 -17   1   2       5901.66       4884.78       685.35 o                         
 -15   1   2      11810.20      11944.39       615.25 o                         
 -13   1   2      14937.20      16678.72       433.82 o                         
 -11   1   2      10508.36      11092.51       396.89 o                         
  -9   1   2       5743.57       5988.22       349.91 o                         
  -7   1   2       4890.71       5019.65       234.73 o                         
  -5   1   2       4832.42       4697.87       169.44 o                         
  -3   1   2       2655.74       3017.70       107.51 o                         
   3   1   2       8575.14       9835.85       184.83 o                         
   5   1   2       5000.93       4857.36       175.40 o                         
   7   1   2      21915.92      21442.30       394.94 o                         
   9   1   2      24217.70      24489.02       515.99 o                         
  11   1   2      27795.69      27286.80       637.78 o                         
  13   1   2      20199.62      21625.81       868.60 o                         
  15   1   2      12914.23      14219.53       734.36 o                         
  17   1   2      10178.47       9003.87       712.10 o                         
 -18   2   2      10218.87       9611.03       857.03 o                         
 -16   2   2      23816.55      24873.46       946.98 o                         
 -14   2   2      57454.41      58476.74      1029.22 o                         
 -12   2   2     111953.70     121169.66      1776.69 o                         
 -10   2   2     112019.41     120680.45       981.02 o                         
  -8   2   2      68018.66      64280.00       636.64 o                         
  -6   2   2     116633.46     114545.05      1054.82 o                         
  -4   2   2     308274.31     298520.84      1941.83 o                         
   4   2   2     184664.27     164755.12       856.57 o                         
   6   2   2     146653.92     152451.52      1350.59 o                         
   8   2   2     162162.23     161705.16      1098.32 o                         
  10   2   2      97002.16      95591.05      1127.27 o                         
  12   2   2      46614.31      45898.72       962.56 o                         
  14   2   2      32590.24      33306.28      1010.28 o                         
  16   2   2      23146.29      24917.04       631.64 o                         
  18   2   2      15278.16      15512.84       996.69 o                         
 -17   3   2       7420.90       6606.43       967.20 o                         
 -15   3   2       8043.49       8522.45       648.18 o                         
 -13   3   2       4392.91       4381.60       601.92 o                         
 -11   3   2       8503.58       8877.92       393.41 o                         
  -9   3   2      16947.96      16841.81       361.43 o                         
  -7   3   2      10454.07      11497.89       395.55 o                         
  -5   3   2       4830.41       5254.85       139.10 o                         
  -3   3   2      17047.14      18934.23       212.48 o                         
  -1   3   2        930.49       1417.85        89.23 o                         
   1   3   2        799.03       1077.35       123.19 o                         
   3   3   2      46069.10      40555.57       315.80 o                         
   5   3   2       9274.19       8891.62       223.30 o                         
   7   3   2       4415.99       4863.64       267.22 o                         
   9   3   2      21293.78      22800.54       443.32 o                         
  11   3   2       7623.82       8088.78       463.29 o                         
  13   3   2       9817.42      10683.48       589.65 o                         
  15   3   2      14742.35      15101.52       679.85 o                         
  17   3   2      11158.35      10403.17       653.55 o                         
 -18   4   2      16635.64      15210.92       837.99 o                         
 -16   4   2      34396.64      35229.64      1571.22 o                         
 -14   4   2      51014.88      50742.39      1038.37 o                         
 -12   4   2      69270.70      65920.80      1592.40 o                         
 -10   4   2     120615.95     119750.50      1222.16 o                         
  -8   4   2     113539.72     105222.16       966.66 o                         
  -6   4   2     157889.78     142672.73      1499.84 o                         
  -4   4   2     396374.47     370479.38      3710.91 o                         
  -2   4   2       6461.64       4918.94       104.73 o                         
   0   4   2      62701.63      56668.80       562.32 o                         
   4   4   2     386762.81     396879.47      1915.80 o                         
   6   4   2     162248.27     151525.20      1353.12 o                         
   8   4   2     129668.81     132933.31      1281.86 o                         
  10   4   2      89970.24      97072.63      1070.87 o                         
  12   4   2      70322.31      70302.38      1616.64 o                         
  14   4   2      37861.62      39490.07      1356.86 o                         
  16   4   2      17202.38      17903.13       644.83 o                         
 -17   5   2       4378.97       3436.84       602.17 o                         
 -15   5   2       6673.87       6032.96       391.81 o                         
 -13   5   2      17066.89      17343.68       446.44 o                         
 -11   5   2      15087.37      15294.47       656.04 o                         
  -9   5   2        144.73        286.98        70.98 o                         
  -7   5   2       1159.78       1353.64       136.74 o                         
  -5   5   2      11913.32      11205.45       186.82 o                         
  -3   5   2      16487.88      18477.25       272.99 o                         
  -1   5   2      12443.27      13759.79       271.72 o                         
   1   5   2      71312.98      72051.91       747.36 o                         
   3   5   2     117211.15     137692.70      1584.96 o                         
   5   5   2      12482.25      13925.65       273.51 o                         
   7   5   2       5753.14       5739.55       265.90 o                         
   9   5   2      30528.66      28208.99       463.50 o                         
  11   5   2      16588.40      15027.09       490.17 o                         
  13   5   2       2524.53       2936.13       339.51 o                         
  15   5   2       5910.92       6501.66       776.66 o                         
  17   5   2       9460.65       8338.97       659.75 o                         
 -18   6   2      18880.16      17638.96      1467.56 o                         
 -16   6   2      21912.19      23198.65      1039.37 o                         
 -14   6   2      37530.13      40407.75      1164.87 o                         
 -12   6   2      89773.09      93283.53      1387.66 o                         
 -10   6   2     143051.05     144252.44      1543.57 o                         
  -8   6   2     124122.84     121077.62      1046.85 o                         
  -6   6   2     107028.77      99756.34       633.47 o                         
  -4   6   2     174393.86     160709.62       833.35 o                         
  -2   6   2     203516.12     191940.92      1637.48 o                         
   0   6   2     220808.28     214287.67      1123.05 o                         
   2   6   2     418867.00     357299.50      4174.78 o                         
   4   6   2     376253.22     376504.03      1888.37 o                         
   6   6   2     156691.83     157266.86      2199.93 o                         
   8   6   2     160393.80     157188.55      1400.35 o                         
  10   6   2     102681.29     100829.60      1552.02 o                         
  12   6   2      23584.21      25259.27       725.26 o                         
  14   6   2      17696.41      17655.71       676.34 o                         
  16   6   2      23869.95      23534.26      1039.32 o                         
 -17   7   2       8552.43       7059.96      1453.33 o                         
 -15   7   2       2305.43       1887.45       309.46 o                         
 -13   7   2       2401.56       3275.63       318.83 o                         
 -11   7   2      12948.36      12955.02       387.12 o                         
  -9   7   2      40904.84      38778.21       506.97 o                         
  -7   7   2      13767.79      13140.99       247.96 o                         
  -5   7   2      11863.39      10166.39       189.90 o                         
  -3   7   2      18907.80      19473.72       310.09 o                         
  -1   7   2       1208.92       2224.81        82.07 o                         
   1   7   2       1990.79       1399.41       116.81 o                         
   3   7   2      17039.58      12628.18       194.23 o                         
   5   7   2      53685.80      49567.43       630.00 o                         
   7   7   2      15131.65      14708.99       250.01 o                         
   9   7   2       6806.55       7285.82       289.03 o                         
  11   7   2       6058.68       7510.07       372.13 o                         
  13   7   2       4965.67       4703.67       546.64 o                         
  15   7   2       9127.46       8276.11       747.97 o                         
  17   7   2      11300.88       9767.94       922.44 o                         
 -16   8   2      23610.90      24104.13      1676.87 o                         
 -14   8   2      32268.69      29784.46       859.16 o                         
 -12   8   2      64898.58      64669.71      1366.77 o                         
 -10   8   2      94238.62      94081.69      1408.07 o                         
  -8   8   2     117518.56     111014.59       955.18 o                         
  -6   8   2     182175.44     175795.31      1702.43 o                         
  -4   8   2     243650.50     234425.39      1450.43 o                         
  -2   8   2     186311.11     167671.11      2131.71 o                         
   0   8   2     149881.05     146544.81       711.55 o                         
   2   8   2     227813.62     232086.53      1247.67 o                         
   4   8   2     391496.91     402379.62      3835.19 o                         
   6   8   2     269578.47     265745.84      5455.37 o                         
   8   8   2     123662.50     125236.97      2121.88 o                         
  10   8   2      39315.80      41162.51       675.44 o                         
  12   8   2      13746.00      14461.69       410.19 o                         
  14   8   2      18657.23      19258.48       764.53 o                         
  16   8   2      19482.55      19374.62       870.33 o                         
 -17   9   2       6891.05       5434.43       705.86 o                         
 -15   9   2       8851.58       8307.41       826.18 o                         
 -13   9   2       4272.01       2960.81       293.82 o                         
 -11   9   2       4991.04       4755.00       418.94 o                         
  -9   9   2       1324.80       1657.35       147.85 o                         
  -7   9   2        101.27        236.92        48.52 o                         
  -5   9   2       9581.95       8329.32       195.28 o                         
  -3   9   2       3860.62       3591.60       244.65 o                         
  -1   9   2        155.29        226.31        27.20 o                         
   1   9   2        380.22        550.62        56.91 o                         
   3   9   2      26537.26      29629.80       285.51 o                         
   5   9   2        378.05        519.90        74.27 o                         
   7   9   2       2520.94       2422.79       180.91 o                         
   9   9   2      22365.23      22511.99       612.07 o                         
  11   9   2      17226.80      15738.21       610.94 o                         
  13   9   2      10204.11       9955.12       625.90 o                         
  15   9   2       7834.14       7988.31       725.36 o                         
  17   9   2       7861.93       5544.25      2113.07 o                         
 -16  10   2      26669.05      25328.93       937.48 o                         
 -14  10   2      33107.60      32676.87      1252.86 o                         
 -12  10   2      40443.13      39457.18      1036.92 o                         
 -10  10   2      87702.16      88339.11      1508.46 o                         
  -8  10   2     142551.81     140769.30      2048.10 o                         
  -6  10   2     233843.47     223004.72      2600.40 o                         
  -4  10   2     156345.50     146944.25      1640.67 o                         
  -2  10   2     131378.25     124997.02       836.00 o                         
   0  10   2     222174.59     213524.06      1637.88 o                         
   2  10   2     285762.28     296495.16      1880.53 o                         
   4  10   2     137263.31     138585.56      1326.94 o                         
   6  10   2     106074.67     102554.34      2092.13 o                         
   8  10   2      61832.32      59858.22      1057.21 o                         
  10  10   2      17562.02      17779.18       496.78 o                         
  12  10   2      27156.74      28002.57       539.24 o                         
  14  10   2      35410.00      34583.30      1616.33 o                         
  16  10   2      11295.42      12009.46       679.07 o                         
 -17  11   2       6283.78       4770.41      1638.07 o                         
 -15  11   2      10474.38       9352.95       733.10 o                         
 -13  11   2       4068.96       4426.71       289.24 o                         
 -11  11   2       7123.08       7164.32       402.65 o                         
  -9  11   2      17120.73      15815.10       478.62 o                         
  -7  11   2       1601.32       1632.51       161.98 o                         
  -5  11   2        219.98        277.13        66.00 o                         
  -3  11   2        263.24        398.34        64.95 o                         
  -1  11   2        536.74        700.81       106.55 o                         
   1  11   2       1089.02       1395.40       109.20 o                         
   3  11   2        291.63        339.20        63.59 o                         
   5  11   2        990.31        651.55        89.26 o                         
   7  11   2      16850.53      17802.09       412.68 o                         
   9  11   2       9042.47       8667.46       487.41 o                         
  11  11   2       7793.24       7794.62       309.63 o                         
  13  11   2      16693.43      15604.64       610.74 o                         
  15  11   2      10722.40       9346.82      1093.77 o                         
 -16  12   2      15731.89      13416.24      1091.25 o                         
 -14  12   2      43005.30      41805.23      1795.24 o                         
 -12  12   2      55401.17      54622.78      1372.84 o                         
 -10  12   2      76002.95      78369.04      2067.77 o                         
  -8  12   2      77407.45      72400.55      1276.93 o                         
  -6  12   2      40872.12      39059.64       827.35 o                         
  -4  12   2     121621.33     119212.16      1834.48 o                         
  -2  12   2     200869.77     189850.12      1347.71 o                         
   0  12   2     200350.44     198472.42      1914.90 o                         
   2  12   2     105240.62     103946.70       687.85 o                         
   4  12   2      75929.05      73660.17       889.24 o                         
   6  12   2     103201.93     102944.20      1694.56 o                         
   8  12   2      84972.84      88913.48      2183.85 o                         
  10  12   2      41816.14      43939.26      1054.63 o                         
  12  12   2      45170.82      43747.36      1063.19 o                         
  14  12   2      23653.05      26289.10      1049.02 o                         
  16  12   2      13627.41      14942.89      1251.53 o                         
 -15  13   2       5222.78       4239.35       819.43 o                         
 -13  13   2       6804.93       6311.79       743.25 o                         
 -11  13   2       9780.86       9303.26       709.88 o                         
  -9  13   2       6035.50       6625.19       513.85 o                         
  -7  13   2        657.28        821.65       119.17 o                         
  -5  13   2        116.04        214.48       111.71 o                         
  -3  13   2       2077.59       2771.09       193.49 o                         
  -1  13   2       3293.67       3697.18       207.15 o                         
   1  13   2       2878.47       2525.36       177.45 o                         
   3  13   2      13776.85      15224.84       218.53 o                         
   5  13   2       5835.43       5834.98       234.37 o                         
   7  13   2       1579.34       1272.37       122.44 o                         
   9  13   2       8747.98       8500.16       377.24 o                         
  11  13   2      11031.87      10968.63       392.19 o                         
  13  13   2       8792.79       9005.67       715.19 o                         
  15  13   2       8382.89       6746.29       790.74 o                         
 -14  14   2      32453.84      32644.46      2188.82 o                         
 -12  14   2      48702.76      49368.70      1675.48 o                         
 -10  14   2      44091.43      42408.47       986.38 o                         
  -8  14   2      69594.23      72561.05      1529.75 o                         
  -6  14   2     114660.16     110031.52      1677.26 o                         
  -4  14   2      98938.30      95614.86      1049.48 o                         
  -2  14   2     162647.56     158838.94      1256.96 o                         
   0  14   2     150864.78     148274.53      1306.90 o                         
   2  14   2     131932.34     131428.27       924.56 o                         
   4  14   2     149867.17     143476.03      1665.74 o                         
   6  14   2      64656.27      68126.12      1425.52 o                         
   8  14   2      20951.92      20139.10       724.01 o                         
  10  14   2      48936.05      47930.64      1243.96 o                         
  12  14   2      40662.77      41263.47      1433.88 o                         
  14  14   2      21491.95      23646.45      1127.40 o                         
 -15  15   2       2320.64       1887.44       575.55 o                         
 -13  15   2       5302.31       4539.99       422.00 o                         
 -11  15   2       8027.07       7270.80       487.60 o                         
  -9  15   2       3561.07       2955.30       291.20 o                         
  -7  15   2       4236.17       3564.13       326.73 o                         
  -5  15   2       1562.02       1041.42       185.28 o                         
  -3  15   2         13.92        130.38        45.36 o                         
  -1  15   2       1332.72       1302.50       156.08 o                         
   1  15   2         48.31        263.58       152.98 o                         
   3  15   2        939.93       1329.53       116.73 o                         
   5  15   2       1934.53       2520.18       209.69 o                         
   7  15   2        183.79        299.61        77.91 o                         
   9  15   2       4763.88       5424.57       297.10 o                         
  11  15   2      12124.60      10987.96       358.03 o                         
  13  15   2       4375.51       4556.61       723.01 o                         
  15  15   2       7411.42       6690.12       994.20 o                         
 -14  16   2      22117.73      22410.52      1834.79 o                         
 -12  16   2      39512.80      40798.75      2200.97 o                         
 -10  16   2      45110.62      46965.17       956.31 o                         
  -8  16   2      30792.17      30632.91      1100.35 o                         
  -6  16   2      42261.71      41648.91      1056.01 o                         
  -4  16   2     135523.42     138229.72      2353.14 o                         
  -2  16   2     153975.77     161680.48      2013.69 o                         
   0  16   2     145419.80     153357.19      1338.89 o                         
   2  16   2     116147.87     115177.02      1119.19 o                         
   4  16   2      69691.43      71126.50      1229.75 o                         
   6  16   2      66780.83      67322.89      1398.43 o                         
   8  16   2      60609.27      65142.11      1316.07 o                         
  10  16   2      35729.39      36853.52      1708.66 o                         
  12  16   2      22788.54      23075.61       642.29 o                         
  14  16   2      14688.10      13395.02      1928.55 o                         
 -13  17   2       2506.43       1572.27       406.88 o                         
 -11  17   2       6292.29       5725.01       694.49 o                         
  -9  17   2       1572.82       1666.83       263.71 o                         
  -7  17   2       3611.06       3409.64       478.48 o                         
  -5  17   2        555.29        883.90       136.01 o                         
  -3  17   2       6246.63       6736.58       364.59 o                         
  -1  17   2         13.90        133.22        58.14 o                         
   1  17   2        613.18       1524.79       147.85 o                         
   3  17   2       4993.78       4454.13       176.19 o                         
   5  17   2       4133.25       2970.17       254.73 o                         
   7  17   2        182.39        234.39        70.42 o                         
   9  17   2       6894.89       6731.06       302.65 o                         
  11  17   2       6837.31       6765.39       580.38 o                         
  13  17   2       4183.67       3592.41       888.56 o                         
 -14  18   2      21449.88      21503.18      2817.64 o                         
 -12  18   2      24781.26      24517.65      1278.87 o                         
 -10  18   2      35385.05      33430.84      1490.93 o                         
  -8  18   2      37776.86      38599.00      1678.02 o                         
  -6  18   2      46787.07      47897.40      1584.06 o                         
  -4  18   2      86353.77      87015.22      2737.67 o                         
  -2  18   2      86732.23      86489.23      1274.83 o                         
   0  18   2      71591.94      69943.40      1853.85 o                         
   2  18   2     100035.52     103726.68      1276.93 o                         
   4  18   2      73822.38      71643.17      1800.15 o                         
   6  18   2      56088.94      55033.00      1857.88 o                         
   8  18   2      49321.53      50729.92      1294.74 o                         
  10  18   2      30953.04      28651.88       953.03 o                         
  12  18   2      22905.30      22087.44      1335.99 o                         
 -13  19   2       4263.30       2858.01       919.76 o                         
 -11  19   2       3957.09       3500.78       796.37 o                         
  -9  19   2       1709.77       1650.70       413.47 o                         
  -7  19   2       1369.04       1049.00       388.07 o                         
  -5  19   2       5092.48       4180.00       580.18 o                         
  -3  19   2        128.89         93.96        55.25 o                         
  -1  19   2       1799.87       1959.79       211.82 o                         
   1  19   2       2272.09       3169.49       203.70 o                         
   3  19   2       4406.43       5304.19       349.07 o                         
   5  19   2        193.53        575.89       104.89 o                         
   7  19   2       2593.35       3047.45       183.34 o                         
   9  19   2       6500.20       5923.61       379.03 o                         
  11  19   2       5733.58       4558.25      1094.26 o                         
  13  19   2       3475.40       2136.68      1041.57 o                         
 -12  20   2      21789.26      22923.45      1249.16 o                         
 -10  20   2      24938.01      25761.57       886.64 o                         
  -8  20   2      45424.95      44931.69      2284.28 o                         
  -6  20   2      47669.72      48186.14      2126.35 o                         
  -4  20   2      28818.73      26822.18       796.21 o                         
  -2  20   2      45286.82      47628.84      1232.31 o                         
   0  20   2      56686.77      57057.34      2201.78 o                         
   2  20   2      46690.81      46778.28      1200.36 o                         
   4  20   2      75365.30      76524.70      3103.55 o                         
   6  20   2      58785.00      54094.94      3692.33 o                         
   8  20   2      28674.65      28681.01      1482.48 o                         
  10  20   2      23768.52      23595.15      2448.44 o                         
  12  20   2      18381.44      15952.92      2623.03 o                         
 -11  21   2       2212.66       1371.97       548.55 o                         
  -9  21   2       3075.06       2494.47       598.38 o                         
  -7  21   2       1911.15       1468.88       416.36 o                         
  -5  21   2        942.38       1159.82       233.07 o                         
  -3  21   2         92.43        119.19        58.12 o                         
  -1  21   2        114.41        220.04        83.21 o                         
   1  21   2         96.84        104.31        37.18 o                         
   3  21   2       1493.04       1204.45       158.83 o                         
   5  21   2       7539.81       6183.99       561.10 o                         
   7  21   2       5445.46       5250.77      1034.43 o                         
   9  21   2       1736.78       1820.62       435.10 o                         
  11  21   2       1556.98       1209.88       469.06 o                         
 -10  22   2      26630.48      29057.60      1226.70 o                         
  -8  22   2      34062.41      38331.09      2391.11 o                         
  -6  22   2      40251.48      37154.30      3779.46 o                         
  -4  22   2      27891.04      29422.81      1180.02 o                         
  -2  22   2      34020.42      34803.39      1007.76 o                         
   0  22   2      37533.33      37871.48      2058.59 o                         
   2  22   2      35413.58      36262.48      2235.99 o                         
   4  22   2      47029.23      49617.17      1893.11 o                         
   6  22   2      42814.82      44328.20      2369.61 o                         
   8  22   2      25250.89      25898.10       938.89 o                         
  10  22   2      15663.65      13633.53      1242.22 o                         
  -9  23   2        840.79        691.71       324.87 o                         
  -7  23   2        621.38        601.14       234.27 o                         
  -5  23   2        608.61        449.75       189.64 o                         
  -3  23   2       2163.04       1786.37       344.78 o                         
  -1  23   2         60.44        104.35       101.86 o                         
   1  23   2       2963.65       2440.91       770.06 o                         
   3  23   2       2834.22       2773.58       545.80 o                         
   5  23   2       2575.83       1912.64       453.51 o                         
   7  23   2       3092.77       2337.19       728.17 o                         
   9  23   2       3619.58       2417.11       640.16 o                         
  -8  24   2      23486.65      24765.83      1251.76 o                         
  -6  24   2      24618.31      27202.29      2936.95 o                         
  -4  24   2      35879.85      37506.79      3380.94 o                         
  -2  24   2      20082.16      22232.84       646.24 o                         
   0  24   2      22958.29      24224.74       933.10 o                         
   2  24   2      44427.08      49392.52      2456.59 o                         
   4  24   2      31380.55      34647.19      3162.94 o                         
   6  24   2      22430.92      24526.34      1843.39 o                         
   8  24   2      17476.67      15739.72      2139.70 o                         
  -7  25   2        429.60        269.76       380.28 o                         
  -5  25   2        116.86        325.34       282.87 o                         
  -3  25   2         54.72        340.62       234.44 o                         
  -1  25   2        329.69        356.12       129.73 o                         
   1  25   2       1613.06       1532.26       323.75 o                         
   3  25   2       1204.15       1214.26       311.10 o                         
   5  25   2       1080.34       1088.74       358.98 o                         
   7  25   2       2379.27       1999.86      1050.03 o                         
  -6  26   2      18496.94      21825.50      2868.59 o                         
  -4  26   2      27650.13      33268.99      2215.55 o                         
  -2  26   2      21191.23      21895.45      1723.53 o                         
   0  26   2      19028.76      18980.98       957.63 o                         
   2  26   2      24996.54      28359.99      2573.87 o                         
   4  26   2      23213.55      23913.06      1635.05 o                         
   6  26   2      17931.73      19342.69      2672.07 o                         
  -5  27   2        270.28        290.08       210.39 o                         
  -3  27   2          2.93        413.62       313.37 o                         
  -1  27   2       2128.97       2355.23       692.58 o                         
   3  27   2        469.63        770.73       382.94 o                         
 -17   1   3        183.77        273.80       162.16 o                         
 -15   1   3         73.92        247.39       117.64 o                         
 -13   1   3       1154.99       1785.67       209.30 o                         
 -11   1   3        600.48       1149.31       113.27 o                         
  -9   1   3       7781.64      11094.93       260.75 o                         
  -7   1   3       2112.84       3202.15       188.96 o                         
  -5   1   3       2991.31       4136.38       155.05 o                         
  -3   1   3      27038.54      29392.05       296.04 o                         
  -1   1   3       1355.81       1556.55       154.59 o                         
   1   1   3       2512.49       1656.92       158.99 o                         
   3   1   3        330.38       2805.97       295.21 o                         
   5   1   3      15104.63      19826.01       282.61 o                         
   7   1   3       3292.14       3582.99       285.08 o                         
   9   1   3       2091.47       2547.67       237.68 o                         
  11   1   3         91.02        227.62        88.91 o                         
  13   1   3        521.44        414.22       181.94 o                         
  15   1   3        159.28        105.89       129.11 o                         
  17   1   3        114.18        375.64       192.26 o                         
 -18   2   3        345.06        248.00       140.03 o                         
 -16   2   3         55.19        236.62       144.23 o                         
 -14   2   3        117.29        257.64        98.78 o                         
 -12   2   3        347.45        619.11       116.04 o                         
 -10   2   3         99.00        435.82        86.61 o                         
  -8   2   3          9.72        104.06        58.93 o                         
  -6   2   3       2453.50       2916.32       234.24 o                         
  -4   2   3        912.45       1139.26       113.16 o                         
  -2   2   3      35184.86      30296.75       437.32 o                         
   0   2   3        340.95        321.91        68.54 o                         
   2   2   3     189804.53     186154.59      1691.15 o                         
   4   2   3        438.29        731.13        79.24 o                         
   6   2   3       2512.51       2968.95       272.14 o                         
   8   2   3       5308.34       5603.95       364.25 o                         
  10   2   3       1175.17       1649.22       154.37 o                         
  12   2   3         15.75        156.40        95.81 o                         
  14   2   3          6.39         94.43       149.97 o                         
  16   2   3         12.00        298.96       222.67 o                         
 -17   3   3         31.73        393.33       162.57 o                         
 -15   3   3        102.36        308.19       127.97 o                         
 -13   3   3        232.77        447.08       155.92 o                         
 -11   3   3         17.09        199.52        85.55 o                         
  -9   3   3        280.95        252.99        71.18 o                         
  -7   3   3        634.81       2004.32       417.91 o                         
  -5   3   3       1862.23       1451.25       127.51 o                         
  -3   3   3        640.54        850.14        85.29 o                         
  -1   3   3      81796.88      86004.38       405.24 o                         
   1   3   3     106795.83     106043.23       509.37 o                         
   3   3   3     105072.06     136492.00       776.69 o                         
   5   3   3        435.27       1636.87       161.08 o                         
   7   3   3      13037.05      14047.76       318.51 o                         
   9   3   3       1283.46        977.56       120.18 o                         
  11   3   3        774.35        627.79       123.53 o                         
  13   3   3        627.41        619.76       160.02 o                         
  15   3   3       1491.22       1550.06       325.48 o                         
  17   3   3         41.71        156.54       130.64 o                         
 -18   4   3        116.74        359.02       251.64 o                         
 -16   4   3         86.98        212.08       140.32 o                         
 -14   4   3          0.96        168.40       111.98 o                         
 -12   4   3       1477.88       1613.35       181.79 o                         
 -10   4   3          3.23        316.27       100.32 o                         
  -8   4   3       2866.43       2630.85       213.89 o                         
  -6   4   3       2821.83       2481.68       173.64 o                         
  -4   4   3       1887.33       2132.03       118.49 o                         
  -2   4   3      13269.00       9432.79       193.29 o                         
   0   4   3       4028.55       5039.50        94.20 o                         
   2   4   3       9418.81      10091.58       169.48 o                         
   4   4   3      36222.80      38995.48       422.69 o                         
   6   4   3        427.43        898.07        95.92 o                         
   8   4   3        354.83        413.75        87.52 o                         
  10   4   3        299.02        313.85       103.20 o                         
  12   4   3       3402.07       4048.30       404.54 o                         
  14   4   3        694.20        580.86       163.05 o                         
  16   4   3       1276.52       1355.86       334.76 o                         
 -17   5   3          6.96        127.16       117.00 o                         
 -15   5   3       1925.12       1483.63       229.36 o                         
 -13   5   3        748.17        561.91       132.20 o                         
 -11   5   3        343.41        639.60       245.73 o                         
  -9   5   3       1256.75       1323.30       121.96 o                         
  -7   5   3        950.54       1132.07       101.07 o                         
  -5   5   3        138.22        743.20        68.25 o                         
  -3   5   3        864.26        800.47        77.41 o                         
  -1   5   3       7576.29       8312.11       213.03 o                         
   1   5   3        592.45        732.51        77.13 o                         
   3   5   3      42005.35      35340.52       373.81 o                         
   5   5   3       5409.24       4529.18       255.99 o                         
   7   5   3        848.31        689.35       103.68 o                         
   9   5   3         19.98        128.14        67.50 o                         
  11   5   3       1725.85       1625.05       192.52 o                         
  13   5   3        960.28        804.33       141.60 o                         
  15   5   3          5.41        150.32       217.90 o                         
  17   5   3          7.59        120.67       186.07 o                         
 -18   6   3          1.83        185.44       191.48 o                         
 -16   6   3       1384.73       1027.57       224.55 o                         
 -14   6   3         55.21        121.38       105.62 o                         
 -12   6   3       5975.68       4864.04       269.92 o                         
 -10   6   3        305.45        559.45        91.64 o                         
  -8   6   3       3311.73       2666.33       225.61 o                         
  -6   6   3       7986.84       6162.80       179.56 o                         
  -4   6   3       1017.77       1613.69       173.67 o                         
  -2   6   3        506.03        141.96        35.02 o                         
   0   6   3       9744.79      10807.53       161.48 o                         
   2   6   3        856.77        506.03        66.88 o                         
   4   6   3       2693.39       2334.13       176.48 o                         
   6   6   3       3571.05       3161.89       167.11 o                         
   8   6   3       2597.01       2700.44       227.97 o                         
  10   6   3       1846.82       1829.03       174.83 o                         
  12   6   3        611.29        785.34       167.09 o                         
  14   6   3         28.27        228.46       134.64 o                         
  16   6   3         62.18        278.45       171.65 o                         
 -17   7   3        167.77        298.24       191.09 o                         
 -15   7   3       1234.09        941.48       193.18 o                         
 -13   7   3       2352.75       2566.30       295.59 o                         
 -11   7   3         79.86        220.66        77.97 o                         
  -9   7   3        185.33        321.63        69.35 o                         
  -7   7   3      11190.32      11780.50       198.83 o                         
  -5   7   3       3556.29       4374.14       482.81 o                         
  -3   7   3        524.90        540.19        76.45 o                         
  -1   7   3        574.44        723.24        68.74 o                         
   1   7   3        679.66        864.75        90.11 o                         
   3   7   3       5108.48       5792.61       169.68 o                         
   5   7   3       1858.14       2225.32       192.17 o                         
   7   7   3       2545.72       2296.81       208.59 o                         
   9   7   3        592.05        920.57       111.61 o                         
  11   7   3        686.72        457.81       105.21 o                         
  13   7   3        365.90        461.01       127.85 o                         
  15   7   3          8.24        144.29       163.33 o                         
  17   7   3         17.90        187.66       168.24 o                         
 -16   8   3        439.45        360.02       290.28 o                         
 -14   8   3        491.84        689.74       123.41 o                         
 -12   8   3         99.70        323.02        83.35 o                         
 -10   8   3        804.31        870.27       101.79 o                         
  -8   8   3      16657.71      14693.12       260.27 o                         
  -6   8   3       7503.74       4913.80       172.76 o                         
  -4   8   3      17935.81      18194.50       342.33 o                         
  -2   8   3       3133.67       4716.02       105.52 o                         
   0   8   3        122.17        144.44        36.73 o                         
   2   8   3        390.60        516.66        64.12 o                         
   4   8   3       5988.58       4957.90       208.24 o                         
   6   8   3       2369.50       3012.80       227.17 o                         
   8   8   3       8326.06       8046.73       307.54 o                         
  10   8   3        292.10        390.75       101.02 o                         
  12   8   3        910.65        703.53       142.10 o                         
  14   8   3        239.29        316.35       136.77 o                         
  16   8   3         39.76        171.09       177.57 o                         
 -17   9   3        198.54        149.55       159.09 o                         
 -15   9   3        242.76        223.70       167.48 o                         
 -13   9   3         13.17         86.77        69.17 o                         
 -11   9   3          2.01        181.04        77.14 o                         
  -9   9   3       4759.98       5044.92       230.98 o                         
  -7   9   3       3855.61       3670.46       215.42 o                         
  -5   9   3       1874.26       2711.21       169.79 o                         
  -3   9   3       1800.64       2511.73       146.66 o                         
  -1   9   3       1140.10       1502.92       126.60 o                         
   1   9   3        546.81        888.93       108.12 o                         
   3   9   3       5131.19       4835.38       272.10 o                         
   5   9   3       7405.22       6862.96       246.98 o                         
   7   9   3          7.32        245.41        71.51 o                         
   9   9   3        571.96        479.99       106.90 o                         
  11   9   3        493.08        418.07       100.76 o                         
  13   9   3        284.01        301.88       102.05 o                         
  15   9   3         29.44        274.42       171.00 o                         
  17   9   3         25.08        369.77       309.17 o                         
 -16  10   3        230.38        155.10       180.00 o                         
 -14  10   3        100.73        254.80       150.02 o                         
 -12  10   3        112.69         86.85        54.43 o                         
 -10  10   3        752.78        861.07       125.73 o                         
  -8  10   3        135.15        177.25        58.37 o                         
  -6  10   3        581.84        466.39       104.26 o                         
  -4  10   3          9.46        133.01        67.26 o                         
  -2  10   3       3729.91       4254.92       157.47 o                         
   0  10   3        362.99        314.75        61.03 o                         
   2  10   3       1843.67       2398.98       172.37 o                         
   4  10   3       6800.21       7983.48       227.34 o                         
   6  10   3       7762.26       7713.56       297.12 o                         
   8  10   3       3075.70       3106.93       234.90 o                         
  10  10   3         21.34        173.81        76.16 o                         
  12  10   3       1012.75        861.56       137.16 o                         
  14  10   3        130.07        220.07       154.46 o                         
  16  10   3         10.05        129.58       201.05 o                         
 -17  11   3        143.26         42.13       224.92 o                         
 -15  11   3        166.81        316.32       218.17 o                         
 -13  11   3         54.34        221.91        87.40 o                         
 -11  11   3         18.02        175.49        75.62 o                         
  -9  11   3       3037.09       3040.62       187.62 o                         
  -7  11   3       1336.41       1936.36       188.02 o                         
  -5  11   3      49473.88      47553.92       611.41 o                         
  -3  11   3       8531.24       8295.16       246.96 o                         
  -1  11   3       4486.49       5187.19       113.44 o                         
   1  11   3       4843.85       4956.03       158.58 o                         
   3  11   3       5704.47       6004.33       215.55 o                         
   5  11   3        177.28        281.14        77.64 o                         
   7  11   3        781.18        903.55       117.83 o                         
   9  11   3         18.62        313.86        99.51 o                         
  11  11   3         56.26        156.71        91.31 o                         
  13  11   3        187.67        160.29        94.10 o                         
  15  11   3         25.57        175.96       138.97 o                         
 -16  12   3         98.45        204.79       137.63 o                         
 -14  12   3         64.76        318.41       202.13 o                         
 -12  12   3         25.44        112.18        70.74 o                         
 -10  12   3        115.07        260.17       143.41 o                         
  -8  12   3        174.23        204.09        70.53 o                         
  -6  12   3       1492.89       1320.88       201.24 o                         
  -4  12   3        755.72        891.58       129.39 o                         
  -2  12   3       2982.40       3617.46       183.19 o                         
   0  12   3       9853.46      10422.53       174.73 o                         
   2  12   3        778.25       1154.41       108.98 o                         
   4  12   3       3002.14       3523.01       226.51 o                         
   6  12   3       3485.34       3953.65       256.96 o                         
   8  12   3        497.96        383.37        85.12 o                         
  10  12   3        108.70        147.71        82.20 o                         
  12  12   3        279.97        311.08        80.01 o                         
  14  12   3        272.64        451.90       230.65 o                         
  16  12   3       1053.03        720.93       401.38 o                         
 -15  13   3        163.68        191.17       156.10 o                         
 -13  13   3         13.36         74.60        87.04 o                         
 -11  13   3        596.33        652.80       140.74 o                         
  -9  13   3         18.81        237.78        98.32 o                         
  -7  13   3       1425.67       2146.16       204.99 o                         
  -5  13   3      10451.40       9937.81       418.76 o                         
  -3  13   3         53.07        380.89        88.56 o                         
  -1  13   3        616.54        826.32        79.12 o                         
   1  13   3       6099.37       6929.29       180.81 o                         
   3  13   3        845.53        897.21        86.76 o                         
   5  13   3       8227.76       7435.02       315.55 o                         
   7  13   3        202.40        467.63       160.41 o                         
   9  13   3      10571.83      12280.52       531.90 o                         
  11  13   3       1078.10       1017.84       127.67 o                         
  13  13   3        106.30        190.66       125.09 o                         
  15  13   3        286.49        369.41       231.40 o                         
 -14  14   3        280.32        167.05       198.98 o                         
 -12  14   3         60.48        167.69       113.64 o                         
 -10  14   3         39.66        207.72       102.46 o                         
  -8  14   3        246.61        373.83        80.27 o                         
  -6  14   3         48.45        190.46        96.62 o                         
  -4  14   3        846.32        923.85       138.50 o                         
  -2  14   3         58.98        142.33        46.08 o                         
   0  14   3        222.36        219.28        51.15 o                         
   2  14   3        928.71       1336.89       116.80 o                         
   4  14   3        577.46       1091.26       110.40 o                         
   6  14   3        178.03        229.11        67.92 o                         
   8  14   3         30.13        212.23        83.49 o                         
  10  14   3         29.76        158.29        81.53 o                         
  12  14   3        138.53        275.81       119.89 o                         
  14  14   3        850.36        391.94       200.49 o                         
 -15  15   3        257.02        347.52       260.90 o                         
 -13  15   3        529.69        488.50       158.76 o                         
 -11  15   3          1.25        152.75        73.25 o                         
  -9  15   3       1872.99       2435.98       255.06 o                         
  -7  15   3        409.59        260.74       180.68 o                         
  -5  15   3       2867.94       2607.52       347.16 o                         
  -3  15   3         19.67        212.17        64.32 o                         
  -1  15   3       5655.99       6551.39       317.00 o                         
   1  15   3       1786.65       2417.55       195.22 o                         
   3  15   3         14.62        225.10        73.97 o                         
   5  15   3       9553.15       7917.45       392.09 o                         
   7  15   3       1490.25       1677.94       159.34 o                         
   9  15   3        155.86         92.45        92.27 o                         
  11  15   3        268.34        232.08       104.83 o                         
  13  15   3        136.18        238.38       177.51 o                         
  15  15   3        299.76        259.59       360.41 o                         
 -14  16   3         78.75       2293.08      1466.59 o                         
 -12  16   3        417.14        355.17       177.86 o                         
 -10  16   3         69.29        136.39        56.39 o                         
  -8  16   3       1298.18       1116.57       151.99 o                         
  -6  16   3       1384.71       1880.65       275.77 o                         
  -4  16   3       6224.26       6051.43       302.23 o                         
  -2  16   3         16.17        164.40        84.91 o                         
   0  16   3       8275.95       8622.39       187.25 o                         
   2  16   3       2323.83       2688.71       217.36 o                         
   4  16   3        317.89        209.13        63.37 o                         
   6  16   3       2218.49       2052.52       228.35 o                         
   8  16   3        178.70        113.53        61.53 o                         
  10  16   3        528.28        426.93       115.32 o                         
  12  16   3        637.56        762.35       209.71 o                         
  14  16   3        360.79        390.92       261.69 o                         
 -13  17   3        261.16        350.03       288.41 o                         
 -11  17   3          6.12         72.34       113.41 o                         
  -9  17   3        106.88        199.69        62.74 o                         
  -7  17   3          3.90        199.92       101.65 o                         
  -5  17   3          7.73        113.42        77.75 o                         
  -3  17   3       1028.65       1196.80       131.80 o                         
  -1  17   3       1044.28       1217.92       147.50 o                         
   1  17   3      12035.23      12477.40       317.23 o                         
   3  17   3         56.51        141.39        52.95 o                         
   5  17   3       1485.83       1523.34       162.54 o                         
   7  17   3        480.74        347.76        74.38 o                         
   9  17   3        115.67        145.74        78.98 o                         
  11  17   3         14.35        157.46       148.91 o                         
  13  17   3         26.71         71.98       175.56 o                         
 -14  18   3         16.18        390.48       569.11 o                         
 -12  18   3         88.86        193.34       186.20 o                         
 -10  18   3          8.06        120.19       217.11 o                         
  -8  18   3        326.34        599.55       299.60 o                         
  -6  18   3       5033.94       4342.92       601.68 o                         
  -4  18   3       2684.34       2616.64       244.70 o                         
  -2  18   3        567.36        900.74       115.91 o                         
   0  18   3          2.81        126.97        36.76 o                         
   2  18   3       3517.80       3706.56       259.75 o                         
   4  18   3       3604.55       3447.11       232.88 o                         
   6  18   3       5294.58       4513.54       243.76 o                         
   8  18   3         91.03        129.86        57.88 o                         
  10  18   3         42.71        114.78       113.04 o                         
  12  18   3          5.95        108.40       200.37 o                         
 -13  19   3          2.37        191.26       213.77 o                         
 -11  19   3          2.77        157.93       179.59 o                         
  -9  19   3        362.38        434.66       275.92 o                         
  -7  19   3        384.23        601.78       126.24 o                         
  -5  19   3        591.37        724.77       163.51 o                         
  -3  19   3       3182.93       3811.98       345.28 o                         
  -1  19   3       2434.56       2553.46       275.52 o                         
   1  19   3        239.00        300.67        49.89 o                         
   3  19   3        322.27        235.56        59.24 o                         
   5  19   3        498.88        484.84        94.44 o                         
   7  19   3        628.63        406.73        74.42 o                         
   9  19   3          5.68        102.86        89.62 o                         
  11  19   3         16.15        242.18       181.76 o                         
  13  19   3          5.02         33.11       212.72 o                         
 -12  20   3       2071.06       1832.71       618.05 o                         
 -10  20   3         98.91        358.37       497.88 o                         
  -8  20   3         17.49        206.40       183.32 o                         
  -6  20   3        369.91        609.92       167.23 o                         
  -4  20   3        677.63        535.51        96.73 o                         
  -2  20   3       2550.91       2565.98       244.08 o                         
   0  20   3       1708.03       1492.92       172.99 o                         
   2  20   3       2403.02       2364.46       192.16 o                         
   4  20   3       4033.95       3642.02       324.46 o                         
   6  20   3        135.26        192.14        42.27 o                         
   8  20   3         13.11        215.66       186.46 o                         
  10  20   3        321.65        571.89       229.20 o                         
  12  20   3        723.96        473.95       288.13 o                         
 -11  21   3        123.72        192.39       179.67 o                         
  -9  21   3         16.73         85.40       187.27 o                         
  -7  21   3       2678.61       2583.82       479.27 o                         
  -5  21   3        273.39        379.40       147.47 o                         
  -3  21   3          6.83        265.86        68.91 o                         
  -1  21   3        170.94        115.72        61.88 o                         
   1  21   3        690.78        653.07        75.90 o                         
   3  21   3         53.40        103.52        33.17 o                         
   5  21   3          4.18        147.83        89.51 o                         
   7  21   3         28.50        164.97       188.55 o                         
   9  21   3         86.26        213.59       175.97 o                         
  11  21   3         72.99         61.83       202.79 o                         
 -10  22   3       1288.50        913.66       437.54 o                         
  -8  22   3       1584.82       1436.77       443.33 o                         
  -6  22   3        296.37        230.62       126.46 o                         
  -4  22   3        942.90        606.00       137.15 o                         
  -2  22   3       1456.95       1663.49       246.57 o                         
   0  22   3         27.39         90.89        64.19 o                         
   2  22   3       1284.66       1005.90       138.05 o                         
   4  22   3         45.38        199.94       144.21 o                         
   6  22   3       1079.99       1077.32       323.87 o                         
   8  22   3       1218.32        972.64       389.86 o                         
  10  22   3         87.60        107.13       178.50 o                         
  -9  23   3        111.43        198.65       214.13 o                         
  -7  23   3        502.72        709.07       268.12 o                         
  -5  23   3        390.07        349.91       193.69 o                         
  -3  23   3       1083.11        894.45       202.58 o                         
  -1  23   3        571.69        346.19       120.93 o                         
   1  23   3        245.94        697.12       256.47 o                         
   3  23   3         63.30        266.43       169.28 o                         
   5  23   3         11.82        147.43       132.23 o                         
   7  23   3        368.81        339.07       224.68 o                         
   9  23   3        504.66        460.95       279.93 o                         
  -8  24   3        232.71        345.51       211.70 o                         
  -6  24   3         31.96        266.16       149.37 o                         
  -4  24   3         77.65        300.46       526.89 o                         
  -2  24   3        886.72        817.74       166.57 o                         
   0  24   3        111.97         73.22       136.96 o                         
   2  24   3        276.25        251.11       164.99 o                         
   4  24   3         95.31        266.48       281.80 o                         
   6  24   3         79.87        449.90       307.50 o                         
   8  24   3         24.75        316.17       329.76 o                         
  -7  25   3         11.43        745.13       306.12 o                         
  -5  25   3        314.07        263.94       330.67 o                         
  -3  25   3        114.17        397.09       274.47 o                         
  -1  25   3        163.42        142.60       105.16 o                         
   1  25   3         51.64        127.96       165.46 o                         
   3  25   3        219.00        184.05       165.03 o                         
   5  25   3        127.52        304.46       267.06 o                         
   7  25   3        307.31        168.78       202.62 o                         
  -6  26   3        467.01        682.33       263.56 o                         
  -4  26   3         33.01        330.43       281.01 o                         
  -2  26   3       1057.68       1125.61       409.00 o                         
   0  26   3        379.44        559.85       318.80 o                         
   2  26   3          0.43         32.55       120.84 o                         
   4  26   3        307.51        325.61       220.33 o                         
   6  26   3          8.45       -150.33       242.86 o                         
  -3  27   3         45.69        341.38       245.32 o                         
  -1  27   3       2044.27       1881.44       733.27 o                         
   3  27   3         11.48        194.13       173.04 o                         
 -18   0   4      11180.07      11396.35       882.00 o                         
 -16   0   4      31740.22      32243.03      1318.29 o                         
 -14   0   4      85909.45      89941.97      1865.32 o                         
 -12   0   4      86828.12      97472.44      3249.25 o                         
 -10   0   4      57593.43      56444.98      1074.92 o                         
  -8   0   4     219358.34     213137.00      2136.58 o                         
  -6   0   4     194752.52     187264.73      1896.64 o                         
  -4   0   4     298354.59     289341.22      1725.35 o                         
   0   0   4     101508.40     103974.09       983.60 o                         
   2   0   4       5035.59       4734.25       200.16 o                         
   4   0   4     302802.56     324681.50      2303.67 o                         
   6   0   4      58690.25      59078.26       835.13 o                         
   8   0   4      77871.66      74152.73      1567.11 o                         
  10   0   4      81071.35      82040.39      1675.60 o                         
  12   0   4      54995.75      54798.01      1644.40 o                         
  14   0   4      32625.50      36857.23      1737.96 o                         
  16   0   4      22908.93      26751.49      1316.56 o                         
 -17   1   4       2565.96       1871.34       397.83 o                         
 -15   1   4       3945.92       3703.40       382.97 o                         
 -13   1   4       8047.26       7211.02       698.19 o                         
 -11   1   4       5605.88       6462.85       342.24 o                         
  -9   1   4        236.47        435.22        77.77 o                         
  -7   1   4         30.68        113.55        47.89 o                         
  -5   1   4       1543.02       1825.15       208.86 o                         
  -3   1   4       2396.49       2638.49       144.85 o                         
  -1   1   4      15890.95      19819.31       412.14 o                         
   1   1   4        566.62       1166.45       180.15 o                         
   3   1   4      11783.20      11429.39       187.57 o                         
   5   1   4      27886.50      28970.30       406.17 o                         
   7   1   4      22287.86      23100.09       396.43 o                         
   9   1   4      26586.47      26439.78       495.89 o                         
  11   1   4      30182.71      29314.60       719.60 o                         
  13   1   4      21230.38      23275.32       881.09 o                         
  15   1   4      12472.04      13068.09       693.02 o                         
  17   1   4       5660.86       4699.64       770.68 o                         
 -18   2   4      17829.97      17256.29       942.48 o                         
 -16   2   4      39209.23      39890.73      1501.88 o                         
 -14   2   4      57826.66      55689.44      1059.91 o                         
 -12   2   4      55199.50      47357.60       877.46 o                         
 -10   2   4     113837.28     112879.45      1641.40 o                         
  -8   2   4     219889.77     220613.98      2706.59 o                         
  -6   2   4     204446.95     192497.97      1085.39 o                         
  -4   2   4     169081.36     163050.64       946.63 o                         
  -2   2   4     332814.91     338286.69      5282.81 o                         
   0   2   4     293322.53     294170.03      4989.70 o                         
   2   2   4     197824.09     206972.03      1341.56 o                         
   4   2   4     150941.34     132628.64      1265.18 o                         
   6   2   4     183384.83     171743.64      1094.44 o                         
   8   2   4     106478.15     111469.61      1160.34 o                         
  10   2   4     123622.06     127970.62      1310.91 o                         
  12   2   4      73417.80      76461.84      2241.83 o                         
  14   2   4      19955.02      21077.72       974.18 o                         
  16   2   4      11187.26      10845.68       618.83 o                         
 -17   3   4       7447.77       5743.49       977.29 o                         
 -15   3   4      11954.04      12295.64       529.91 o                         
 -13   3   4       6224.77       7199.03       499.89 o                         
 -11   3   4        828.09        861.34        96.34 o                         
  -9   3   4       3620.53       3631.95       266.76 o                         
  -7   3   4      13660.80      13331.08       492.86 o                         
  -5   3   4        280.57        432.40        56.65 o                         
  -3   3   4      20562.71      18744.61       235.26 o                         
  -1   3   4      99106.73     107694.65      1102.22 o                         
   1   3   4       3366.13       2483.56       144.97 o                         
   3   3   4        785.95       1300.04       164.39 o                         
   5   3   4       8908.90       6536.64       261.38 o                         
   7   3   4      28751.84      26661.63       464.28 o                         
   9   3   4      25769.64      26176.51       588.25 o                         
  11   3   4      24323.40      27110.54       695.87 o                         
  13   3   4      12493.55      12980.82       566.67 o                         
  15   3   4       8535.69       8608.36       591.68 o                         
  17   3   4      10470.42      10799.79       510.24 o                         
 -18   4   4      15990.94      15784.85       912.97 o                         
 -16   4   4      25555.42      26412.98       753.74 o                         
 -14   4   4      58759.38      63310.32      1110.30 o                         
 -12   4   4     115106.57     114866.29      2255.41 o                         
 -10   4   4     155548.47     151052.31      1512.15 o                         
  -8   4   4     106428.05     103821.84      1538.34 o                         
  -6   4   4     129198.09     124285.20       748.19 o                         
  -4   4   4     200396.30     189768.58      1429.03 o                         
  -2   4   4      88792.63      86953.38       753.94 o                         
   0   4   4     157884.33     153828.56       695.71 o                         
   2   4   4     139496.39     128317.62       854.72 o                         
   4   4   4     226572.55     233308.81      1169.13 o                         
   6   4   4     201582.66     208982.05      1395.77 o                         
   8   4   4     142512.00     139698.25      1332.17 o                         
  10   4   4      79724.45      80794.47      1124.63 o                         
  12   4   4      39732.29      42580.90      1412.03 o                         
  14   4   4      25409.68      28203.50       993.53 o                         
  16   4   4      16630.90      16737.98       983.07 o                         
 -17   5   4       3747.05       3041.98       555.18 o                         
 -15   5   4       5265.40       4562.59       476.09 o                         
 -13   5   4      13953.69      13635.41       473.14 o                         
 -11   5   4      17182.37      17419.84       491.62 o                         
  -9   5   4       8660.37       9443.73       307.14 o                         
  -7   5   4         46.19        329.19        60.78 o                         
  -5   5   4        585.26        560.44        63.09 o                         
  -3   5   4       1295.18       1681.74        83.39 o                         
  -1   5   4       3033.54       5299.47       112.99 o                         
   1   5   4        427.10        964.84       105.32 o                         
   3   5   4      27671.67      30075.75       370.95 o                         
   5   5   4      31275.84      35849.79       398.63 o                         
   7   5   4       8405.44       9213.30       350.41 o                         
   9   5   4      13738.64      13844.32       406.98 o                         
  11   5   4      16495.22      15993.85       572.09 o                         
  13   5   4      20948.74      19424.31      1023.17 o                         
  15   5   4      14126.56      15075.68      1000.21 o                         
  17   5   4      10217.98      10594.82       901.87 o                         
 -18   6   4      17706.67      18300.84      1812.41 o                         
 -16   6   4      18401.14      17714.01       698.45 o                         
 -14   6   4      38818.11      39785.43      1088.81 o                         
 -12   6   4      80341.34      81061.12      2073.12 o                         
 -10   6   4     121090.84     122811.00      1508.16 o                         
  -8   6   4     163456.36     156184.12      1316.72 o                         
  -6   6   4     178217.95     167017.84      1599.64 o                         
  -4   6   4     157608.28     150267.56      1005.38 o                         
  -2   6   4     133114.58     128164.85       588.45 o                         
   0   6   4     154869.59     153659.67      1077.09 o                         
   2   6   4     318216.38     317489.50      2194.91 o                         
   4   6   4     347039.72     358784.41      2148.60 o                         
   6   6   4     137723.09     143012.89       996.24 o                         
   8   6   4     104772.76     110282.38       915.19 o                         
  10   6   4      70573.41      73544.64      1148.55 o                         
  12   6   4      13629.29      12315.76       598.34 o                         
  14   6   4      13711.26      14409.55       776.39 o                         
  16   6   4      15753.00      15421.54       790.90 o                         
 -17   7   4       1582.60       1336.95       348.75 o                         
 -15   7   4       5650.49       5279.66       457.24 o                         
 -13   7   4       9864.19       9375.42       515.69 o                         
 -11   7   4        295.92        535.05        89.19 o                         
  -9   7   4        346.76       1204.46       508.31 o                         
  -7   7   4      32341.34      29895.06       407.85 o                         
  -5   7   4      25171.06      23825.96       264.09 o                         
  -3   7   4       1945.95       2437.45        81.54 o                         
  -1   7   4       3479.08       5313.86       125.06 o                         
   1   7   4        820.61       1528.58       150.76 o                         
   3   7   4      47977.75      47020.17       666.20 o                         
   5   7   4      44806.30      43348.54       468.22 o                         
   7   7   4      28564.78      27763.62       584.24 o                         
   9   7   4      32672.37      33378.02       576.96 o                         
  11   7   4      15533.88      15563.71       605.56 o                         
  13   7   4       6103.59       7345.67       454.54 o                         
  15   7   4       9802.07       9812.83       826.37 o                         
  17   7   4      10777.75       8811.39      1115.13 o                         
 -16   8   4      14074.77      15123.77       754.17 o                         
 -14   8   4      24533.79      24973.60       796.17 o                         
 -12   8   4      60308.83      58071.25      1487.85 o                         
 -10   8   4     108487.88     105383.74      1274.11 o                         
  -8   8   4     205600.66     210908.75      1837.55 o                         
  -6   8   4     154849.28     148949.11      1457.83 o                         
  -4   8   4      77436.98      72557.48       802.34 o                         
  -2   8   4     169899.86     169892.89       989.04 o                         
   0   8   4     199331.47     194439.09      1395.06 o                         
   2   8   4     355552.59     361617.47      3208.45 o                         
   4   8   4     324376.38     331551.34      3376.28 o                         
   6   8   4     160266.28     158621.19      1527.86 o                         
   8   8   4      82671.65      78641.74      1471.30 o                         
  10   8   4      28531.03      29214.94       699.22 o                         
  12   8   4      19283.88      20663.96       548.83 o                         
  14   8   4      24199.94      25363.94      1021.34 o                         
  16   8   4      14534.61      15002.07       890.32 o                         
 -17   9   4       1664.14       1375.26       446.78 o                         
 -15   9   4       2488.99       2783.19       344.76 o                         
 -13   9   4        867.96        855.84       122.06 o                         
 -11   9   4       6657.12       5646.02       266.81 o                         
  -9   9   4      17007.46      17644.41       363.64 o                         
  -7   9   4       1406.76       2190.35       207.48 o                         
  -5   9   4         29.78        384.10        69.74 o                         
  -3   9   4         54.48         70.90        51.76 o                         
  -1   9   4       5200.92       5350.29       142.58 o                         
   1   9   4       4562.92       4814.76       166.60 o                         
   3   9   4       5011.73       4849.02       204.28 o                         
   5   9   4     154136.83     156208.91      1918.55 o                         
   7   9   4      36908.18      39041.57       593.83 o                         
   9   9   4        425.37        601.71        99.49 o                         
  11   9   4      12395.29      13206.82       387.50 o                         
  13   9   4      16846.44      15737.83       585.94 o                         
  15   9   4       7338.43       6365.13       667.70 o                         
 -16  10   4      15658.89      15304.36      1154.23 o                         
 -14  10   4      26881.11      27034.06      1313.59 o                         
 -12  10   4      59217.17      59205.33      1110.60 o                         
 -10  10   4      96388.14      92243.98      1349.26 o                         
  -8  10   4     121875.63     121099.97      1335.71 o                         
  -6  10   4     168335.61     174309.41      1646.52 o                         
  -4  10   4     153622.86     142418.59      1169.29 o                         
  -2  10   4      86957.89      79126.70       527.87 o                         
   0  10   4     228776.81     226205.33      1625.95 o                         
   2  10   4     247474.62     255964.61      1979.89 o                         
   4  10   4     199737.33     209157.28      1601.64 o                         
   6  10   4     222582.20     221771.67      2355.59 o                         
   8  10   4      99396.09      98151.03      1364.67 o                         
  10  10   4      32762.13      29560.20       813.27 o                         
  12  10   4      34883.54      32999.83      1029.16 o                         
  14  10   4      19210.38      19521.56       654.53 o                         
  16  10   4      12539.67      11748.97      1127.08 o                         
 -15  11   4       7843.68       7710.20      1004.69 o                         
 -13  11   4        880.88        894.78       180.84 o                         
 -11  11   4        960.01       1411.59       150.71 o                         
  -9  11   4        600.91        464.55       101.34 o                         
  -7  11   4       1574.46       1537.14       194.90 o                         
  -5  11   4      10185.03      10331.54       317.18 o                         
  -3  11   4        129.17        178.06        42.54 o                         
  -1  11   4      17917.57      17340.19       222.74 o                         
   1  11   4      19175.19      18290.14       250.46 o                         
   3  11   4       3057.78       3712.52       192.67 o                         
   5  11   4      20130.94      20783.37       375.29 o                         
   7  11   4      35317.47      35640.13       801.91 o                         
   9  11   4       2090.54       2591.00       270.30 o                         
  11  11   4       6468.75       6112.80       470.83 o                         
  13  11   4      14222.74      14087.96       529.60 o                         
  15  11   4       4452.75       4044.39       953.49 o                         
 -16  12   4      20440.35      20590.29      1628.76 o                         
 -14  12   4      33491.83      34407.86      1054.93 o                         
 -12  12   4      52272.25      53114.10      1177.74 o                         
 -10  12   4      96932.13     103234.65      2574.17 o                         
  -8  12   4     155899.27     159716.97      1462.25 o                         
  -6  12   4     120129.83     116899.79      1433.70 o                         
  -4  12   4      56433.92      56339.07       844.32 o                         
  -2  12   4     153959.09     149824.42      1420.29 o                         
   0  12   4     128655.69     128555.53       953.16 o                         
   2  12   4      91698.12      86944.21       828.22 o                         
   4  12   4      70957.15      67544.88       635.10 o                         
   6  12   4      79530.16      82287.76      1446.15 o                         
   8  12   4     109215.55     114167.47      1856.52 o                         
  10  12   4     106579.27     114914.43      1650.73 o                         
  12  12   4      45058.62      42749.27      1194.49 o                         
  14  12   4      15128.51      13674.74       800.33 o                         
  16  12   4       7536.39       6643.61       943.09 o                         
 -15  13   4       5255.95       3964.42       786.71 o                         
 -13  13   4       2408.32       2338.12       450.94 o                         
 -11  13   4        491.81        335.47        90.47 o                         
  -9  13   4       3398.66       3775.42       396.58 o                         
  -7  13   4       2172.95       2006.61       190.40 o                         
  -5  13   4         14.40         30.35        97.23 o                         
  -3  13   4       5712.24       5825.17       256.72 o                         
  -1  13   4      18780.90      19744.85       246.92 o                         
   1  13   4       2362.19       3124.62       189.11 o                         
   3  13   4       2533.76       2522.82       240.57 o                         
   5  13   4      20252.02      21276.03       533.48 o                         
   7  13   4       7443.49       8504.89       386.31 o                         
   9  13   4       3174.85       3112.97       312.19 o                         
  11  13   4      12391.22      12609.28       439.66 o                         
  13  13   4      12088.79      12816.24       511.86 o                         
  15  13   4       5698.34       4501.49       952.40 o                         
 -14  14   4      35870.18      36415.98      1718.74 o                         
 -12  14   4      48421.21      49549.75      1693.89 o                         
 -10  14   4      50387.88      50853.72      1028.44 o                         
  -8  14   4      50842.16      48025.37      1274.87 o                         
  -6  14   4      74792.53      73796.26      1628.96 o                         
  -4  14   4     161123.16     155584.39      2660.51 o                         
  -2  14   4     147327.84     149986.33      1218.47 o                         
   0  14   4     104976.48     101860.16      1007.35 o                         
   2  14   4      62423.60      61898.58       786.38 o                         
   4  14   4      93492.99      96631.11      1241.11 o                         
   6  14   4      96051.59      93977.75      2201.65 o                         
   8  14   4      94762.72      98126.77      2340.99 o                         
  10  14   4      60234.72      55819.17       909.98 o                         
  12  14   4      22220.62      21390.65      1485.88 o                         
  14  14   4      18123.60      18632.57      1627.42 o                         
 -15  15   4       2510.06       1367.26       855.77 o                         
 -13  15   4       2889.33       2846.14       575.34 o                         
 -11  15   4        232.69        522.29       132.15 o                         
  -9  15   4       2141.65       2291.56       286.84 o                         
  -7  15   4        925.56       1426.11       245.21 o                         
  -5  15   4         52.02        192.89       114.47 o                         
  -3  15   4        166.20        245.28        79.27 o                         
  -1  15   4       5557.70       5440.30       162.41 o                         
   1  15   4       6004.62       5415.86       222.65 o                         
   3  15   4       9541.40       9420.86       293.72 o                         
   5  15   4      13350.71      12201.21       377.45 o                         
   7  15   4       4720.54       4947.45       314.78 o                         
   9  15   4       8538.87       8567.73       302.54 o                         
  11  15   4       7043.59       6571.55       471.83 o                         
  13  15   4       7009.91       6170.77       706.47 o                         
 -14  16   4      17623.16      17345.45      1486.65 o                         
 -12  16   4      28301.61      27338.11      1951.05 o                         
 -10  16   4      36551.61      37835.49      1068.39 o                         
  -8  16   4      50179.76      54604.80      2045.32 o                         
  -6  16   4      84945.30      85181.85      1903.81 o                         
  -4  16   4      85156.80      83377.47      1577.31 o                         
  -2  16   4      71603.95      68187.12       851.19 o                         
   0  16   4     101682.81     102349.63       996.32 o                         
   2  16   4     131867.05     139981.69      1333.87 o                         
   4  16   4      62206.71      64702.92      1043.88 o                         
   6  16   4      41053.36      42994.96      1288.66 o                         
   8  16   4      56043.33      57071.59      1302.55 o                         
  10  16   4      37230.40      38459.80      1236.19 o                         
  12  16   4      18932.55      21349.29       706.77 o                         
  14  16   4      13095.96      12025.19      1863.96 o                         
 -13  17   4       2519.55       2394.12       558.06 o                         
 -11  17   4        610.45        381.23       221.14 o                         
  -9  17   4        678.60        653.76       246.49 o                         
  -7  17   4       1086.85        776.01       144.53 o                         
  -5  17   4        628.86        389.59       134.46 o                         
  -3  17   4       1149.42       1189.65       127.52 o                         
  -1  17   4       4008.88       5314.57       367.80 o                         
   1  17   4       1521.87       2036.57       149.25 o                         
   3  17   4       1921.10       2142.88       185.53 o                         
   5  17   4       2465.29       3027.01       239.17 o                         
   7  17   4      10734.66      10421.13       592.76 o                         
   9  17   4      10962.69      10389.74       486.61 o                         
  11  17   4       6217.88       6113.30       465.91 o                         
  13  17   4       3793.97       2609.63       954.98 o                         
 -14  18   4      17238.89      14873.84      2248.46 o                         
 -12  18   4      23698.85      25576.15      1237.74 o                         
 -10  18   4      39250.93      42196.57      2271.34 o                         
  -8  18   4      39272.84      41438.77      1889.08 o                         
  -6  18   4      45158.70      47274.75      1522.78 o                         
  -4  18   4      71224.88      73600.65      1622.86 o                         
  -2  18   4      96907.30     102163.35      1497.01 o                         
   0  18   4      94848.55      95545.20      1439.48 o                         
   2  18   4      51382.50      50930.07       686.00 o                         
   4  18   4      47576.54      49831.19       598.50 o                         
   6  18   4      55789.16      55540.60      1238.06 o                         
   8  18   4      42187.39      46034.64      1174.65 o                         
  10  18   4      21838.46      22567.34       593.14 o                         
  12  18   4      11291.21       9944.79       897.48 o                         
 -13  19   4       1848.52        947.46       740.51 o                         
 -11  19   4       3044.16       2519.71       789.78 o                         
  -9  19   4        550.86        660.47       245.29 o                         
  -7  19   4        146.61        356.45       182.74 o                         
  -5  19   4       1129.84        693.47       209.49 o                         
  -3  19   4       1023.53       1143.26       133.94 o                         
  -1  19   4       1259.82       1737.45       207.01 o                         
   1  19   4        456.62        183.22        54.42 o                         
   3  19   4       4440.36       4357.04       270.17 o                         
   5  19   4       9130.24       8795.41       234.69 o                         
   7  19   4       7841.34       7410.76       356.95 o                         
   9  19   4       2754.14       2176.44       355.61 o                         
  11  19   4       4304.52       3545.84       793.31 o                         
 -12  20   4      18907.06      20411.68      1918.58 o                         
 -10  20   4      31045.37      32822.30      2232.94 o                         
  -8  20   4      61147.69      66485.73      3094.86 o                         
  -6  20   4      42614.92      40465.63      2617.41 o                         
  -4  20   4      31533.07      32299.72      1223.38 o                         
  -2  20   4      49619.09      48987.02      1296.62 o                         
   0  20   4      39720.64      39893.80      1091.25 o                         
   2  20   4      47222.48      46780.49      1030.18 o                         
   4  20   4      51482.96      48091.78       800.38 o                         
   6  20   4      45483.36      42822.48      1908.12 o                         
   8  20   4      34373.42      33303.52      1420.28 o                         
  10  20   4      18772.11      18182.15      1129.20 o                         
  12  20   4      11877.38       9597.72      1446.03 o                         
 -11  21   4        256.14         74.52       277.32 o                         
  -9  21   4       1130.72        848.70       322.76 o                         
  -7  21   4        510.67         50.73       153.40 o                         
  -5  21   4        868.50        311.70       157.45 o                         
  -3  21   4         57.98        206.63        76.15 o                         
  -1  21   4       8288.94       9442.19       342.28 o                         
   1  21   4       4411.08       4410.59       271.58 o                         
   3  21   4        297.07        250.64        55.78 o                         
   5  21   4       3178.32       2865.71       510.84 o                         
   7  21   4       6647.58       5139.30      1206.45 o                         
   9  21   4       5612.78       5095.65      1344.36 o                         
  11  21   4       4609.30       3117.68      1095.45 o                         
 -10  22   4      24214.75      23883.62      1127.92 o                         
  -8  22   4      43720.35      46649.88      2824.05 o                         
  -6  22   4      36613.56      39238.52      2193.64 o                         
  -4  22   4      26895.09      27805.53      1269.07 o                         
  -2  22   4      40406.54      43698.28      1306.82 o                         
   0  22   4      41767.92      41156.29      1696.78 o                         
   2  22   4      38734.62      38874.05      3148.48 o                         
   4  22   4      47970.15      53563.12      2107.52 o                         
   6  22   4      36989.23      39710.08      2028.67 o                         
   8  22   4      19738.86      21149.49      2089.38 o                         
  10  22   4      14443.79      13239.52      1116.83 o                         
  -9  23   4       2260.79       1954.85       474.33 o                         
  -7  23   4         65.33        316.98       206.28 o                         
  -5  23   4         99.83        124.53       137.34 o                         
  -3  23   4       1515.31       1157.96       394.65 o                         
  -1  23   4        128.14        206.74        71.33 o                         
   1  23   4       2647.58       3054.21       627.38 o                         
   3  23   4       7730.10       8384.58       877.20 o                         
   5  23   4       6707.69       5819.10      1443.24 o                         
   7  23   4       3051.76       2476.93       768.06 o                         
   9  23   4       3021.78       1844.06       584.68 o                         
  -8  24   4      21256.56      23830.51      1119.05 o                         
  -6  24   4      29088.76      30441.51      2318.76 o                         
  -4  24   4      35152.39      39199.18      3422.28 o                         
  -2  24   4      39699.73      47572.08      3411.06 o                         
   0  24   4      34227.25      37985.01      1884.23 o                         
   2  24   4      23259.59      25598.51      1062.31 o                         
   4  24   4      29420.23      33098.70      2877.41 o                         
   6  24   4      26649.63      27368.24      2299.09 o                         
   8  24   4      12656.34      13427.03      1141.04 o                         
  -7  25   4        632.18        848.52       274.00 o                         
  -5  25   4        532.59        438.48       236.99 o                         
  -3  25   4        837.99       1129.59       370.27 o                         
  -1  25   4         81.58        322.47       244.50 o                         
   1  25   4       1631.54       1264.55       324.51 o                         
   3  25   4       2755.82       1869.11       753.66 o                         
   5  25   4       2273.71       1704.94       791.49 o                         
   7  25   4       4425.98       3212.45      1328.82 o                         
  -6  26   4      22274.28      25233.37      3222.61 o                         
  -4  26   4      21297.13      22031.14      1089.80 o                         
  -2  26   4      16521.63      18423.78      1910.21 o                         
   0  26   4      24974.60      26303.49      1914.48 o                         
   2  26   4      31325.67      35108.98      1940.97 o                         
   4  26   4      19616.43      23319.58      2935.34 o                         
   6  26   4       9696.04       9369.37      1000.22 o                         
  -3  27   4        191.40        197.07       229.63 o                         
  -1  27   4        253.89        151.54       218.40 o                         
   1  27   4        611.76        314.99       213.07 o                         
   3  27   4       1027.15        642.29       417.18 o                         
 -17   1   5        254.92        244.07       182.78 o                         
 -15   1   5        974.37       1259.67       205.97 o                         
 -13   1   5         21.95        166.17        89.74 o                         
 -11   1   5       1435.53       3128.61       232.01 o                         
  -9   1   5         82.79        234.77        56.17 o                         
  -7   1   5        380.30        515.09        80.81 o                         
  -5   1   5        907.93       1111.70       104.42 o                         
  -3   1   5      25557.79      25239.09       273.05 o                         
  -1   1   5      55865.95      63043.18       440.23 o                         
   1   1   5       2390.94       4424.96       127.11 o                         
   3   1   5        302.94        715.02        96.48 o                         
   5   1   5        461.53        800.59        93.78 o                         
   7   1   5       3475.86       4403.91       366.03 o                         
   9   1   5        491.29        502.23       107.17 o                         
  11   1   5        311.87        250.59       136.74 o                         
  13   1   5       4382.02       5544.52       722.55 o                         
  15   1   5        502.21        414.92       202.77 o                         
  17   1   5        181.88        332.07       217.16 o                         
 -18   2   5         30.66        150.03       120.82 o                         
 -16   2   5        145.16        392.60       160.11 o                         
 -14   2   5       1677.26       1881.66       266.45 o                         
 -12   2   5       1054.54       1327.35       154.74 o                         
 -10   2   5        294.17        384.77        88.14 o                         
  -8   2   5        362.93        383.42        73.85 o                         
  -6   2   5        683.88        488.73        75.62 o                         
  -4   2   5       5357.66       5767.50       107.78 o                         
  -2   2   5      30775.83      31107.96       304.98 o                         
   0   2   5         36.16        525.21        68.96 o                         
   2   2   5      16495.26      16823.30       237.27 o                         
   4   2   5       2061.39       2744.53       193.70 o                         
   6   2   5        865.17        984.21       116.35 o                         
   8   2   5       2419.94       2281.38       213.73 o                         
  10   2   5        258.59        491.19       103.82 o                         
  12   2   5        528.09        429.19       168.00 o                         
  14   2   5         23.78        201.29       139.17 o                         
  16   2   5        334.55        679.96       142.09 o                         
 -17   3   5         32.80        112.39       140.84 o                         
 -15   3   5        224.29        195.59       107.79 o                         
 -13   3   5        296.66        508.33       111.22 o                         
 -11   3   5       1377.19       2109.48       183.18 o                         
  -9   3   5       1845.92       2362.73       200.31 o                         
  -7   3   5       2703.65       3636.30       196.62 o                         
  -5   3   5       1705.35       1814.16       163.20 o                         
  -3   3   5      59091.09      59890.57       485.73 o                         
  -1   3   5        384.52       1109.82       115.58 o                         
   1   3   5       1453.35       2204.92       202.76 o                         
   3   3   5       6214.63       4861.85       169.44 o                         
   5   3   5       5409.62       6527.54       398.39 o                         
   7   3   5         90.62        274.13        96.60 o                         
   9   3   5        858.23        698.67       109.92 o                         
  11   3   5         47.40        277.53       125.04 o                         
  13   3   5         15.03        329.06       198.75 o                         
  15   3   5          0.89         41.25       167.67 o                         
  17   3   5          4.00        231.88       150.36 o                         
 -18   4   5         29.67         34.22       222.09 o                         
 -16   4   5         98.15        325.93       146.78 o                         
 -14   4   5         12.30        127.44        90.75 o                         
 -12   4   5       1434.22       1732.90       195.57 o                         
 -10   4   5       1056.90        759.77       102.62 o                         
  -8   4   5        488.76        773.73        86.24 o                         
  -6   4   5      10417.45       8675.56       235.42 o                         
  -4   4   5         44.15        132.44        41.19 o                         
  -2   4   5        576.72        731.10        89.31 o                         
   0   4   5       5568.99       8015.07       183.96 o                         
   2   4   5       6298.11       7515.67       165.59 o                         
   4   4   5       3709.71       5054.52       188.06 o                         
   6   4   5        658.28        910.43       107.54 o                         
   8   4   5         30.73        288.42        94.06 o                         
  10   4   5        391.82        560.17       101.51 o                         
  12   4   5        229.30        266.88       114.07 o                         
  14   4   5         26.95        361.89       175.87 o                         
  16   4   5        189.10        183.48       180.57 o                         
 -17   5   5        108.13        363.80       234.58 o                         
 -15   5   5       1055.37        633.16       186.49 o                         
 -13   5   5        226.79        200.63       101.93 o                         
 -11   5   5        771.90        814.85       110.27 o                         
  -9   5   5       1537.61       1875.29       154.54 o                         
  -7   5   5         17.45        194.19        59.05 o                         
  -5   5   5       1112.33       1291.35       115.10 o                         
  -3   5   5        602.76        814.36        83.30 o                         
  -1   5   5        989.80        734.25       140.32 o                         
   1   5   5       9783.04      10774.25       182.68 o                         
   3   5   5       9346.03       9299.65       203.06 o                         
   5   5   5        142.48        299.52        69.68 o                         
   7   5   5       1848.71       1581.85       162.93 o                         
   9   5   5        183.51        449.33       238.61 o                         
  11   5   5       3830.88       2947.52       280.93 o                         
  13   5   5       2616.96       2873.98       396.62 o                         
  15   5   5          1.92        355.13       181.25 o                         
  17   5   5         94.74        173.53       153.73 o                         
 -16   6   5         77.75         53.30       159.16 o                         
 -14   6   5        127.49        223.33       107.93 o                         
 -12   6   5        123.33        198.99        82.00 o                         
 -10   6   5        508.85        427.94        76.77 o                         
  -8   6   5       2299.91       2063.00       165.63 o                         
  -6   6   5       1114.19       1758.06       127.15 o                         
  -4   6   5         17.58        469.26        56.14 o                         
  -2   6   5       1169.55       1183.38       121.59 o                         
   0   6   5        729.50       1712.27       158.94 o                         
   2   6   5      13694.29      13005.01       206.41 o                         
   4   6   5      26126.37      24709.95       365.48 o                         
   6   6   5       2089.83       3178.81       277.59 o                         
   8   6   5         10.43        112.30        88.35 o                         
  10   6   5       2235.47       2127.81       241.86 o                         
  12   6   5       1335.85       1379.55       200.84 o                         
  14   6   5        623.30        559.41       181.71 o                         
  16   6   5         97.49        446.39       183.22 o                         
 -17   7   5        351.56        336.30       226.50 o                         
 -15   7   5        320.74        407.79       157.50 o                         
 -13   7   5         80.37        207.08        85.47 o                         
 -11   7   5        257.33        289.16        84.45 o                         
  -9   7   5         11.12        217.67        57.14 o                         
  -7   7   5       6213.35       6467.54       185.33 o                         
  -5   7   5        355.32        867.93        86.15 o                         
  -3   7   5       2707.28       2574.04       109.33 o                         
  -1   7   5       1102.23       1328.01       140.96 o                         
   1   7   5      15126.74      15416.40       260.37 o                         
   3   7   5       2211.74       5019.70       676.03 o                         
   5   7   5       6873.65       6256.14       268.10 o                         
   7   7   5        866.39        686.61        93.27 o                         
   9   7   5        548.05        817.76       110.14 o                         
  11   7   5       3619.86       4318.54       389.63 o                         
  13   7   5       2534.33       1947.67       312.22 o                         
  15   7   5         81.36        131.33       198.56 o                         
 -16   8   5        112.25        260.26       200.29 o                         
 -14   8   5        584.48        211.14        85.09 o                         
 -12   8   5       1421.07        997.94       144.51 o                         
 -10   8   5        293.78        185.37        58.30 o                         
  -8   8   5       7449.48       7597.36       217.57 o                         
  -6   8   5        884.73       1159.43       107.59 o                         
  -4   8   5      14228.32      12351.72       238.16 o                         
  -2   8   5       1107.53       1300.94       133.72 o                         
   0   8   5       3583.26       4294.37       138.99 o                         
   2   8   5       1839.99       2623.06       237.86 o                         
   4   8   5      21385.37      23889.06       353.03 o                         
   6   8   5      13812.22      14656.47       282.04 o                         
   8   8   5          2.11        209.29        89.63 o                         
  10   8   5        544.40        844.91       125.94 o                         
  12   8   5       1567.58       1589.61       217.52 o                         
  14   8   5        480.21        330.09       183.14 o                         
  16   8   5        759.14        417.84       185.42 o                         
 -17   9   5         46.84        214.25       189.92 o                         
 -15   9   5          7.50         54.41       155.47 o                         
 -13   9   5         33.42        124.58        65.15 o                         
 -11   9   5        211.91        283.65        74.78 o                         
  -9   9   5         15.67         80.26        44.74 o                         
  -7   9   5       2241.14       2469.43       194.23 o                         
  -5   9   5         42.22        360.50        72.18 o                         
  -3   9   5       3724.16       3989.82       184.64 o                         
  -1   9   5       3047.98       3534.66       143.28 o                         
   1   9   5       1083.70       1370.89       136.71 o                         
   3   9   5       1640.74       2080.86       183.71 o                         
   5   9   5       6815.20       6662.72       224.95 o                         
   7   9   5        896.18        885.59       108.74 o                         
   9   9   5        435.86        757.87       126.79 o                         
  11   9   5        165.34        247.84        81.46 o                         
  13   9   5        587.89        375.25       168.47 o                         
  15   9   5         54.94        171.16       157.47 o                         
 -16  10   5         84.85        271.42       161.12 o                         
 -14  10   5       2160.83       1805.60       493.59 o                         
 -12  10   5        597.98        484.03       105.97 o                         
 -10  10   5        274.84        205.90        62.38 o                         
  -8  10   5       4933.85       5264.93       349.34 o                         
  -6  10   5       5320.49       5129.63       222.93 o                         
  -4  10   5       3023.05       3039.52       245.49 o                         
  -2  10   5       2527.73       2545.41       145.79 o                         
   0  10   5        131.09        282.28        61.39 o                         
   2  10   5       5255.87       5255.82       218.17 o                         
   4  10   5        575.15        451.09        90.36 o                         
   6  10   5      17757.77      18813.15       371.57 o                         
   8  10   5       1969.01       1908.40       220.47 o                         
  10  10   5        837.96        577.27       110.34 o                         
  12  10   5       1221.10       1278.44       199.48 o                         
  14  10   5        453.01        297.48       174.20 o                         
  16  10   5         39.92        187.46       305.15 o                         
 -15  11   5        532.50        745.78       189.08 o                         
 -13  11   5        251.34        212.82        81.76 o                         
 -11  11   5        927.21        913.64       119.29 o                         
  -9  11   5        562.63        950.31       184.12 o                         
  -7  11   5       6657.85       7766.44       229.18 o                         
  -5  11   5          6.58        197.13        53.24 o                         
  -3  11   5       3315.47       3203.90       158.91 o                         
  -1  11   5        242.21        678.13        75.90 o                         
   1  11   5        887.02       1829.45       148.23 o                         
   3  11   5        128.72        172.39        55.19 o                         
   5  11   5          6.41        203.05        80.32 o                         
   7  11   5       6935.18       6410.61       326.07 o                         
   9  11   5          5.24        146.08        85.96 o                         
  11  11   5         67.04        250.71        72.08 o                         
  13  11   5          1.59        105.43        74.19 o                         
  15  11   5         60.31        301.48       183.79 o                         
 -16  12   5        107.06        144.96       139.59 o                         
 -14  12   5        185.32        378.24       207.47 o                         
 -12  12   5        203.24        564.04       151.94 o                         
 -10  12   5        119.28        449.96       133.10 o                         
  -8  12   5       1874.34       2467.88       278.51 o                         
  -6  12   5        565.12        847.23       105.69 o                         
  -4  12   5        357.94        395.33        65.09 o                         
  -2  12   5         11.55        116.96        42.01 o                         
   0  12   5       1421.64       1653.90       140.97 o                         
   2  12   5       1629.30       1772.26       162.65 o                         
   4  12   5        818.31       1030.21       121.81 o                         
   6  12   5       2003.78       2163.95       181.16 o                         
   8  12   5        885.22        904.48       162.53 o                         
  10  12   5       5247.07       4820.88       445.29 o                         
  12  12   5         34.14        224.04       132.44 o                         
  14  12   5         43.40        153.85       153.32 o                         
 -15  13   5        109.36        171.04       140.42 o                         
 -13  13   5        247.16        424.34       187.05 o                         
 -11  13   5         22.53        225.80       123.49 o                         
  -9  13   5        174.40        324.44       380.50 o                         
  -7  13   5       4723.21       5123.44       350.08 o                         
  -5  13   5       6974.72       6587.98       417.88 o                         
  -3  13   5        832.46       1047.16       129.48 o                         
  -1  13   5       2627.27       2611.45       185.34 o                         
   1  13   5        341.54        688.15        73.32 o                         
   3  13   5       2882.28       2749.23       239.04 o                         
   5  13   5        359.30        247.73        81.50 o                         
   7  13   5       2541.55       2415.82       209.98 o                         
   9  13   5        935.81       1571.30       201.73 o                         
  11  13   5          9.73        216.09        98.89 o                         
  13  13   5         66.28        453.84       201.11 o                         
  15  13   5         40.53        164.34       217.31 o                         
 -14  14   5        457.15        485.52       209.05 o                         
 -12  14   5        350.39        266.85       132.83 o                         
 -10  14   5        351.83        300.05       124.11 o                         
  -8  14   5        108.21        241.03        75.90 o                         
  -6  14   5         46.04        177.49        55.28 o                         
  -4  14   5        460.27        415.17       144.98 o                         
  -2  14   5       2360.61       2861.89       232.04 o                         
   0  14   5       5240.73       6156.27       187.45 o                         
   2  14   5         82.21        149.41        61.22 o                         
   4  14   5        905.00       1106.67       123.25 o                         
   6  14   5       2398.92       2023.24       177.41 o                         
   8  14   5       6793.74       5199.87       397.06 o                         
  10  14   5        578.01        520.53       107.72 o                         
  12  14   5        486.74        314.78       135.04 o                         
  14  14   5        112.95        218.03       154.79 o                         
 -15  15   5         10.05        287.58       330.45 o                         
 -13  15   5        117.48        229.97       118.50 o                         
 -11  15   5        580.46        740.91       159.04 o                         
  -9  15   5        582.64        560.09       113.27 o                         
  -7  15   5        556.67        678.87        77.79 o                         
  -5  15   5       1403.08        980.81       246.25 o                         
  -3  15   5       3080.82       3323.43       326.47 o                         
  -1  15   5       8257.77       9459.37       248.50 o                         
   1  15   5          8.30        187.05        55.35 o                         
   3  15   5       1019.33       1108.97       124.93 o                         
   5  15   5        402.09        326.78        80.37 o                         
   7  15   5        660.88        567.84        84.59 o                         
   9  15   5        208.77        534.34       122.57 o                         
  11  15   5         12.43        210.52       106.45 o                         
  13  15   5        219.81        269.99       178.83 o                         
 -14  16   5         79.07        601.46       345.17 o                         
 -12  16   5         10.21        141.44       186.97 o                         
 -10  16   5        862.14       1125.15       197.04 o                         
  -8  16   5       1389.26       1190.05       152.49 o                         
  -6  16   5        782.50       1069.55       223.52 o                         
  -4  16   5        138.06        128.72       111.39 o                         
  -2  16   5        702.63        734.21        88.03 o                         
   0  16   5        769.97        769.61        83.43 o                         
   2  16   5        380.05        479.06        80.01 o                         
   4  16   5        306.44        335.73        96.32 o                         
   6  16   5       1963.39       1224.17       137.53 o                         
   8  16   5       1226.42       1258.78       168.46 o                         
  10  16   5       1083.94       1146.05       202.75 o                         
  12  16   5        418.01        287.89       163.06 o                         
  14  16   5        128.71        113.27       340.66 o                         
 -13  17   5         63.30        490.86       275.12 o                         
 -11  17   5         66.37        482.73       335.02 o                         
  -9  17   5         44.09        349.39       166.95 o                         
  -7  17   5        270.36        384.59       139.56 o                         
  -5  17   5       2028.28       2429.61       357.04 o                         
  -3  17   5        121.80        203.04        57.87 o                         
  -1  17   5        387.40        353.88        71.92 o                         
   1  17   5       3316.04       3092.31       248.23 o                         
   3  17   5       1196.08       1209.37       119.73 o                         
   5  17   5        110.02        267.49        82.91 o                         
   7  17   5       1797.91       1823.27       172.67 o                         
   9  17   5        234.87        246.53       119.45 o                         
  11  17   5          1.27        261.48       207.34 o                         
  13  17   5        165.16        406.80       266.42 o                         
 -14  18   5        504.23        145.53       314.15 o                         
 -12  18   5         60.60        426.86       241.31 o                         
 -10  18   5          7.53        108.34       161.25 o                         
  -8  18   5        667.80        858.80       257.21 o                         
  -6  18   5       4304.87       3603.26       604.49 o                         
  -4  18   5       6348.01       5086.77       574.23 o                         
  -2  18   5        111.90        134.25        64.52 o                         
   0  18   5        229.97        533.00        75.07 o                         
   2  18   5       2182.62       2622.04       251.71 o                         
   4  18   5        179.86        242.60        68.08 o                         
   6  18   5        197.97        191.69        70.88 o                         
   8  18   5         73.35        112.12       104.29 o                         
  10  18   5         66.61        233.88       147.53 o                         
  12  18   5         93.19         85.00       278.75 o                         
 -13  19   5        160.94        130.24       218.70 o                         
 -11  19   5         66.13        298.57       247.73 o                         
  -9  19   5        334.58        549.97       248.23 o                         
  -7  19   5         67.91        366.63       252.51 o                         
  -5  19   5         23.09        124.80       175.23 o                         
  -3  19   5       1102.24       1046.35       129.61 o                         
  -1  19   5       2842.68       2859.58       250.02 o                         
   1  19   5        365.56        305.29        65.96 o                         
   3  19   5         67.16        186.40        60.20 o                         
   5  19   5         25.29        177.35        64.30 o                         
   7  19   5        611.33        472.30        90.05 o                         
   9  19   5         11.40         12.01       143.68 o                         
  11  19   5         92.91        242.51       169.64 o                         
 -12  20   5          6.40        148.51       306.97 o                         
 -10  20   5         37.88        278.70       326.99 o                         
  -8  20   5       1720.76       2199.80       635.90 o                         
  -6  20   5        573.80        832.80       206.09 o                         
  -4  20   5          1.23        223.51        84.77 o                         
  -2  20   5        971.17        717.69       105.33 o                         
   0  20   5       2009.99       1952.47       131.11 o                         
   2  20   5         26.35        175.62        56.04 o                         
   4  20   5       1953.13       1431.30       162.58 o                         
   6  20   5       1611.50        925.79       215.52 o                         
   8  20   5       1200.22       1280.34       328.02 o                         
  10  20   5        206.08        298.70       208.22 o                         
 -11  21   5         48.99        186.31       147.18 o                         
  -9  21   5        210.02        185.68       147.02 o                         
  -7  21   5         57.96        221.01       199.40 o                         
  -5  21   5         35.64        276.22       198.92 o                         
  -3  21   5       1862.12       2333.34       412.76 o                         
  -1  21   5         28.34        163.61        71.12 o                         
   1  21   5         59.94         76.01        39.66 o                         
   3  21   5       1023.28        606.15        89.83 o                         
   5  21   5         43.19        161.62       141.27 o                         
   7  21   5        190.62        497.89       290.31 o                         
   9  21   5        157.54        109.50       196.78 o                         
  11  21   5         30.11        245.46       163.33 o                         
 -10  22   5         30.87        349.75       206.00 o                         
  -8  22   5        288.81        277.27       145.52 o                         
  -6  22   5        220.99        447.98       272.68 o                         
  -4  22   5        751.04        985.00       192.63 o                         
  -2  22   5       1313.17       1366.73       203.94 o                         
   0  22   5       1111.05       1190.79       190.10 o                         
   2  22   5        620.79        611.42       124.64 o                         
   4  22   5        583.79        421.63       156.44 o                         
   6  22   5        444.93        269.65       236.92 o                         
   8  22   5        155.60        210.94       232.31 o                         
  10  22   5        105.86        258.58       186.97 o                         
  -9  23   5        349.33        450.80       234.54 o                         
  -7  23   5         72.92        427.86       200.44 o                         
  -5  23   5         44.84        341.94       195.47 o                         
  -3  23   5          6.25        148.12       125.17 o                         
  -1  23   5        376.48        431.50        94.29 o                         
   1  23   5        213.56        255.47       143.65 o                         
   3  23   5       2127.37       1845.58       902.31 o                         
   5  23   5        119.49        193.42       424.86 o                         
   7  23   5        332.38        250.08       200.24 o                         
   9  23   5          1.85         43.93       144.93 o                         
  -8  24   5        207.49        560.16       248.30 o                         
  -6  24   5        100.53        231.75       171.02 o                         
  -4  24   5        201.05        264.11       203.85 o                         
  -2  24   5        237.47        725.98       265.37 o                         
   0  24   5       1370.92       1570.13       436.10 o                         
   2  24   5        271.69        514.99       241.18 o                         
   4  24   5        575.56        520.59       183.45 o                         
   6  24   5        773.36        912.59       379.64 o                         
   8  24   5        196.18        504.76       317.00 o                         
  -7  25   5        581.01        742.94       299.49 o                         
  -5  25   5        127.17        284.75       211.42 o                         
  -3  25   5       1380.41       1401.64       428.71 o                         
  -1  25   5       1629.72       1739.06       577.17 o                         
   1  25   5        192.49        336.49       131.13 o                         
   3  25   5        137.48        255.79       243.47 o                         
   5  25   5         26.07        126.39       142.52 o                         
   7  25   5        240.51        754.50       349.85 o                         
  -6  26   5        102.03        382.05       228.04 o                         
  -4  26   5        292.46        376.45       340.31 o                         
  -2  26   5        391.64        678.92       530.70 o                         
   0  26   5        673.41        168.06       296.15 o                         
   2  26   5          8.21        -33.11       221.08 o                         
   4  26   5         13.42        501.46       310.42 o                         
  -3  27   5        915.28        839.14       291.84 o                         
  -1  27   5         17.52        216.91       178.34 o                         
   1  27   5         39.15        123.57       210.78 o                         
   3  27   5        579.90        503.15       384.23 o                         
 -18   0   6      23696.67      25117.32      2900.20 o                         
 -16   0   6      33687.04      33033.00      2334.06 o                         
 -14   0   6      45243.27      39145.89      2064.10 o                         
 -12   0   6      72791.80      76621.32      1781.50 o                         
 -10   0   6     155893.50     167817.77      2452.69 o                         
  -8   0   6     173720.94     176916.45      2217.50 o                         
  -6   0   6     179479.16     176024.31      1983.95 o                         
  -4   0   6     497929.75     512909.81      2349.20 o                         
  -2   0   6     467245.03     476712.62      2237.65 o                         
   0   0   6     181149.97     167317.88      1452.95 o                         
   2   0   6     177427.70     181681.22      1355.74 o                         
   4   0   6     101483.55      93324.24      2027.75 o                         
   6   0   6     193214.50     194628.14      1810.67 o                         
   8   0   6     113995.33     119792.76      2013.01 o                         
  10   0   6      95654.92      98013.98      3765.46 o                         
  12   0   6      36760.25      44078.65      1880.65 o                         
  14   0   6       5571.15       5666.66      1014.36 o                         
  16   0   6       4901.92       4834.64       785.22 o                         
 -17   1   6       4411.20       3853.06       430.53 o                         
 -15   1   6       3859.99       4028.25       486.17 o                         
 -13   1   6       1410.89       1395.44       178.98 o                         
 -11   1   6        377.70        279.61        72.91 o                         
  -9   1   6       1505.87       1771.71       153.76 o                         
  -7   1   6        196.96        215.55        71.30 o                         
  -5   1   6        309.76        282.65        53.20 o                         
  -3   1   6      14722.82      16299.10       210.23 o                         
  -1   1   6       3414.53       3401.20       152.32 o                         
   1   1   6      18128.07      16538.06       239.48 o                         
   3   1   6      10651.53      10624.17       198.82 o                         
   5   1   6      42970.02      43341.57       608.11 o                         
   7   1   6      47934.38      49446.27       558.62 o                         
   9   1   6      26128.08      26839.90       456.08 o                         
  11   1   6      25366.95      27691.63      1218.88 o                         
  13   1   6      19493.03      19151.92       801.05 o                         
  15   1   6       6376.20       7370.27       683.34 o                         
  17   1   6       3963.46       3735.68       538.72 o                         
 -18   2   6      19158.64      16797.19       829.06 o                         
 -16   2   6      37629.41      38273.84      1849.14 o                         
 -14   2   6      61003.29      62101.89      1270.93 o                         
 -12   2   6      85925.15      84381.02      1692.27 o                         
 -10   2   6      91596.55      83796.24       883.29 o                         
  -8   2   6     139357.70     140200.80      1195.05 o                         
  -6   2   6     201543.12     196432.09      1109.62 o                         
  -4   2   6     332003.66     329481.34      4206.35 o                         
  -2   2   6     206093.17     204887.64      1600.05 o                         
   0   2   6     106561.41     114586.00       917.14 o                         
   2   2   6     132265.59     125675.77       714.54 o                         
   4   2   6     204401.83     209743.97      1214.56 o                         
   6   2   6     126268.38     124902.76       895.37 o                         
   8   2   6      91356.11      88416.97       975.26 o                         
  10   2   6      59944.23      61329.18      1691.95 o                         
  12   2   6      50414.59      54832.64      1451.60 o                         
  14   2   6      20699.14      24917.11      1374.23 o                         
  16   2   6       7184.99       7516.70       690.52 o                         
 -17   3   6       4714.80       3742.59       581.87 o                         
 -15   3   6        441.51        313.34       129.00 o                         
 -13   3   6       3005.91       2997.92       292.27 o                         
 -11   3   6       8364.86      10417.41       430.05 o                         
  -9   3   6         83.93        388.75        76.86 o                         
  -7   3   6        168.08        264.18        59.90 o                         
  -5   3   6         61.94        150.16        43.78 o                         
  -3   3   6      36700.54      37362.53       366.68 o                         
  -1   3   6        331.95        411.70        57.55 o                         
   1   3   6       7451.87       8321.72       174.86 o                         
   3   3   6      14427.37      12462.19       273.44 o                         
   5   3   6      23601.26      22783.32       338.24 o                         
   7   3   6      26582.24      25503.00       372.52 o                         
   9   3   6      28612.52      26801.50       591.73 o                         
  11   3   6      26641.35      28032.37       999.50 o                         
  13   3   6      17036.53      20524.46      1152.50 o                         
  15   3   6       7158.38       7908.50       558.56 o                         
  17   3   6       6977.80       6172.06       746.69 o                         
 -18   4   6      20094.59      21445.34      1987.64 o                         
 -16   4   6      21578.90      22987.13       937.52 o                         
 -14   4   6      25650.84      25930.20       790.22 o                         
 -12   4   6      96696.79     101951.84      1656.90 o                         
 -10   4   6     141041.42     155714.59      2188.07 o                         
  -8   4   6     129288.16     126601.86      1087.15 o                         
  -6   4   6     326002.12     327661.28      1903.20 o                         
  -4   4   6     265062.53     273371.97      3939.43 o                         
  -2   4   6     183189.42     184007.31      1090.99 o                         
   0   4   6     255913.62     252746.31      1189.06 o                         
   2   4   6     134404.42     136856.77       894.60 o                         
   4   4   6     180558.64     181215.66      1082.67 o                         
   6   4   6     178835.14     187498.23      1669.89 o                         
   8   4   6     100136.59     106989.50       905.03 o                         
  10   4   6      73300.68      72833.08      1445.32 o                         
  12   4   6      35547.26      36063.65      1081.80 o                         
  14   4   6      21595.65      23305.02      1229.85 o                         
  16   4   6      10561.04      11935.05       979.22 o                         
 -17   5   6       3000.20       2581.45       597.04 o                         
 -15   5   6       2222.15       1915.94       321.46 o                         
 -13   5   6       1546.27       1682.76       209.37 o                         
 -11   5   6       1604.88       1304.33       132.58 o                         
  -9   5   6       4878.38       4228.53       208.33 o                         
  -7   5   6         62.85        174.50        44.67 o                         
  -5   5   6      20998.09      20395.90       324.28 o                         
  -3   5   6       7001.08       6486.43       173.04 o                         
  -1   5   6       4460.76       4930.82       137.35 o                         
   1   5   6      18882.60      17648.43       248.47 o                         
   3   5   6      29935.18      31122.46       355.63 o                         
   5   5   6       7291.65       7242.89       256.93 o                         
   7   5   6      46312.39      47973.50       500.83 o                         
   9   5   6      21992.61      22600.20       650.29 o                         
  11   5   6       6098.14       6255.39       599.32 o                         
  13   5   6       8486.85       8299.36       904.34 o                         
  15   5   6      16888.90      18404.26       720.54 o                         
 -16   6   6      11593.46      11933.21       878.71 o                         
 -14   6   6      26234.63      27073.95       837.83 o                         
 -12   6   6      78517.93      78206.69      1585.90 o                         
 -10   6   6     113870.48     111606.54      1986.66 o                         
  -8   6   6     114950.47     117491.60       895.29 o                         
  -6   6   6     223929.69     230442.91      1589.90 o                         
  -4   6   6     226810.16     222695.69      1381.95 o                         
  -2   6   6     129451.86     128824.87       898.28 o                         
   0   6   6     173321.50     173084.03       988.79 o                         
   2   6   6     270744.69     269473.47      1993.59 o                         
   4   6   6     168445.28     172041.86      1188.43 o                         
   6   6   6     142136.45     143448.92      1273.28 o                         
   8   6   6     100761.34      98590.86      1079.03 o                         
  10   6   6      46061.60      49240.96      1418.00 o                         
  12   6   6      46149.69      49594.52      1243.35 o                         
  14   6   6      28875.80      28284.75      1046.70 o                         
  16   6   6       9164.96       8553.38       636.55 o                         
 -17   7   6        256.75        397.87       225.58 o                         
 -15   7   6       1984.78       1923.15       281.37 o                         
 -13   7   6       7876.54       7468.16       360.25 o                         
 -11   7   6       3064.47       3654.35       278.06 o                         
  -9   7   6        190.30        171.05        60.34 o                         
  -7   7   6       8191.94       7199.57       203.55 o                         
  -5   7   6        965.60       1234.81       107.34 o                         
  -3   7   6         82.68        173.09        38.98 o                         
  -1   7   6       3570.16       3285.64       140.16 o                         
   1   7   6      47582.11      49584.10       392.56 o                         
   3   7   6       8707.21       8247.43       266.27 o                         
   5   7   6       1031.45       1051.23       123.38 o                         
   7   7   6       3487.70       3504.70       311.16 o                         
   9   7   6      20578.07      19943.67       654.74 o                         
  11   7   6      24776.95      26800.86       807.64 o                         
  13   7   6      25258.12      26030.57      1363.67 o                         
  15   7   6      14907.66      16380.69       615.01 o                         
 -16   8   6      10801.17      12356.47       932.97 o                         
 -14   8   6      27635.60      29146.61      1211.60 o                         
 -12   8   6      60838.81      61382.91      1029.50 o                         
 -10   8   6      94621.43      94032.91      1514.95 o                         
  -8   8   6     184808.53     189669.27      1672.75 o                         
  -6   8   6     208496.64     213420.70      1993.62 o                         
  -4   8   6     152704.78     143587.86       962.65 o                         
  -2   8   6     153216.73     147377.64       838.55 o                         
   0   8   6     208800.27     211137.95      1179.96 o                         
   2   8   6     153863.78     159647.17       961.05 o                         
   4   8   6     146059.78     139776.28      1466.50 o                         
   6   8   6     110334.36     107273.13      1031.03 o                         
   8   8   6      54228.41      54047.37       872.73 o                         
  10   8   6      39052.12      38008.32      1048.64 o                         
  12   8   6      48677.97      47749.90      1846.70 o                         
  14   8   6      26050.41      26580.27      1133.49 o                         
  16   8   6      11530.18      11371.55       753.04 o                         
 -17   9   6       3843.77       2997.31       962.09 o                         
 -15   9   6        491.41        435.41       214.61 o                         
 -13   9   6       1841.72       1667.96       221.02 o                         
 -11   9   6       1960.51       1824.02       178.77 o                         
  -9   9   6         79.94         92.89        36.90 o                         
  -7   9   6       9273.41       9331.13       338.72 o                         
  -5   9   6       7982.53       8556.49       168.98 o                         
  -3   9   6        717.54        581.27        68.10 o                         
  -1   9   6       5602.98       5140.71       147.01 o                         
   1   9   6       5849.67       5868.91       154.29 o                         
   3   9   6       8015.99       8410.22       216.64 o                         
   5   9   6      14870.91      14664.20       286.43 o                         
   7   9   6      51782.39      53116.65       715.47 o                         
   9   9   6      30198.01      29974.24       667.49 o                         
  11   9   6      14990.78      13208.82       607.76 o                         
  13   9   6      16327.34      17192.40       983.66 o                         
  15   9   6      17468.17      17024.67      1165.16 o                         
 -16  10   6      18238.49      18024.31      1225.98 o                         
 -14  10   6      26890.21      27059.25      1089.39 o                         
 -12  10   6      54569.61      57687.66       870.63 o                         
 -10  10   6     101131.42     103173.63      1590.64 o                         
  -8  10   6     128768.74     127418.28      1517.50 o                         
  -6  10   6      82430.53      78809.62      1455.54 o                         
  -4  10   6      80493.59      76960.26       719.72 o                         
  -2  10   6     142914.08     142149.17      1126.05 o                         
   0  10   6     130300.41     129249.47       908.78 o                         
   2  10   6      95229.52      90304.70       769.16 o                         
   4  10   6      81845.00      84382.58       849.03 o                         
   6  10   6      84138.10      87159.27       899.42 o                         
   8  10   6      47995.39      49078.86       812.21 o                         
  10  10   6      68648.79      74030.52      1689.15 o                         
  12  10   6      48952.26      45972.32      1402.97 o                         
  14  10   6      13803.42      13617.78       851.21 o                         
  16  10   6       8860.41       8295.73      1334.14 o                         
 -15  11   6        653.83        919.59       211.70 o                         
 -13  11   6       3742.57       2505.76       434.92 o                         
 -11  11   6       8629.20       8382.74       620.20 o                         
  -9  11   6        633.55        443.24       106.72 o                         
  -7  11   6       2234.95       2848.55       248.74 o                         
  -5  11   6        292.93        432.91        77.63 o                         
  -3  11   6       3686.13       4101.69       112.06 o                         
  -1  11   6       1542.19       1691.26       150.91 o                         
   1  11   6      13807.17      13159.97       237.73 o                         
   3  11   6       7819.10       6974.34       241.39 o                         
   5  11   6      28574.67      30683.65       461.64 o                         
   7  11   6      13736.27      13904.29       413.03 o                         
   9  11   6      17933.07      18039.70       603.82 o                         
  11  11   6      26987.60      26655.10       826.04 o                         
  13  11   6      13812.29      13990.96      1075.64 o                         
  15  11   6       7806.71       7180.84       835.62 o                         
 -16  12   6      28946.33      28689.40      2606.93 o                         
 -14  12   6      37239.91      36576.68      1995.69 o                         
 -12  12   6      41729.89      39849.83      1164.65 o                         
 -10  12   6      50310.36      49927.80       831.50 o                         
  -8  12   6      56801.07      56373.68      2063.27 o                         
  -6  12   6     127211.23     130899.18      1493.57 o                         
  -4  12   6     157773.33     145406.42      1757.22 o                         
  -2  12   6     109093.77     107049.50       909.46 o                         
   0  12   6     104811.09     100796.85       903.98 o                         
   2  12   6      57014.72      57090.41       634.38 o                         
   4  12   6     117963.97     116601.45      1186.36 o                         
   6  12   6     114836.48     109559.25      1616.54 o                         
   8  12   6      51623.43      48640.43      1136.36 o                         
  10  12   6      41260.44      38464.10       873.91 o                         
  12  12   6      30581.45      31192.94      1130.21 o                         
  14  12   6      14578.91      15741.67      1370.38 o                         
 -15  13   6       3422.95       2472.88       596.45 o                         
 -13  13   6       3373.36       3423.98       490.42 o                         
 -11  13   6        710.59        472.89       139.05 o                         
  -9  13   6        381.27        226.75        97.03 o                         
  -7  13   6         61.41        138.61        56.76 o                         
  -5  13   6         31.00         96.37        54.04 o                         
  -3  13   6        910.67       1099.91        99.36 o                         
  -1  13   6       3259.43       3610.44       226.16 o                         
   1  13   6      16626.96      17900.62       306.81 o                         
   3  13   6       9453.87      10954.78       454.97 o                         
   5  13   6      15635.64      14703.99       385.60 o                         
   7  13   6      44349.31      45477.99       914.82 o                         
   9  13   6      22405.97      22081.10       503.86 o                         
  11  13   6       9426.62       9573.71       671.30 o                         
  13  13   6       9129.58       9940.83       528.74 o                         
  15  13   6       6148.35       5508.51       844.99 o                         
 -14  14   6      26673.96      26870.81      1277.25 o                         
 -12  14   6      28415.09      29090.95      1328.84 o                         
 -10  14   6      40693.84      46844.59      1032.14 o                         
  -8  14   6      78541.17      81308.45      1472.37 o                         
  -6  14   6      77033.34      75328.47      1609.61 o                         
  -4  14   6      79000.79      80541.84      1038.89 o                         
  -2  14   6     112148.94     113897.09      1104.06 o                         
   0  14   6      84387.05      88372.26       977.01 o                         
   2  14   6     111163.12     114427.77      1918.72 o                         
   4  14   6      57092.83      62426.01       786.09 o                         
   6  14   6      32558.55      33771.35       840.34 o                         
   8  14   6      53914.63      55022.12      1602.25 o                         
  10  14   6      48540.21      53531.86      1659.82 o                         
  12  14   6      23557.26      24375.50       541.97 o                         
  14  14   6       8632.12       9189.72      1085.88 o                         
 -15  15   6       2393.22       1674.23       561.72 o                         
 -13  15   6       1302.59       1312.68       298.74 o                         
 -11  15   6        130.83        153.81       105.45 o                         
  -9  15   6        404.55        547.91        87.27 o                         
  -7  15   6        282.75        241.39        95.10 o                         
  -5  15   6        993.07       1119.84       189.92 o                         
  -3  15   6       4913.88       3589.48       257.65 o                         
  -1  15   6        120.83        177.96        52.13 o                         
   1  15   6       2456.19       2332.61       205.77 o                         
   3  15   6       8302.87       8167.61       314.57 o                         
   5  15   6       2035.69       2561.85       236.67 o                         
   7  15   6      34760.36      35551.44      1155.20 o                         
   9  15   6      50012.93      49466.35       814.65 o                         
  11  15   6       8517.23       7958.36       411.80 o                         
  13  15   6       4819.26       3538.26       800.49 o                         
 -14  16   6      23490.06      24445.14      1295.45 o                         
 -12  16   6      28822.47      32237.80      2037.77 o                         
 -10  16   6      29688.34      31784.77      1143.26 o                         
  -8  16   6      43008.84      47529.36      1460.15 o                         
  -6  16   6     118375.27     121704.64      2507.29 o                         
  -4  16   6     153544.72     160701.95      4384.35 o                         
  -2  16   6      91539.52      89805.05      1331.09 o                         
   0  16   6      60447.29      57194.96       734.10 o                         
   2  16   6      56697.23      56779.86       757.59 o                         
   4  16   6      76492.19      76284.10      1449.84 o                         
   6  16   6      37609.37      37944.40      1067.07 o                         
   8  16   6      28200.02      29099.46       835.61 o                         
  10  16   6      32173.64      29725.08      1556.83 o                         
  12  16   6      20583.96      20663.78      1068.78 o                         
 -13  17   6       4295.65       3660.24      1076.36 o                         
 -11  17   6        187.63        558.08       311.41 o                         
  -9  17   6        438.88        255.94       121.03 o                         
  -7  17   6        298.85        403.65       209.56 o                         
  -5  17   6       1380.96       1589.74       328.35 o                         
  -3  17   6         52.20        102.24        57.32 o                         
  -1  17   6        168.08        313.40        49.33 o                         
   1  17   6      12344.12      14335.38       370.14 o                         
   3  17   6      17643.01      18239.97       458.35 o                         
   5  17   6       5568.83       5972.15       386.14 o                         
   7  17   6      10166.51       9981.09       359.86 o                         
   9  17   6      18025.46      17560.83       801.04 o                         
  11  17   6      11439.87      11515.01       711.19 o                         
  13  17   6       7900.48       4732.02      2084.93 o                         
 -12  18   6      22991.09      23342.89      1315.89 o                         
 -10  18   6      38542.64      39583.27      2079.92 o                         
  -8  18   6      49622.77      51369.98      2190.03 o                         
  -6  18   6      72334.73      69034.06      2528.62 o                         
  -4  18   6      79550.59      81581.16      2517.69 o                         
  -2  18   6      67522.56      68940.93      1411.76 o                         
   0  18   6      75078.32      78849.83      1113.70 o                         
   2  18   6      55266.25      56032.54      1016.62 o                         
   4  18   6      23611.68      23919.69       580.38 o                         
   6  18   6      38063.77      38470.20      1152.57 o                         
   8  18   6      42920.94      41987.36      1855.52 o                         
  10  18   6      28539.20      27606.65      1771.78 o                         
  12  18   6      13166.26      14416.02      3103.87 o                         
 -13  19   6        964.80        705.09       486.02 o                         
 -11  19   6        122.66        245.29       220.31 o                         
  -9  19   6        614.46        610.41       257.73 o                         
  -7  19   6        756.53        471.54       233.05 o                         
  -5  19   6       2249.60       1975.45       473.71 o                         
  -3  19   6       3781.35       3141.23       285.74 o                         
  -1  19   6       3512.99       3745.85       378.05 o                         
   1  19   6       2905.68       2796.96       237.85 o                         
   3  19   6       1283.03       1111.29       122.89 o                         
   5  19   6       7549.70       7048.96       337.44 o                         
   7  19   6      13676.90      12018.87       792.63 o                         
   9  19   6       7242.94       8346.91       814.17 o                         
  11  19   6       4159.23       3139.94       771.10 o                         
 -12  20   6      20395.65      19003.54      3021.67 o                         
 -10  20   6      32334.76      29959.99      1981.09 o                         
  -8  20   6      45358.09      46535.71      2627.40 o                         
  -6  20   6      46597.29      52029.10      2341.64 o                         
  -4  20   6      52077.47      52444.18      1334.90 o                         
  -2  20   6      43518.55      45815.57      1415.33 o                         
   0  20   6      34714.94      33897.99       802.72 o                         
   2  20   6      41344.66      45332.63      1278.91 o                         
   4  20   6      47842.21      50064.48      1267.42 o                         
   6  20   6      34457.35      32812.85      2679.30 o                         
   8  20   6      22479.54      21558.39      1365.46 o                         
  10  20   6      16834.79      15349.07      2197.96 o                         
 -11  21   6       2147.61       1898.31       608.40 o                         
  -9  21   6       1686.71       1536.04       387.01 o                         
  -7  21   6        565.25        336.08       255.50 o                         
  -5  21   6        742.80        612.34       176.59 o                         
  -3  21   6        424.22        626.46       149.27 o                         
  -1  21   6        369.50        384.36       107.43 o                         
   1  21   6       7391.32       7283.67       534.19 o                         
   3  21   6      10202.12      10484.76       476.74 o                         
   5  21   6       5780.63       5618.09       711.59 o                         
   7  21   6       3261.82       3135.40       771.69 o                         
   9  21   6       3863.59       2806.93       764.27 o                         
 -10  22   6      23010.79      21783.05      2272.62 o                         
  -8  22   6      37076.32      38184.79      2188.38 o                         
  -6  22   6      31191.15      31982.06      1348.50 o                         
  -4  22   6      28058.38      27621.29      1414.37 o                         
  -2  22   6      29061.60      28734.03       980.88 o                         
   0  22   6      23126.44      24200.79       860.10 o                         
   2  22   6      34791.14      31787.59      4532.52 o                         
   4  22   6      44596.86      42912.56      1803.56 o                         
   6  22   6      29400.21      30378.13      1852.83 o                         
   8  22   6      14688.15      13547.82      2097.07 o                         
  -9  23   6        799.44        742.54       372.64 o                         
  -7  23   6       1047.70       1499.09       544.66 o                         
  -5  23   6       1411.17       1120.30       367.73 o                         
  -3  23   6        264.98        291.97       279.01 o                         
  -1  23   6       2648.55       2423.36       441.67 o                         
   1  23   6       1550.51       1590.68       349.19 o                         
   3  23   6       4958.16       4788.84       832.45 o                         
   5  23   6       5065.73       4040.16      1246.36 o                         
   7  23   6       4592.24       4142.28      1591.24 o                         
   9  23   6       3590.18       2315.63      1261.69 o                         
  -8  24   6      18701.50      18952.98      2511.82 o                         
  -6  24   6      22987.61      24213.41      1632.50 o                         
  -4  24   6      21228.40      22787.20      1904.19 o                         
  -2  24   6      23809.40      28248.58      2473.55 o                         
   0  24   6      38112.37      41798.97      2433.51 o                         
   2  24   6      33816.09      38161.14      2280.43 o                         
   4  24   6      21685.43      22967.18      1894.98 o                         
   6  24   6      16457.38      15819.99      1664.22 o                         
  -7  25   6          1.25        219.55       180.93 o                         
  -5  25   6         51.87        742.01       390.00 o                         
  -3  25   6        440.55        701.97       245.11 o                         
  -1  25   6         43.48        134.96       121.46 o                         
   1  25   6       2547.42       2741.62       629.72 o                         
   3  25   6       4183.17       2618.33       921.75 o                         
   5  25   6       3323.75       2825.06       997.16 o                         
  -4  26   6      24295.46      26936.93      3477.03 o                         
  -2  26   6      19416.87      20704.87      2089.92 o                         
   0  26   6      23540.80      26782.27      1559.57 o                         
   2  26   6      20107.49      20082.91      1882.31 o                         
   4  26   6      17921.68      19895.98      2650.48 o                         
  -1  27   6         38.39        207.01       224.54 o                         
   1  27   6        416.44        408.21       294.62 o                         
 -17   1   7        142.43        197.22       183.11 o                         
 -15   1   7        182.29        326.34       157.38 o                         
 -13   1   7       2711.54       3406.24       312.94 o                         
 -11   1   7        373.05        427.19        76.69 o                         
  -9   1   7         19.32        224.59        60.43 o                         
  -7   1   7       2614.02       3264.33       261.43 o                         
  -5   1   7       9639.07      10559.51       237.02 o                         
  -3   1   7      12465.70      11993.47       192.03 o                         
  -1   1   7       5576.59       6716.68       151.47 o                         
   1   1   7      13366.25      13209.00       227.74 o                         
   3   1   7       2053.65       3694.22       258.37 o                         
   5   1   7       2598.33       3191.15       249.12 o                         
   7   1   7       1380.21       1675.50       181.95 o                         
   9   1   7        256.37        339.56       121.34 o                         
  11   1   7        366.93        567.15       168.82 o                         
  13   1   7        494.15        986.36       262.17 o                         
  15   1   7        229.25        343.10       211.52 o                         
 -18   2   7          2.20        146.69       158.12 o                         
 -16   2   7         99.04        128.81       142.09 o                         
 -14   2   7          0.42        225.54       108.63 o                         
 -12   2   7          4.56        102.32        93.48 o                         
 -10   2   7        152.09        639.58       195.16 o                         
  -8   2   7        180.03        200.71        88.34 o                         
  -6   2   7       1926.25       2872.78       224.46 o                         
  -4   2   7      14578.57      16720.74       718.24 o                         
  -2   2   7      19926.62      20005.53       322.30 o                         
   0   2   7      16350.74      15265.98       248.06 o                         
   2   2   7       7403.83       7922.05       222.48 o                         
   4   2   7       6694.16       7009.37       251.10 o                         
   6   2   7          1.87        139.91        91.90 o                         
   8   2   7       6475.56       6633.90       543.22 o                         
  10   2   7        877.50       1153.03       180.65 o                         
  12   2   7        309.49        439.24       187.43 o                         
  14   2   7        383.56        471.33       230.12 o                         
  16   2   7       1318.87       1109.32       290.91 o                         
 -17   3   7          2.95        214.68       106.86 o                         
 -15   3   7        232.46        167.39       114.54 o                         
 -13   3   7        156.24        277.54       117.93 o                         
 -11   3   7        111.14        189.32        77.41 o                         
  -9   3   7         44.24        333.07        75.33 o                         
  -7   3   7       3898.16       3616.86       220.61 o                         
  -5   3   7         25.32        149.92        53.86 o                         
  -3   3   7       5410.65       6042.77       174.82 o                         
  -1   3   7        501.23        416.01        53.82 o                         
   1   3   7       3427.71       3771.77       184.18 o                         
   3   3   7       1118.43       1079.20       109.45 o                         
   5   3   7      21557.53      22375.34       346.60 o                         
   7   3   7       1215.87       1502.71       154.21 o                         
   9   3   7        143.96        157.26       114.85 o                         
  11   3   7        779.70       1263.26       256.48 o                         
  13   3   7         74.64        290.72       220.34 o                         
  15   3   7       2699.49       2386.88       379.19 o                         
 -16   4   7        190.33        317.81       129.66 o                         
 -14   4   7        233.95        318.97       111.50 o                         
 -12   4   7        103.31        335.66       136.76 o                         
 -10   4   7       2355.72       2896.73       230.18 o                         
  -8   4   7       1200.58       2176.79       188.16 o                         
  -6   4   7        151.67        218.52        63.10 o                         
  -4   4   7       1960.64       2404.25       159.74 o                         
  -2   4   7        919.49       1209.20       127.98 o                         
   0   4   7        750.06        618.33        79.39 o                         
   2   4   7       1753.25       2784.83       276.10 o                         
   4   4   7        310.00        532.11        91.27 o                         
   6   4   7        501.13        718.20       108.40 o                         
   8   4   7         36.44        188.93       107.32 o                         
  10   4   7       2200.90       2701.13       377.35 o                         
  12   4   7        217.77        376.28       164.72 o                         
  14   4   7       5567.31       5687.89       885.96 o                         
  16   4   7        967.03        771.47       223.35 o                         
 -17   5   7        908.75        869.08       253.84 o                         
 -15   5   7        650.20        650.31       181.24 o                         
 -13   5   7         10.45         73.04        71.43 o                         
 -11   5   7        143.49        222.30        87.22 o                         
  -9   5   7         29.38        223.58        57.22 o                         
  -7   5   7       1006.92       1850.36       153.02 o                         
  -5   5   7       2599.52       4379.76       193.48 o                         
  -3   5   7         45.32        203.99        57.53 o                         
  -1   5   7       2079.32       1934.84       175.87 o                         
   1   5   7       4392.37       4394.64       191.60 o                         
   3   5   7       8654.27       9369.01       224.02 o                         
   5   5   7       5442.97       6891.36       327.78 o                         
   7   5   7       1013.62       1188.08       117.33 o                         
   9   5   7        101.20        335.08       132.17 o                         
  11   5   7       1295.78        930.34       196.17 o                         
  13   5   7        262.34        427.34       189.00 o                         
  15   5   7         15.09         93.26       213.20 o                         
 -16   6   7       3144.16       2747.67       429.92 o                         
 -14   6   7       2889.07       2405.82       279.11 o                         
 -12   6   7       1213.78       1180.37       143.07 o                         
 -10   6   7       2293.63       2366.28       222.02 o                         
  -8   6   7         19.17        164.75        61.00 o                         
  -6   6   7         84.13        214.29        72.92 o                         
  -4   6   7        722.79       1076.31       114.63 o                         
  -2   6   7       1141.05       3335.69       775.76 o                         
   0   6   7        494.98        431.40        65.82 o                         
   2   6   7      10948.98      10894.18       234.15 o                         
   4   6   7      22913.03      22890.23       340.41 o                         
   6   6   7       3353.41       3810.50       372.95 o                         
   8   6   7        702.91       1083.36       153.79 o                         
  10   6   7        317.60        278.36       100.86 o                         
  12   6   7        506.63        600.32       227.48 o                         
  14   6   7        952.92       1010.69       227.27 o                         
  16   6   7         34.90        174.80       156.65 o                         
 -17   7   7       1499.28        969.84       366.05 o                         
 -15   7   7       1525.88       1612.90       348.67 o                         
 -13   7   7         32.89        178.67        85.44 o                         
 -11   7   7        853.93        680.09        97.11 o                         
  -9   7   7       1691.80       1530.32       139.00 o                         
  -7   7   7       4593.28       5268.09       212.96 o                         
  -5   7   7      17748.33      18558.77       327.28 o                         
  -3   7   7        510.48        774.71        82.55 o                         
  -1   7   7       1313.29       1745.72       174.25 o                         
   1   7   7        546.25        607.44        79.48 o                         
   3   7   7        230.05        295.13        69.06 o                         
   5   7   7        231.18        288.82        80.38 o                         
   7   7   7       4674.63       4896.66       458.12 o                         
   9   7   7        993.38        897.81       165.28 o                         
  11   7   7       1345.54        867.81       170.34 o                         
  13   7   7          1.65        368.84       215.67 o                         
  15   7   7          5.04        146.52       199.65 o                         
 -16   8   7        438.40        573.56       260.99 o                         
 -14   8   7        330.20        551.95       136.66 o                         
 -12   8   7         74.98        157.19        58.27 o                         
 -10   8   7       4984.96       5065.59       321.46 o                         
  -8   8   7        357.68        504.84        73.01 o                         
  -6   8   7       6799.66       7461.61       293.97 o                         
  -4   8   7        504.53        929.10        90.42 o                         
  -2   8   7       2888.80       2928.19       195.19 o                         
   0   8   7       2425.87       2713.88       204.58 o                         
   2   8   7       3365.84       3649.26       246.73 o                         
   4   8   7       1493.36       1723.75       302.33 o                         
   6   8   7       6772.27       6888.54       331.63 o                         
   8   8   7       2247.49       2444.91       253.81 o                         
  10   8   7       1483.61       1502.95       174.27 o                         
  12   8   7       1628.15       1678.24       278.21 o                         
  14   8   7         15.04         99.77       167.15 o                         
  16   8   7          4.20        195.76       245.21 o                         
 -17   9   7        282.71        216.25       217.35 o                         
 -15   9   7        538.72        641.49       192.02 o                         
 -13   9   7         36.95        123.46        63.68 o                         
 -11   9   7        400.65        358.11        68.24 o                         
  -9   9   7         79.78        281.64        58.22 o                         
  -7   9   7        310.98        365.21        88.22 o                         
  -5   9   7        277.05        316.98        53.81 o                         
  -3   9   7        160.95        222.76        49.32 o                         
  -1   9   7       8177.40       7779.33       174.36 o                         
   1   9   7       1354.83       1932.42       195.77 o                         
   3   9   7        322.05        846.95       103.06 o                         
   5   9   7       2076.34       2109.06       215.16 o                         
   7   9   7       3528.71       3306.83       284.01 o                         
   9   9   7       1180.30       1104.06       161.50 o                         
  11   9   7       5705.01       6237.98       592.15 o                         
  13   9   7        183.87        145.93       179.38 o                         
  15   9   7        109.64        301.00       183.71 o                         
 -16  10   7         18.69        133.99       168.73 o                         
 -14  10   7         35.48        238.67       152.92 o                         
 -12  10   7        422.22        469.91        81.55 o                         
 -10  10   7        566.90        533.91        95.66 o                         
  -8  10   7        301.42        380.58       123.37 o                         
  -6  10   7       1329.23       1314.82       109.72 o                         
  -4  10   7       2031.53       2259.58       138.14 o                         
  -2  10   7       1396.94       1850.19       176.92 o                         
   0  10   7       5234.83       7608.89       459.83 o                         
   2  10   7       3358.07       3721.41       276.97 o                         
   4  10   7        227.06        217.74        96.32 o                         
   6  10   7       7783.66       7906.53       316.93 o                         
   8  10   7       8046.42       8827.32       453.40 o                         
  10  10   7        976.59        887.62       152.00 o                         
  12  10   7        668.43        893.97       176.54 o                         
  14  10   7        190.86        141.70       179.91 o                         
 -15  11   7         16.14        151.23       140.31 o                         
 -13  11   7         83.92         83.87       158.72 o                         
 -11  11   7        134.26        222.73        87.46 o                         
  -9  11   7       1686.45       2331.25       307.29 o                         
  -7  11   7       8794.94       8833.42       319.90 o                         
  -5  11   7         49.24        168.87        80.49 o                         
  -3  11   7       1388.29       1601.60       148.74 o                         
  -1  11   7       1251.07       2060.35       184.07 o                         
   1  11   7       4013.09       5231.16       263.39 o                         
   3  11   7        362.79        214.28        85.66 o                         
   5  11   7         94.33        446.61       115.80 o                         
   7  11   7       7367.49       6975.32       448.73 o                         
   9  11   7       3910.54       3504.27       344.93 o                         
  11  11   7         32.15        214.22       146.22 o                         
  13  11   7         35.60        411.68       195.03 o                         
  15  11   7          3.16         23.21       147.31 o                         
 -16  12   7         73.83        169.30       197.08 o                         
 -14  12   7          5.69        375.30       201.07 o                         
 -12  12   7        481.00        243.29       157.05 o                         
 -10  12   7        477.06        281.54       103.87 o                         
  -8  12   7        513.53        882.05       154.69 o                         
  -6  12   7        363.77        455.02        98.67 o                         
  -4  12   7          9.06         88.29        29.60 o                         
  -2  12   7       2598.41       2881.71       153.41 o                         
   0  12   7        781.00       1029.29       110.11 o                         
   2  12   7         93.17        214.34        78.96 o                         
   4  12   7        251.37        256.48        84.20 o                         
   6  12   7       2818.35       3166.72       277.93 o                         
   8  12   7       6704.46       5867.42       474.71 o                         
  10  12   7        700.93        431.72       126.82 o                         
  12  12   7         65.83        142.01       175.81 o                         
  14  12   7        346.24        299.90       174.76 o                         
 -15  13   7         67.02        305.45       162.78 o                         
 -13  13   7        162.52        542.51       146.86 o                         
 -11  13   7         80.41        185.48       155.99 o                         
  -9  13   7         79.86        226.20        87.76 o                         
  -7  13   7       1208.31       1328.15       178.32 o                         
  -5  13   7       2370.74       2692.27       260.53 o                         
  -3  13   7       4326.00       4085.70       175.42 o                         
  -1  13   7        193.37        302.90        75.41 o                         
   1  13   7         33.43        189.73        58.84 o                         
   3  13   7         21.24        176.00        78.84 o                         
   5  13   7        996.14        999.23       108.03 o                         
   7  13   7       2722.94       2561.99       248.07 o                         
   9  13   7        646.69        743.68       132.40 o                         
  11  13   7        195.86        628.10       165.90 o                         
  13  13   7        248.87        262.18       178.79 o                         
 -14  14   7        116.94        316.04       141.38 o                         
 -12  14   7        146.23        412.19       149.98 o                         
 -10  14   7         21.16        259.04       110.33 o                         
  -8  14   7        580.36        685.49       135.97 o                         
  -6  14   7         70.65        247.02        85.09 o                         
  -4  14   7       1200.46       1246.55       145.99 o                         
  -2  14   7        228.81        342.99        68.87 o                         
   0  14   7       2753.89       2901.99       241.03 o                         
   2  14   7        256.90        258.25        81.51 o                         
   4  14   7         38.71        264.37        95.94 o                         
   6  14   7       1910.95       2054.99       170.41 o                         
   8  14   7       1897.82       1964.68       215.15 o                         
  10  14   7        301.26        261.82        91.69 o                         
  12  14   7        122.19        214.47       149.43 o                         
  14  14   7          5.76        203.53       305.52 o                         
 -13  15   7         71.14        399.52       334.02 o                         
 -11  15   7         94.89        324.42       135.80 o                         
  -9  15   7        203.61        364.93        91.01 o                         
  -7  15   7       1700.81       1673.03       388.40 o                         
  -5  15   7         80.69        129.75        57.28 o                         
  -3  15   7        537.01        764.34        87.19 o                         
  -1  15   7        376.23        584.81        71.91 o                         
   1  15   7        911.02       1084.50       121.36 o                         
   3  15   7        549.43        355.92        91.17 o                         
   5  15   7        914.03        655.74        94.84 o                         
   7  15   7        561.73        382.30       108.29 o                         
   9  15   7       1198.22       1074.06       177.64 o                         
  11  15   7        458.16        778.94       201.56 o                         
  13  15   7        180.45        394.46       210.94 o                         
 -14  16   7         44.91        491.62       412.37 o                         
 -12  16   7         15.89        251.38       318.60 o                         
 -10  16   7         35.76        216.09       103.92 o                         
  -8  16   7        109.97        146.34        87.06 o                         
  -6  16   7       4329.95       3395.29       475.90 o                         
  -4  16   7       2858.86       2668.46       124.69 o                         
  -2  16   7       5549.34       5053.70       232.92 o                         
   0  16   7       1823.89       2596.64       203.56 o                         
   2  16   7         88.62        190.03        66.77 o                         
   4  16   7         58.81        188.30        70.51 o                         
   6  16   7          9.30        131.93        84.84 o                         
   8  16   7          4.96        120.20        99.73 o                         
  10  16   7       1403.63       1305.19       250.57 o                         
  12  16   7         79.71        133.86       156.61 o                         
 -13  17   7        219.98        242.34       228.36 o                         
 -11  17   7        155.55        324.41       214.78 o                         
  -9  17   7        102.68        240.16       106.02 o                         
  -7  17   7        283.87        304.07       169.38 o                         
  -5  17   7        376.17        851.50       169.02 o                         
  -3  17   7       3691.33       3758.86       285.29 o                         
  -1  17   7       6063.06       6523.56       221.61 o                         
   1  17   7       2567.24       2681.82       257.95 o                         
   3  17   7        232.56        250.89        61.43 o                         
   5  17   7       2374.41       1971.93       195.98 o                         
   7  17   7         13.89         -9.53        90.97 o                         
   9  17   7        331.96        186.62       175.82 o                         
  11  17   7        178.56        282.33       198.97 o                         
  13  17   7        119.11        189.67       347.78 o                         
 -12  18   7        299.75        645.40       292.26 o                         
 -10  18   7         25.22        213.83       188.29 o                         
  -8  18   7         22.99         50.33       229.39 o                         
  -6  18   7        625.86        947.46       246.21 o                         
  -4  18   7        628.49        579.54       142.67 o                         
  -2  18   7       2287.04       2016.69       261.32 o                         
   0  18   7        558.47        966.06       105.04 o                         
   2  18   7       2383.12       1696.67       192.39 o                         
   4  18   7       2973.79       2233.91       220.42 o                         
   6  18   7        449.31        433.21        79.90 o                         
   8  18   7         24.34        223.83       138.83 o                         
  10  18   7       1218.46        970.90       199.14 o                         
  12  18   7         13.79        161.18       250.40 o                         
 -11  19   7         20.44        198.95       179.86 o                         
  -9  19   7        511.65        953.46       305.31 o                         
  -7  19   7       1462.90       1220.62       348.26 o                         
  -5  19   7        193.42        348.42       167.61 o                         
  -3  19   7         69.94        160.60        64.51 o                         
  -1  19   7        514.11        394.63        86.32 o                         
   1  19   7        983.08        910.05       120.94 o                         
   3  19   7         11.84        176.39        56.13 o                         
   5  19   7         17.11        178.86        73.05 o                         
   7  19   7          4.44        102.55       100.00 o                         
   9  19   7         66.25        324.00       226.73 o                         
  11  19   7        973.64        490.09       321.20 o                         
 -12  20   7          9.74        198.03       211.35 o                         
 -10  20   7        677.52        627.55       266.67 o                         
  -8  20   7       1000.24        919.31       262.49 o                         
  -6  20   7        302.49        315.87       203.49 o                         
  -4  20   7       4937.66       4561.64       659.53 o                         
  -2  20   7        368.25        377.39        95.47 o                         
   0  20   7       2611.96       3572.77       314.85 o                         
   2  20   7        731.72        820.51       121.14 o                         
   4  20   7       1472.84       1138.70       165.63 o                         
   6  20   7         79.80        191.78       121.95 o                         
   8  20   7        529.99        617.44       165.41 o                         
  10  20   7        132.05        291.12       196.47 o                         
 -11  21   7         59.92        152.81       282.92 o                         
  -9  21   7       1215.93       1034.31       386.99 o                         
  -7  21   7         18.35        319.08       190.66 o                         
  -5  21   7         31.63        238.21       182.93 o                         
  -3  21   7         19.52         82.08       123.20 o                         
  -1  21   7         65.04        216.72       125.20 o                         
   1  21   7       1225.85       1103.98       170.22 o                         
   3  21   7       2196.74       1694.56       280.12 o                         
   5  21   7        200.70        324.67       157.61 o                         
   7  21   7         11.67        189.17       175.11 o                         
   9  21   7        270.11        578.21       310.62 o                         
 -10  22   7        100.99        490.59       319.36 o                         
  -8  22   7        367.08        595.40       247.08 o                         
  -6  22   7       1730.64       1433.26       263.27 o                         
  -4  22   7         60.80        148.57       123.73 o                         
  -2  22   7       1029.98       1062.59       267.72 o                         
   0  22   7        912.29       1302.32       263.37 o                         
   2  22   7        144.41         69.93       105.04 o                         
   4  22   7        840.50        934.95       183.14 o                         
   6  22   7         69.06         26.19       151.48 o                         
   8  22   7         67.54        166.34       170.20 o                         
  -9  23   7        153.71        120.96       248.80 o                         
  -7  23   7         16.94        293.94       255.60 o                         
  -5  23   7         14.17        236.60       189.64 o                         
  -3  23   7        151.54        205.30       231.12 o                         
  -1  23   7        256.94        155.05       158.09 o                         
   1  23   7        196.82        433.57       267.52 o                         
   3  23   7        288.76        205.92       210.62 o                         
   5  23   7        557.00        632.78       289.55 o                         
   7  23   7        198.23        381.52       319.48 o                         
  -8  24   7        562.32        517.48       270.46 o                         
  -6  24   7          3.32        141.15       182.36 o                         
  -4  24   7         66.85        195.12       179.33 o                         
  -2  24   7         83.06        178.27       331.51 o                         
   0  24   7          5.17         68.10       106.12 o                         
   2  24   7         12.64         12.59       160.53 o                         
   4  24   7        118.36        127.92       159.98 o                         
   6  24   7        177.61        239.23       207.27 o                         
  -7  25   7        341.37        296.74       331.80 o                         
  -5  25   7        124.83        391.67       319.23 o                         
  -3  25   7         23.78        226.03       248.23 o                         
  -1  25   7        832.83       1300.45       510.39 o                         
   1  25   7       1195.49       1110.42       354.14 o                         
   3  25   7        237.75        396.30       346.25 o                         
   5  25   7          3.34        126.76       260.13 o                         
  -4  26   7         38.31         70.54       277.82 o                         
  -2  26   7        504.82        938.47       321.76 o                         
   0  26   7         48.54         76.38       206.59 o                         
 -16   0   8      52717.07      53821.11      2871.03 o                         
 -14   0   8      21145.76      20727.03      1007.00 o                         
 -12   0   8       3577.25       3525.92       435.89 o                         
 -10   0   8      91092.29      91386.51      2294.51 o                         
  -8   0   8     175779.59     178093.02      3383.05 o                         
  -6   0   8      93355.64      89890.42       649.39 o                         
  -4   0   8     464560.53     489957.97      2294.76 o                         
  -2   0   8     386183.88     424834.34      6209.88 o                         
   0   0   8     181365.42     196299.33      2509.32 o                         
   2   0   8     199445.56     189645.58      3339.75 o                         
   4   0   8     133950.17     123552.47      3128.66 o                         
   6   0   8      93847.23      96479.45      1322.35 o                         
   8   0   8     101517.88     105292.50      2093.69 o                         
  10   0   8      59094.54      61323.98      2637.10 o                         
  12   0   8      30327.78      35236.74      1860.33 o                         
  14   0   8      24307.34      29818.91      1905.61 o                         
  16   0   8      13341.12      12645.56      2385.12 o                         
 -17   1   8       2549.11       2255.07       370.84 o                         
 -15   1   8       3364.74       3398.92       481.21 o                         
 -13   1   8        435.34        418.58        96.63 o                         
 -11   1   8         69.36        223.18        85.63 o                         
  -9   1   8        417.54        448.09        94.55 o                         
  -7   1   8        108.55        244.17        61.97 o                         
  -5   1   8        370.54        701.43        76.28 o                         
  -3   1   8       8146.63       8181.99       189.03 o                         
  -1   1   8      47631.81      47488.05       408.95 o                         
   1   1   8      18844.75      17946.68       329.32 o                         
   3   1   8      19604.79      19137.29       374.84 o                         
   5   1   8      62020.16      64697.62       652.84 o                         
   7   1   8      67246.43      68644.61       684.13 o                         
   9   1   8      41294.06      39537.93       752.34 o                         
  11   1   8      27069.68      30534.57      1061.33 o                         
  13   1   8      20798.53      23659.40      1277.60 o                         
  15   1   8       7357.70       7570.22       730.98 o                         
 -16   2   8      35728.93      35000.40      1473.43 o                         
 -14   2   8      24074.31      24973.09       839.87 o                         
 -12   2   8      32016.87      35770.20      1019.28 o                         
 -10   2   8     104312.38     108911.70      1549.60 o                         
  -8   2   8     139299.28     134624.97      1026.28 o                         
  -6   2   8     195083.58     203281.41      1524.74 o                         
  -4   2   8     343407.53     365529.69      3328.30 o                         
  -2   2   8     404316.94     428798.31      3773.26 o                         
   0   2   8     176130.81     169574.80      1137.27 o                         
   2   2   8      81299.81      85580.80       895.40 o                         
   4   2   8      73589.30      72870.44       728.40 o                         
   6   2   8     133631.84     135713.61      1578.79 o                         
   8   2   8     125098.64     128743.73      1389.89 o                         
  10   2   8      60510.84      59602.57      1960.61 o                         
  12   2   8      21340.44      22507.82      1062.96 o                         
  14   2   8      24134.41      24344.33       932.46 o                         
  16   2   8      13771.40      13166.31       952.83 o                         
 -17   3   8       4149.25       3238.47       529.87 o                         
 -15   3   8       2592.26       2383.45       335.53 o                         
 -13   3   8       2051.12       1846.79       237.60 o                         
 -11   3   8       1334.60        932.48       131.27 o                         
  -9   3   8         15.81        170.00        72.91 o                         
  -7   3   8       3573.82       3238.18       215.15 o                         
  -5   3   8      24481.44      23904.32       311.26 o                         
  -3   3   8      25995.77      26691.43       335.28 o                         
  -1   3   8      13785.79      13465.78       252.86 o                         
   1   3   8       2129.41       2749.69       272.84 o                         
   3   3   8       9576.91       9183.43       201.24 o                         
   5   3   8      22402.28      20767.84       330.03 o                         
   7   3   8      40370.20      40606.64       578.51 o                         
   9   3   8      21688.93      20532.76       608.16 o                         
  11   3   8      12870.80      13248.32       782.21 o                         
  13   3   8      21574.80      22597.08      1073.46 o                         
  15   3   8      24570.68      25403.71      1318.17 o                         
 -16   4   8      33072.25      34985.37      1472.81 o                         
 -14   4   8      34240.53      34625.46      1190.74 o                         
 -12   4   8      54983.82      53584.25      1353.32 o                         
 -10   4   8      82966.57      85469.33      1198.89 o                         
  -8   4   8     139671.88     143821.12      1495.68 o                         
  -6   4   8     182067.53     177000.02      1722.34 o                         
  -4   4   8     138808.58     135159.86      1458.48 o                         
  -2   4   8     173486.33     179374.58      1333.87 o                         
   0   4   8     245358.55     255882.14      1402.39 o                         
   2   4   8     188360.64     190961.73      1851.16 o                         
   4   4   8      96029.20      94868.90       644.56 o                         
   6   4   8      75842.55      72795.55       726.11 o                         
   8   4   8      76691.23      76564.49       890.97 o                         
  10   4   8      38632.95      42900.62      1222.83 o                         
  12   4   8      45045.23      47771.20      1150.40 o                         
  14   4   8      28444.04      31608.27      1409.53 o                         
  16   4   8       7509.21       6240.57      1058.84 o                         
 -17   5   8       3096.22       2352.69       452.22 o                         
 -15   5   8       7356.62       7260.62       446.69 o                         
 -13   5   8       4173.56       4272.15       384.68 o                         
 -11   5   8        186.79        408.77        93.70 o                         
  -9   5   8       2151.07       2574.28       211.80 o                         
  -7   5   8       3853.67       4324.07       198.49 o                         
  -5   5   8       6184.37       6838.56       240.26 o                         
  -3   5   8       5261.26       4667.30       142.90 o                         
  -1   5   8        283.08        269.47        51.75 o                         
   1   5   8      45580.64      42872.56       388.01 o                         
   3   5   8      19072.28      18995.07       343.22 o                         
   5   5   8       5648.86       5959.23       302.25 o                         
   7   5   8      13124.80      12278.39       409.75 o                         
   9   5   8      41233.01      43593.46      1493.44 o                         
  11   5   8      32349.94      37528.36      1046.13 o                         
  13   5   8      20513.01      22432.00      1120.58 o                         
  15   5   8      17624.11      16872.94      1006.92 o                         
 -16   6   8      23888.29      23630.34      1127.88 o                         
 -14   6   8      45589.22      46931.82      1520.73 o                         
 -12   6   8      72044.15      74782.08      1779.06 o                         
 -10   6   8     114805.67     115146.75      1557.44 o                         
  -8   6   8     157473.16     151701.05      1560.04 o                         
  -6   6   8     105286.12     102790.72      1156.77 o                         
  -4   6   8     123421.62     123325.84       976.15 o                         
  -2   6   8     215881.81     218355.36      1974.74 o                         
   0   6   8     116041.02     117297.45       778.62 o                         
   2   6   8     112375.61     110327.29       801.65 o                         
   4   6   8      83532.30      78667.42      1004.70 o                         
   6   6   8      76507.77      78419.57       753.84 o                         
   8   6   8      65544.53      62140.16      1296.22 o                         
  10   6   8      30374.82      31197.40      1205.68 o                         
  12   6   8      28244.20      30565.35      1308.49 o                         
  14   6   8      22654.69      23697.55       910.75 o                         
  16   6   8      11103.70      10082.26      1305.96 o                         
 -17   7   8       3081.05       1653.88       547.33 o                         
 -15   7   8       2474.73       2256.92       495.90 o                         
 -13   7   8        337.69        215.49        95.05 o                         
 -11   7   8        356.17        348.62        86.42 o                         
  -9   7   8       3410.39       3805.21       275.01 o                         
  -7   7   8        186.18        233.64        59.68 o                         
  -5   7   8        749.12        755.38        85.97 o                         
  -3   7   8       1025.63       1208.29       110.93 o                         
  -1   7   8       8797.32       9440.68       190.29 o                         
   1   7   8       5422.66       5860.69       175.89 o                         
   3   7   8      23845.80      22545.35       330.55 o                         
   5   7   8      25952.56      24758.19       365.98 o                         
   7   7   8      34730.10      35500.85       620.65 o                         
   9   7   8      12232.95      12050.92       978.42 o                         
  11   7   8      16360.02      15875.84       719.27 o                         
  13   7   8      24667.54      26585.35       940.63 o                         
  15   7   8      19159.79      19413.18      1128.55 o                         
 -16   8   8      26668.43      27028.23       989.92 o                         
 -14   8   8      49897.85      52593.61      2161.93 o                         
 -12   8   8      49809.38      50526.81      1004.53 o                         
 -10   8   8      94726.14      97670.66      1385.67 o                         
  -8   8   8     107501.23     108212.41      1207.32 o                         
  -6   8   8      85537.88      81913.05       730.03 o                         
  -4   8   8     119589.23     119568.09      1110.85 o                         
  -2   8   8     156773.47     156133.83      1007.32 o                         
   0   8   8     254646.92     261968.16      1598.92 o                         
   2   8   8     198587.53     200528.42      1629.39 o                         
   4   8   8      65112.21      68885.00       660.06 o                         
   6   8   8      62709.59      62352.43       713.58 o                         
   8   8   8      45596.62      46884.92       956.81 o                         
  10   8   8      32353.57      32283.48      1227.78 o                         
  12   8   8      21215.19      20088.94      1194.27 o                         
  14   8   8      15105.83      15086.52       648.01 o                         
 -15   9   8        179.21        429.49       236.90 o                         
 -13   9   8        905.26        874.42       159.06 o                         
 -11   9   8        177.71        378.06        81.33 o                         
  -9   9   8        426.39        471.72       149.14 o                         
  -7   9   8        332.30        468.08        59.59 o                         
  -5   9   8         76.26        119.18        49.40 o                         
  -3   9   8      16863.03      17805.83       250.00 o                         
  -1   9   8      17602.86      15886.95       252.45 o                         
   1   9   8       2886.16       2624.16       225.34 o                         
   3   9   8      14614.18      14642.64       270.35 o                         
   5   9   8      14689.15      16043.35       305.52 o                         
   7   9   8       6197.79       6195.46       516.62 o                         
   9   9   8      41915.21      40377.19       998.84 o                         
  11   9   8      27156.50      28342.89      1046.86 o                         
  13   9   8      12347.08      13558.22       815.00 o                         
  15   9   8       8915.61       9738.06      1076.36 o                         
 -16  10   8      28404.52      31417.71      2807.41 o                         
 -14  10   8      43130.38      44168.05      2294.40 o                         
 -12  10   8      52679.61      52569.96      1197.02 o                         
 -10  10   8      68806.66      72151.77      1598.19 o                         
  -8  10   8     100344.44     105952.55      1862.19 o                         
  -6  10   8     129776.73     124298.79      1209.95 o                         
  -4  10   8     118601.18     114767.24       839.99 o                         
  -2  10   8     123861.05     125415.69      1053.48 o                         
   0  10   8     152640.81     157560.28      1304.60 o                         
   2  10   8      85123.84      86731.15       718.82 o                         
   4  10   8     134932.61     130606.51      1259.94 o                         
   6  10   8      73223.05      72517.21      1059.18 o                         
   8  10   8      27727.13      26333.98       768.45 o                         
  10  10   8      24801.54      24980.14       795.19 o                         
  12  10   8      25464.75      28453.00       959.46 o                         
  14  10   8      17701.24      17486.17      1070.89 o                         
 -15  11   8        304.39        496.55       169.64 o                         
 -13  11   8       2247.59       2169.75       441.23 o                         
 -11  11   8       1852.02       1553.24       242.76 o                         
  -9  11   8         38.15        115.88        89.89 o                         
  -7  11   8        279.60        410.69        75.32 o                         
  -5  11   8       4235.77       4476.25       190.07 o                         
  -3  11   8      18472.58      20111.12       287.27 o                         
  -1  11   8      19397.79      20647.82       324.61 o                         
   1  11   8       5151.83       5229.20       253.37 o                         
   3  11   8      31569.86      31152.21       423.08 o                         
   5  11   8      20500.48      19552.38       430.90 o                         
   7  11   8       1097.74       1240.26       159.22 o                         
   9  11   8       4908.68       4958.80       525.08 o                         
  11  11   8      20761.75      20799.80      1081.87 o                         
  13  11   8      15058.45      15032.02       601.12 o                         
  15  11   8      10399.20       8209.14       880.72 o                         
 -14  12   8      31352.96      33256.66      1536.94 o                         
 -12  12   8      46338.25      48374.35      1991.49 o                         
 -10  12   8      63025.07      65236.52      1299.66 o                         
  -8  12   8      72082.05      70903.41      1808.15 o                         
  -6  12   8      64654.32      64099.09      1198.57 o                         
  -4  12   8     107253.76     110145.04      1057.93 o                         
  -2  12   8     147131.03     147894.53      1315.22 o                         
   0  12   8      94730.34      96521.07       901.22 o                         
   2  12   8      78556.50      77407.56       855.09 o                         
   4  12   8      47348.04      50815.06       829.15 o                         
   6  12   8      77398.40      76163.23      1573.20 o                         
   8  12   8      76351.33      78397.26      1621.97 o                         
  10  12   8      42043.05      41067.56      1143.00 o                         
  12  12   8      17476.28      16887.36       586.07 o                         
  14  12   8       9318.15       9548.30       854.64 o                         
 -15  13   8       1724.87       1315.68       268.62 o                         
 -13  13   8       1023.68        968.53       297.87 o                         
 -11  13   8       3527.02       3815.34       536.77 o                         
  -9  13   8        149.31        196.48        91.93 o                         
  -7  13   8       2940.62       3103.33       318.82 o                         
  -5  13   8        629.01        463.65        75.19 o                         
  -3  13   8       6153.42       5235.56       205.29 o                         
  -1  13   8      17369.76      16326.40       236.72 o                         
   1  13   8      12239.87      12110.60       331.98 o                         
   3  13   8      12531.68      12862.50       442.50 o                         
   5  13   8      10893.58      10822.29       458.42 o                         
   7  13   8       5229.08       5102.40       365.27 o                         
   9  13   8      13434.79      12442.60       445.11 o                         
  11  13   8      19391.27      18978.32       675.42 o                         
  13  13   8       9621.30       9890.48       865.83 o                         
 -14  14   8      27515.46      29100.87      1361.87 o                         
 -12  14   8      25451.75      26428.97      1222.71 o                         
 -10  14   8      34683.60      37159.02      1289.65 o                         
  -8  14   8      69294.21      74264.12      1815.94 o                         
  -6  14   8     129080.08     130759.77      2882.40 o                         
  -4  14   8     131789.36     128095.79      1591.50 o                         
  -2  14   8      82434.44      82013.18       868.54 o                         
   0  14   8      74948.36      73228.81       772.37 o                         
   2  14   8      89110.41      90599.93      1156.37 o                         
   4  14   8      80969.67      75225.46      1215.71 o                         
   6  14   8      34592.07      34128.41       746.55 o                         
   8  14   8      28647.67      27629.58       735.79 o                         
  10  14   8      24836.38      24495.98       969.58 o                         
  12  14   8      20540.20      22073.71       901.54 o                         
  14  14   8       9348.86       7913.92       915.49 o                         
 -13  15   8         91.14        117.21       248.44 o                         
 -11  15   8       1125.59        673.27       208.18 o                         
  -9  15   8       1466.17       1017.03       220.56 o                         
  -7  15   8         63.96        246.31        84.77 o                         
  -5  15   8        115.14        268.21       105.61 o                         
  -3  15   8       1814.15       2189.26       186.56 o                         
  -1  15   8        407.25        439.09        76.85 o                         
   1  15   8       3648.84       4220.62       338.87 o                         
   3  15   8       9448.78       9379.77       469.50 o                         
   5  15   8       9664.13      10165.68       325.52 o                         
   7  15   8      18337.51      18126.48       488.60 o                         
   9  15   8      19865.27      17644.26       645.36 o                         
  11  15   8      12684.06      13388.15       619.48 o                         
  13  15   8       6578.07       4538.97       783.41 o                         
 -14  16   8      14206.46      11785.40      1516.57 o                         
 -12  16   8      27489.28      29256.75      2173.67 o                         
 -10  16   8      32529.24      36458.08      1511.02 o                         
  -8  16   8      49313.66      50280.93      1756.04 o                         
  -6  16   8      81216.66      82793.38      2394.04 o                         
  -4  16   8     110842.02     115085.02      1955.50 o                         
  -2  16   8     115657.02     120047.70      1697.23 o                         
   0  16   8      92203.62      98211.14      1448.30 o                         
   2  16   8      52099.91      52008.57       790.58 o                         
   4  16   8      18162.90      18826.14       840.69 o                         
   6  16   8      43036.37      42995.56      1187.55 o                         
   8  16   8      38968.05      38392.20       978.01 o                         
  10  16   8      12785.44      12703.23       708.30 o                         
  12  16   8       8991.37       7449.36       959.43 o                         
 -13  17   8         76.47        272.56       184.37 o                         
 -11  17   8         83.78        121.20       110.95 o                         
  -9  17   8        240.80        270.89       269.69 o                         
  -7  17   8       1031.14       1018.03       271.69 o                         
  -5  17   8        103.86         62.65       150.39 o                         
  -3  17   8       1074.14        807.67        89.74 o                         
  -1  17   8        317.56        307.65        59.75 o                         
   1  17   8        445.65        276.74        73.23 o                         
   3  17   8       6597.20       6026.98       428.27 o                         
   5  17   8      14999.74      13715.06       470.30 o                         
   7  17   8      27736.44      25860.04       699.20 o                         
   9  17   8      22043.17      20956.53      1210.72 o                         
  11  17   8      10013.53       9733.70      1092.90 o                         
 -12  18   8      22895.93      21318.99      1795.24 o                         
 -10  18   8      28649.03      29550.95      1901.56 o                         
  -8  18   8      45569.85      49589.88      2577.36 o                         
  -6  18   8      85829.44      89857.72      1848.80 o                         
  -4  18   8      71678.18      70390.88      1808.40 o                         
  -2  18   8      53074.70      54602.67      1028.24 o                         
   0  18   8      52538.80      50836.40       920.98 o                         
   2  18   8      42206.56      43449.83       744.07 o                         
   4  18   8      38336.18      37825.23       845.42 o                         
   6  18   8      29657.92      27380.97      1434.36 o                         
   8  18   8      18656.41      16680.21       595.76 o                         
  10  18   8       8135.52       6400.76      1398.01 o                         
  12  18   8       9286.61       6732.02       800.83 o                         
 -11  19   8        116.55        137.58       205.32 o                         
  -9  19   8        477.50        494.14       317.50 o                         
  -7  19   8       2032.29       2321.79       574.33 o                         
  -5  19   8         98.19        349.35       255.28 o                         
  -3  19   8        419.65        409.79       109.75 o                         
  -1  19   8       3181.26       2917.42       213.20 o                         
   1  19   8       4596.59       5622.23       323.63 o                         
   3  19   8       4019.11       4243.88       398.11 o                         
   5  19   8       8144.83       8391.12       629.66 o                         
   7  19   8       5701.81       4995.49       456.10 o                         
   9  19   8      10730.83      11097.60      2233.72 o                         
  11  19   8      13557.90      11410.51      1997.00 o                         
 -10  20   8      37448.03      38771.00      1583.53 o                         
  -8  20   8      38169.15      39552.18      2475.62 o                         
  -6  20   8      29372.82      31748.89      1733.75 o                         
  -4  20   8      45169.73      44084.01      1581.65 o                         
  -2  20   8      43801.16      44613.89      1320.70 o                         
   0  20   8      35174.97      35033.58      1108.13 o                         
   2  20   8      34840.41      33944.75      1132.36 o                         
   4  20   8      40242.68      40209.87      1239.32 o                         
   6  20   8      32330.38      31222.21       962.12 o                         
   8  20   8      16946.97      16889.05      2567.97 o                         
  10  20   8      13589.18      13312.86      2771.94 o                         
 -11  21   8        153.89        378.97       316.39 o                         
  -9  21   8          9.62        155.69       177.57 o                         
  -7  21   8        999.97       1116.18       279.78 o                         
  -5  21   8       3262.60       2502.81       656.45 o                         
  -3  21   8       8551.35       7062.47      1159.79 o                         
  -1  21   8       4132.04       3979.62       456.15 o                         
   1  21   8        354.98        378.65       104.52 o                         
   3  21   8       2356.80       2082.56       350.31 o                         
   5  21   8      11046.98      11065.74       522.07 o                         
   7  21   8       7198.82       7305.63       776.42 o                         
   9  21   8       3807.68       2756.55       831.86 o                         
 -10  22   8      29398.49      28535.52      3663.19 o                         
  -8  22   8      23131.83      24151.77      1213.78 o                         
  -6  22   8      13934.24      14491.99      1081.70 o                         
  -4  22   8      28226.86      28891.03      1393.43 o                         
  -2  22   8      39587.24      40705.24      1675.23 o                         
   0  22   8      41539.42      45208.22      1886.77 o                         
   2  22   8      40670.33      42325.15      1723.87 o                         
   4  22   8      24744.09      25120.61       973.29 o                         
   6  22   8      14927.31      14769.88       685.75 o                         
   8  22   8      16630.81      14827.96      1061.72 o                         
  -9  23   8       1760.19       1652.05       328.23 o                         
  -7  23   8        429.12        617.81       286.14 o                         
  -5  23   8         24.11         92.61       220.39 o                         
  -3  23   8       1340.40       1256.49       326.57 o                         
  -1  23   8       2651.52       2481.12       509.51 o                         
   1  23   8       6413.89       7648.36       705.07 o                         
   3  23   8       4831.03       3691.56      1048.32 o                         
   5  23   8       2985.61       2516.08       725.75 o                         
   7  23   8       3237.58       2369.88      1147.05 o                         
  -6  24   8      20994.50      21784.61      1686.77 o                         
  -4  24   8      22243.61      22726.43      1235.72 o                         
  -2  24   8      25454.61      25443.26      1776.72 o                         
   0  24   8      28500.03      31901.18      2487.46 o                         
   2  24   8      31383.30      35425.80      2653.63 o                         
   4  24   8      20154.71      21188.85      2151.87 o                         
   6  24   8      12477.32      11909.96       981.60 o                         
  -5  25   8        244.75        333.66       321.65 o                         
  -3  25   8       1775.47       1800.30       436.37 o                         
  -1  25   8       1664.70       1836.51       518.74 o                         
   1  25   8       1396.45       1599.43       492.45 o                         
   3  25   8       3109.26       1698.74       825.45 o                         
   5  25   8       4722.80       3875.83      1063.44 o                         
  -2  26   8      29002.11      29339.02      3756.76 o                         
   0  26   8      21730.38      21206.30      2787.11 o                         
 -17   1   9         16.38        205.01       141.57 o                         
 -15   1   9        216.03        290.66       144.56 o                         
 -13   1   9       2970.33       2612.20       261.31 o                         
 -11   1   9        391.83        254.83        88.63 o                         
  -9   1   9        961.25       1087.00       100.70 o                         
  -7   1   9        110.39        139.07        56.34 o                         
  -5   1   9        261.82        788.61        92.39 o                         
  -3   1   9        372.99        745.80        94.17 o                         
  -1   1   9        103.11        186.75        64.73 o                         
   1   1   9      17760.23      16558.34       315.40 o                         
   3   1   9       1439.80       1607.13       161.06 o                         
   5   1   9       1247.95       1101.52       126.94 o                         
   7   1   9       1075.91        870.30       124.13 o                         
   9   1   9        666.91       1122.35       289.31 o                         
  11   1   9       1019.09        708.48       191.02 o                         
  13   1   9         70.78        327.12       245.77 o                         
  15   1   9         35.45        184.55       195.37 o                         
 -16   2   9        175.88        142.54       133.60 o                         
 -14   2   9         49.40        243.07        98.03 o                         
 -12   2   9       1935.70       1904.17       225.60 o                         
 -10   2   9       4616.54       3890.56       285.35 o                         
  -8   2   9       1589.14       1236.56       123.72 o                         
  -6   2   9       6236.77       6088.25       223.91 o                         
  -4   2   9      34111.18      36442.50       410.08 o                         
  -2   2   9       8043.45       9857.15       219.11 o                         
   0   2   9       4250.02       4174.68       189.98 o                         
   2   2   9       4027.11       3699.65       275.78 o                         
   4   2   9      10553.94      10210.24       398.65 o                         
   6   2   9       9088.39       8589.06       364.95 o                         
   8   2   9         31.00        290.93       126.97 o                         
  10   2   9       2538.27       2186.48       315.01 o                         
  12   2   9        419.09        540.36       207.24 o                         
  14   2   9        292.72        485.07       197.16 o                         
  16   2   9        128.66        242.97       193.20 o                         
 -17   3   9         61.01        229.71       200.39 o                         
 -15   3   9        274.40        200.35       122.13 o                         
 -13   3   9       1334.77       1660.00       176.78 o                         
 -11   3   9       3100.55       4257.50       347.21 o                         
  -9   3   9        932.64       1151.68       112.15 o                         
  -7   3   9       1751.21       1325.34       141.94 o                         
  -5   3   9       5935.19       6110.07       200.45 o                         
  -3   3   9        560.75        720.04        82.35 o                         
  -1   3   9       2043.44       1872.55       173.06 o                         
   1   3   9       5797.82       5241.02       258.46 o                         
   3   3   9       2771.47       3432.32       328.20 o                         
   5   3   9       1980.34       2322.37       219.99 o                         
   7   3   9        387.05        324.68       123.50 o                         
   9   3   9       5526.09       5566.19       648.49 o                         
  11   3   9        100.26        215.02       168.03 o                         
  13   3   9       1443.56       1519.26       309.78 o                         
  15   3   9       1166.21        913.51       257.42 o                         
 -16   4   9        161.81        276.77       238.31 o                         
 -14   4   9         60.45        353.59       123.83 o                         
 -12   4   9       4380.94       4128.19       381.44 o                         
 -10   4   9       3502.88       4810.26       332.50 o                         
  -8   4   9       1890.33       1419.32       134.77 o                         
  -6   4   9        999.40       1199.73       119.09 o                         
  -4   4   9       1248.59       1921.45       157.32 o                         
  -2   4   9        301.53        420.47        73.50 o                         
   0   4   9        776.85        769.73        79.97 o                         
   2   4   9       2366.23       2081.82       237.66 o                         
   4   4   9      11277.77      10227.01       256.76 o                         
   6   4   9       2648.00       2506.14       250.52 o                         
   8   4   9       2916.92       3116.47       393.19 o                         
  10   4   9        399.84        636.01       238.20 o                         
  12   4   9        723.19        882.99       254.78 o                         
  14   4   9         18.02        144.79       138.03 o                         
  16   4   9         38.67        174.52       236.38 o                         
 -17   5   9         37.76        136.08       214.28 o                         
 -15   5   9       1510.02       1142.26       192.77 o                         
 -13   5   9        532.95        513.01       109.43 o                         
 -11   5   9       1204.02        788.35       121.84 o                         
  -9   5   9        724.98        915.82        94.39 o                         
  -7   5   9       1342.28        977.29       103.28 o                         
  -5   5   9       1010.75        934.36       112.69 o                         
  -3   5   9        328.17        355.82        70.30 o                         
  -1   5   9      13078.36      13297.19       296.23 o                         
   1   5   9         20.73        210.97        64.77 o                         
   3   5   9       3034.65       3670.93       332.44 o                         
   5   5   9        197.54        383.98       105.28 o                         
   7   5   9       1522.20       1858.31       198.67 o                         
   9   5   9        783.62        970.61       169.19 o                         
  11   5   9        119.85        290.91       210.65 o                         
  13   5   9        547.94        444.37       211.17 o                         
  15   5   9         40.54        153.72       194.82 o                         
 -16   6   9        150.45        434.83       153.35 o                         
 -14   6   9        349.98        459.07       154.63 o                         
 -12   6   9        290.95        431.28        95.50 o                         
 -10   6   9         53.71        113.50        80.19 o                         
  -8   6   9       1041.99        901.71       101.08 o                         
  -6   6   9        833.68        916.68       113.71 o                         
  -4   6   9       5832.74       6438.58       236.39 o                         
  -2   6   9        562.92        793.04        90.16 o                         
   0   6   9        202.64        154.82        63.02 o                         
   2   6   9       1596.08       2041.69       210.64 o                         
   4   6   9        810.85        674.34        99.24 o                         
   6   6   9        968.75       1100.95       130.86 o                         
   8   6   9       7981.05       8151.31       584.27 o                         
  10   6   9       4131.30       3910.46       420.87 o                         
  12   6   9        612.77        891.13       227.29 o                         
  14   6   9         62.87        156.83       162.50 o                         
 -17   7   9         40.15        517.81       257.09 o                         
 -15   7   9         47.99        332.64       243.10 o                         
 -13   7   9         21.94        132.60        75.02 o                         
 -11   7   9         33.55        150.83        75.63 o                         
  -9   7   9       1879.79       2124.27       191.59 o                         
  -7   7   9       3134.67       2897.98       222.84 o                         
  -5   7   9        383.81        509.51        71.03 o                         
  -3   7   9        388.06        331.47        65.90 o                         
  -1   7   9       5786.65       5383.52       256.44 o                         
   1   7   9       1717.38       1707.85       154.25 o                         
   3   7   9       1728.16       1829.87       158.54 o                         
   5   7   9        367.83        379.10       103.79 o                         
   7   7   9        418.90        399.15       107.56 o                         
   9   7   9         28.20        331.30       120.80 o                         
  11   7   9         23.65        319.87       217.43 o                         
  13   7   9        347.72        263.70       174.25 o                         
  15   7   9        202.61        371.04       163.87 o                         
 -16   8   9        821.43        560.12       222.97 o                         
 -14   8   9       1233.29       1158.83       271.44 o                         
 -12   8   9          3.10         87.32        66.28 o                         
 -10   8   9        243.18        412.22        86.06 o                         
  -8   8   9        475.04        444.87        72.78 o                         
  -6   8   9       4405.36       4631.53       191.88 o                         
  -4   8   9        342.16        628.02        77.80 o                         
  -2   8   9       5115.74       5719.85       206.44 o                         
   0   8   9         64.70        127.54        62.45 o                         
   2   8   9        906.25        895.93       109.24 o                         
   4   8   9        284.99        234.78        85.40 o                         
   6   8   9       1866.23       2027.92       215.47 o                         
   8   8   9        639.90        576.36       140.00 o                         
  10   8   9         73.17        116.12       173.96 o                         
  12   8   9       1317.56       1259.73       299.68 o                         
  14   8   9         40.80        202.96       168.06 o                         
 -15   9   9         51.84        149.03       205.14 o                         
 -13   9   9        185.49        191.06       129.42 o                         
 -11   9   9        766.12        690.90       110.49 o                         
  -9   9   9        733.41        853.91       109.87 o                         
  -7   9   9       3040.08       2911.97       189.88 o                         
  -5   9   9       3986.08       3676.50       226.71 o                         
  -3   9   9        415.33        528.09        71.58 o                         
  -1   9   9        175.20        290.45        67.08 o                         
   1   9   9       2305.39       2429.37       240.90 o                         
   3   9   9       1523.08       1450.84       151.10 o                         
   5   9   9         46.15        321.04       105.75 o                         
   7   9   9        134.72        197.17       121.49 o                         
   9   9   9        426.15        255.34       111.41 o                         
  11   9   9          2.34        216.40       185.80 o                         
  13   9   9         31.64        258.65       176.42 o                         
  15   9   9        246.16        583.96       444.38 o                         
 -16  10   9        212.54        218.80       226.20 o                         
 -14  10   9        341.03        245.48       185.86 o                         
 -12  10   9        821.20        594.34       117.70 o                         
 -10  10   9        304.25        510.62        93.60 o                         
  -8  10   9          6.51        118.25        81.50 o                         
  -6  10   9       2197.35       2432.43       140.38 o                         
  -4  10   9        417.84        507.42        90.96 o                         
  -2  10   9       7209.92       7373.09       226.12 o                         
   0  10   9        282.54        543.56        82.06 o                         
   2  10   9         51.96        223.83        77.82 o                         
   4  10   9       2497.13       2545.66       243.11 o                         
   6  10   9        557.96        589.37       115.04 o                         
   8  10   9        148.64        290.62       117.60 o                         
  10  10   9       1251.42       1504.07       261.06 o                         
  12  10   9         20.20        133.35       164.39 o                         
  14  10   9         36.76        202.78       168.26 o                         
 -15  11   9        291.99        253.78       148.29 o                         
 -13  11   9         10.65        172.71       125.64 o                         
 -11  11   9        129.76        177.25        63.94 o                         
  -9  11   9          2.75        198.17       100.65 o                         
  -7  11   9         97.16        221.03        65.28 o                         
  -5  11   9       3400.95       3709.13       169.35 o                         
  -3  11   9       2640.11       2532.26       233.92 o                         
  -1  11   9       2162.40       2170.90       205.73 o                         
   1  11   9         19.02        210.09        69.06 o                         
   3  11   9       1810.92       2053.55       185.91 o                         
   5  11   9       2232.99       1660.02       180.03 o                         
   7  11   9         22.73        332.80       126.96 o                         
   9  11   9        308.61        926.03       196.00 o                         
  11  11   9         75.41        249.28       184.91 o                         
  13  11   9         42.45        286.40       196.67 o                         
 -14  12   9        177.56        349.75       176.29 o                         
 -12  12   9        155.60        205.85       133.74 o                         
 -10  12   9        205.59        334.88       128.80 o                         
  -8  12   9       1515.35       1876.52       242.63 o                         
  -6  12   9         40.58        137.41        66.96 o                         
  -4  12   9        647.07        732.31        89.25 o                         
  -2  12   9       2267.48       2121.73       190.12 o                         
   0  12   9       5229.04       4998.24       353.81 o                         
   2  12   9         65.45        236.59        93.53 o                         
   4  12   9        722.53        684.12        98.08 o                         
   6  12   9        778.33        643.43       109.76 o                         
   8  12   9       4536.69       3485.54       331.28 o                         
  10  12   9         16.50        362.73       142.11 o                         
  12  12   9         25.14        118.90       160.59 o                         
  14  12   9          3.58         55.04       138.42 o                         
 -15  13   9        164.09        165.96       163.09 o                         
 -13  13   9        168.44        166.03       142.43 o                         
 -11  13   9        248.44        315.83       194.39 o                         
  -9  13   9       3306.35       3287.24       365.47 o                         
  -7  13   9        527.49        455.34       109.37 o                         
  -5  13   9        795.38        764.90       100.28 o                         
  -3  13   9        673.80        693.70       104.61 o                         
  -1  13   9       2628.07       3070.12       255.80 o                         
   1  13   9       5014.87       5052.90       396.88 o                         
   3  13   9        345.01        441.78        95.09 o                         
   5  13   9        715.97        344.14        84.35 o                         
   7  13   9          6.35        185.02        98.71 o                         
   9  13   9        991.78       1166.97       237.14 o                         
  11  13   9         18.32        322.74       140.94 o                         
  13  13   9        105.24        227.10       156.00 o                         
 -14  14   9         10.70        210.10       181.90 o                         
 -12  14   9        177.00        241.77       177.58 o                         
 -10  14   9        307.54        549.91       165.27 o                         
  -8  14   9         71.55        107.95        85.08 o                         
  -6  14   9         65.88        805.75       252.17 o                         
  -4  14   9         91.51         86.51        55.89 o                         
  -2  14   9         24.43        241.02        73.51 o                         
   0  14   9       1246.49       1152.06       118.07 o                         
   2  14   9        110.49        310.96        83.66 o                         
   4  14   9        588.58        310.02        77.81 o                         
   6  14   9       2220.92       1949.72       200.15 o                         
   8  14   9        947.04        900.25       135.96 o                         
  10  14   9       2497.69       1961.55       336.72 o                         
  12  14   9         17.99        117.79       116.06 o                         
 -13  15   9        640.21        479.59       257.63 o                         
 -11  15   9          5.79        207.84       150.94 o                         
  -9  15   9         76.48        445.09       148.12 o                         
  -7  15   9        545.74        709.04       138.31 o                         
  -5  15   9       1533.85       1406.95       197.18 o                         
  -3  15   9        191.02        183.91        65.74 o                         
  -1  15   9          6.10        144.95        67.01 o                         
   1  15   9        120.12        429.92        83.84 o                         
   3  15   9       1420.17       1136.87       119.14 o                         
   5  15   9       3954.98       2648.42       266.81 o                         
   7  15   9        684.33        484.76       133.94 o                         
   9  15   9       1282.12       1338.86       216.36 o                         
  11  15   9        330.99        360.03       155.84 o                         
  13  15   9        250.74        227.56       208.24 o                         
 -12  16   9        403.84        565.79       283.18 o                         
 -10  16   9        729.44        843.21       187.74 o                         
  -8  16   9        342.75        476.54       137.21 o                         
  -6  16   9       1871.19       1727.52       308.95 o                         
  -4  16   9       1362.07       1676.03       245.10 o                         
  -2  16   9       1615.88       1618.43       174.42 o                         
   0  16   9       1683.40       1929.14       215.68 o                         
   2  16   9         10.59        221.17        75.93 o                         
   4  16   9       1015.41       1352.08       129.78 o                         
   6  16   9        305.93        220.84        83.57 o                         
   8  16   9         54.66        234.38       119.59 o                         
  10  16   9       2126.19       1747.78       355.07 o                         
  12  16   9        196.93         62.97       162.25 o                         
 -13  17   9         70.35        449.47       393.78 o                         
 -11  17   9         54.36        322.34       227.70 o                         
  -9  17   9         34.44        246.73       171.96 o                         
  -7  17   9         74.34        459.83       131.56 o                         
  -5  17   9       2587.38       2607.58       228.53 o                         
  -3  17   9        107.98        161.26        82.09 o                         
  -1  17   9       1693.84       1561.94       166.95 o                         
   1  17   9       1342.04       1675.30       186.78 o                         
   3  17   9        268.85        230.07        72.15 o                         
   5  17   9        132.56        318.12       119.28 o                         
   7  17   9        394.46        525.01       166.18 o                         
   9  17   9        181.29        202.75       175.38 o                         
  11  17   9        152.74        476.92       342.56 o                         
 -12  18   9        165.65        253.34       175.58 o                         
 -10  18   9         32.96        284.12       164.45 o                         
  -8  18   9         85.54        375.95       250.90 o                         
  -6  18   9        196.28        208.18       171.37 o                         
  -4  18   9         12.71         67.89        82.85 o                         
  -2  18   9          9.29        113.25        51.92 o                         
   0  18   9         52.59        235.12        65.25 o                         
   2  18   9          5.07        114.98        75.74 o                         
   4  18   9        421.66        384.99       100.51 o                         
   6  18   9        373.92        193.08       106.18 o                         
   8  18   9        662.27        579.16       153.95 o                         
  10  18   9       1750.11       1022.04       274.69 o                         
 -11  19   9        422.56        381.40       219.54 o                         
  -9  19   9        260.41        359.81       190.20 o                         
  -7  19   9        594.84        604.41       293.67 o                         
  -5  19   9        137.33        321.54       196.74 o                         
  -3  19   9         96.39        180.46        81.71 o                         
  -1  19   9        222.75        217.45        78.21 o                         
   1  19   9         22.71        159.48        53.30 o                         
   3  19   9        245.43        297.58        89.39 o                         
   5  19   9        419.61        514.07       115.61 o                         
   7  19   9         48.55        217.50       123.42 o                         
   9  19   9        208.04        344.93       196.07 o                         
 -10  20   9        747.87        779.17       302.99 o                         
  -8  20   9        406.58        252.60       178.77 o                         
  -6  20   9       1380.23       1412.46       426.87 o                         
  -4  20   9        644.05        505.82       228.93 o                         
  -2  20   9       1464.11       1366.73       210.99 o                         
   0  20   9        984.58        704.62       115.45 o                         
   2  20   9       3332.47       2649.29       389.67 o                         
   4  20   9        400.62        525.56       134.78 o                         
   6  20   9        150.98        151.39       126.47 o                         
   8  20   9         45.45        133.42       116.76 o                         
  10  20   9        503.31        275.31       216.32 o                         
  -9  21   9        202.17        281.53       163.41 o                         
  -7  21   9        223.21        353.35       216.38 o                         
  -5  21   9        468.23        372.31       209.57 o                         
  -3  21   9         29.72        196.62       211.73 o                         
  -1  21   9         71.72        294.14       134.48 o                         
   1  21   9         78.71        160.12        89.43 o                         
   3  21   9        674.41        771.38       166.81 o                         
   5  21   9          1.41         93.17       125.38 o                         
   7  21   9        109.97        116.04       115.37 o                         
   9  21   9         68.25        166.96       125.01 o                         
  -8  22   9        159.02        500.55       283.39 o                         
  -6  22   9       1186.35       1151.01       356.34 o                         
  -4  22   9        632.50        772.77       293.93 o                         
  -2  22   9        842.12        664.40       309.85 o                         
   0  22   9         47.97        297.14       180.51 o                         
   2  22   9         94.66        174.25       174.66 o                         
   4  22   9        119.14        145.30       215.17 o                         
   6  22   9        361.49        472.54       324.18 o                         
   8  22   9        192.05         -9.57       299.05 o                         
  -7  23   9         49.25        398.11       308.22 o                         
  -5  23   9        532.96        336.69       222.10 o                         
  -3  23   9         25.94        433.02       220.45 o                         
  -1  23   9         91.45        182.94       152.52 o                         
   1  23   9        377.76        504.27       189.36 o                         
   3  23   9         12.81        223.12       269.36 o                         
   5  23   9        153.71        166.74       193.05 o                         
   7  23   9         35.63       -209.17       272.14 o                         
  -6  24   9       1088.93        699.83       599.36 o                         
  -4  24   9          4.81        189.84       241.51 o                         
  -2  24   9        757.08        464.04       372.13 o                         
   0  24   9         16.24        218.53       392.61 o                         
   2  24   9        589.83        680.35       292.75 o                         
   4  24   9        296.15        342.63       200.81 o                         
  -5  25   9       1443.53       1857.83       724.99 o                         
  -3  25   9        461.99        598.52       329.94 o                         
  -1  25   9         87.48        -12.25       277.43 o                         
   1  25   9         29.49        129.11       310.13 o                         
   3  25   9        475.15        661.41       310.61 o                         
 -16   0  10      33785.29      34807.12      2383.01 o                         
 -14   0  10      43904.64      45668.31      2544.52 o                         
 -12   0  10      54324.68      55271.45      1704.09 o                         
 -10   0  10      63886.32      63756.02      1476.85 o                         
  -8   0  10      81879.21      80605.44      1116.12 o                         
  -6   0  10     213249.03     220040.56      3589.14 o                         
  -4   0  10     171150.69     167775.59      2252.87 o                         
  -2   0  10     145647.80     142699.69      1538.11 o                         
   0   0  10     125143.06     127606.09      1254.87 o                         
   2   0  10      76837.45      84915.24      1217.52 o                         
   4   0  10      81984.27      82086.31      1199.18 o                         
   6   0  10      87110.67      85807.59      1299.96 o                         
   8   0  10      54838.63      51176.17      2666.75 o                         
  10   0  10      26776.29      29743.08      2097.01 o                         
  12   0  10       7848.77       8957.64      1651.18 o                         
  14   0  10      16818.25      17828.69      1494.70 o                         
 -17   1  10        949.08        576.22       199.55 o                         
 -15   1  10        690.25        845.70       141.51 o                         
 -13   1  10       1232.24       1278.34       155.83 o                         
 -11   1  10       3815.41       3324.51       311.17 o                         
  -9   1  10        133.16        321.88        73.21 o                         
  -7   1  10       1917.70       1810.74       157.21 o                         
  -5   1  10        138.90        262.81        65.22 o                         
  -3   1  10      11007.20      11580.43       258.22 o                         
  -1   1  10      15883.10      15445.97       255.48 o                         
   1   1  10       6090.23       5806.62       219.62 o                         
   3   1  10      47116.67      45749.21       757.10 o                         
   5   1  10      37803.98      37508.39       537.95 o                         
   7   1  10      11431.49      10954.92       474.25 o                         
   9   1  10      16683.74      17328.96       882.79 o                         
  11   1  10      30265.11      29223.68      1162.69 o                         
  13   1  10      18118.39      20180.82       864.93 o                         
  15   1  10      18177.80      18948.21      1222.03 o                         
 -16   2  10      35172.70      34844.16      1611.67 o                         
 -14   2  10      48653.14      46351.48      1739.61 o                         
 -12   2  10      40258.95      41289.20       958.07 o                         
 -10   2  10      45881.67      48995.13       787.37 o                         
  -8   2  10     118268.34     117527.95      1200.97 o                         
  -6   2  10     191860.67     186480.50      1421.19 o                         
  -4   2  10     131981.17     125743.53      1153.36 o                         
  -2   2  10     117223.60     119881.45      1913.90 o                         
   0   2  10     273716.91     280289.56      2381.46 o                         
   2   2  10     186344.67     176090.98      1908.54 o                         
   4   2  10      81187.11      79473.08       800.42 o                         
   6   2  10      30137.74      29376.40       478.74 o                         
   8   2  10      48027.06      50124.79      1516.57 o                         
  10   2  10      48751.01      50039.74      1117.54 o                         
  12   2  10      27677.63      28931.65      1623.84 o                         
  14   2  10      10530.44      11395.97       789.80 o                         
 -17   3  10        869.15        716.95       181.43 o                         
 -15   3  10       2088.42       2049.50       266.20 o                         
 -13   3  10       1493.68       1608.83       227.50 o                         
 -11   3  10         55.04        165.66        87.67 o                         
  -9   3  10        957.28        755.94        93.54 o                         
  -7   3  10        892.17       1470.29       124.01 o                         
  -5   3  10      23564.32      22965.62       306.58 o                         
  -3   3  10       3654.59       3605.61       251.31 o                         
  -1   3  10      31022.51      31753.48       551.29 o                         
   1   3  10      85760.16      87054.91       779.05 o                         
   3   3  10       7842.80       8579.91       249.46 o                         
   5   3  10      13562.71      12901.40       377.50 o                         
   7   3  10      31321.26      30471.39       676.37 o                         
   9   3  10      33883.78      36833.06      1313.70 o                         
  11   3  10      16047.89      17439.26      1044.50 o                         
  13   3  10      12526.42      11958.86      1115.49 o                         
  15   3  10      15964.74      16749.66       806.41 o                         
 -16   4  10      25555.32      26180.00      1010.65 o                         
 -14   4  10      75411.53      75271.95      2755.25 o                         
 -12   4  10      70774.05      69504.22      1270.04 o                         
 -10   4  10      29867.56      28507.72       750.72 o                         
  -8   4  10     102604.52     101335.09      1263.80 o                         
  -6   4  10     136860.00     146091.30      1747.88 o                         
  -4   4  10     110380.12     109076.07      1069.43 o                         
  -2   4  10     157439.19     158286.41      1072.41 o                         
   0   4  10      95958.88      97287.48       741.34 o                         
   2   4  10     126022.02     131211.66      1192.75 o                         
   4   4  10     129837.91     132270.20      1061.49 o                         
   6   4  10      94696.70      96930.05      1070.29 o                         
   8   4  10      44477.29      47968.52      1147.67 o                         
  10   4  10      30371.04      33913.79      1019.93 o                         
  12   4  10      21077.86      22605.25      1039.97 o                         
  14   4  10       8738.36       8256.01       666.91 o                         
 -17   5  10       1748.31       1210.26       300.82 o                         
 -15   5  10       1006.25       1329.41       197.67 o                         
 -13   5  10         45.83        204.71        74.54 o                         
 -11   5  10        274.36        351.43        88.51 o                         
  -9   5  10         33.99        174.99        68.78 o                         
  -7   5  10       5077.97       4888.95       243.13 o                         
  -5   5  10      12726.88      12376.31       307.52 o                         
  -3   5  10       5149.89       4928.95       282.19 o                         
  -1   5  10      26484.05      27838.21       382.01 o                         
   1   5  10      38921.13      39838.43       442.31 o                         
   3   5  10      39977.78      37888.69       452.79 o                         
   5   5  10      22514.75      22127.23       380.97 o                         
   7   5  10      19600.63      19852.30       633.56 o                         
   9   5  10      21398.51      20539.99       765.02 o                         
  11   5  10      25042.42      26341.11      1257.53 o                         
  13   5  10      18832.28      20966.99       567.67 o                         
  15   5  10      16248.88      14877.48      1219.74 o                         
 -16   6  10      23807.92      25026.31      1306.10 o                         
 -14   6  10      57864.96      56285.71      2015.41 o                         
 -12   6  10      73262.50      76745.95      1412.58 o                         
 -10   6  10      68329.80      70995.59      1107.12 o                         
  -8   6  10      99623.30      99806.81      1939.49 o                         
  -6   6  10     102113.89      97833.95      1218.14 o                         
  -4   6  10      85924.46      83273.74       767.31 o                         
  -2   6  10     156774.25     159620.52      1552.94 o                         
   0   6  10     276672.56     286026.91      2555.42 o                         
   2   6  10     147104.28     150231.92      1311.43 o                         
   4   6  10      83428.98      83594.11       832.41 o                         
   6   6  10      65329.36      63323.40       817.30 o                         
   8   6  10      34221.87      36293.64      1307.78 o                         
  10   6  10      31815.77      32275.92      1255.28 o                         
  12   6  10      19012.69      19415.54      1351.89 o                         
  14   6  10       9232.12       7262.62      1282.65 o                         
 -15   7  10       1064.28       1372.11       284.38 o                         
 -13   7  10         34.77        147.37       112.19 o                         
 -11   7  10         41.98        125.30        81.35 o                         
  -9   7  10        900.15       1004.88       134.05 o                         
  -7   7  10       1201.13       1002.02       114.30 o                         
  -5   7  10        844.89        654.82       102.55 o                         
  -3   7  10      10052.87       9907.91       204.96 o                         
  -1   7  10      30526.23      32926.06       440.37 o                         
   1   7  10      45841.06      46049.14       441.12 o                         
   3   7  10      10989.48      10966.15       273.17 o                         
   5   7  10      14362.20      13722.57       372.54 o                         
   7   7  10      28533.01      26896.79       664.70 o                         
   9   7  10      48922.71      50112.05      1578.99 o                         
  11   7  10      23616.83      24286.99      1043.18 o                         
  13   7  10      12031.08      12901.68       739.75 o                         
  15   7  10      11542.96      11271.51      1292.72 o                         
 -16   8  10      27133.46      25942.87      2814.55 o                         
 -14   8  10      49200.18      52032.52      2616.04 o                         
 -12   8  10      63447.99      62209.36      2119.51 o                         
 -10   8  10      74668.44      75382.59      1802.16 o                         
  -8   8  10      76016.88      79932.66      1880.66 o                         
  -6   8  10      86596.03      85992.20       880.30 o                         
  -4   8  10     126022.67     125667.62      1930.12 o                         
  -2   8  10     128285.84     133415.05      1002.03 o                         
   0   8  10     111386.41     116946.45       967.42 o                         
   2   8  10     141467.72     144954.97      1110.35 o                         
   4   8  10     111839.02     114637.35      1155.23 o                         
   6   8  10      35003.18      36549.79       693.05 o                         
   8   8  10      29034.49      29410.91      1050.56 o                         
  10   8  10      29222.90      32776.80      1281.37 o                         
  12   8  10      18105.14      20912.35       921.43 o                         
  14   8  10      12084.44      11940.97      1156.09 o                         
 -15   9  10        219.65        151.19       205.44 o                         
 -13   9  10        690.44        715.85       223.64 o                         
 -11   9  10        494.52        437.73        75.35 o                         
  -9   9  10       1710.98       2035.12       216.76 o                         
  -7   9  10       3424.05       3578.32       228.58 o                         
  -5   9  10      23496.31      24106.89       433.80 o                         
  -3   9  10       6147.95       6649.77       214.07 o                         
  -1   9  10       3199.87       3011.88       277.55 o                         
   1   9  10      16640.20      15189.07       281.85 o                         
   3   9  10      36703.45      36641.53       488.80 o                         
   5   9  10      32432.53      33631.56       704.51 o                         
   7   9  10      28231.75      27792.59       767.89 o                         
   9   9  10      11633.19      11519.58       779.17 o                         
  11   9  10      20094.94      21982.69       952.66 o                         
  13   9  10      21733.35      22174.44      1117.31 o                         
 -16  10  10      22040.33      21901.01      2316.95 o                         
 -14  10  10      37620.07      38624.74      1922.04 o                         
 -12  10  10      50203.89      48899.60      1678.54 o                         
 -10  10  10      63954.60      63580.23      1417.36 o                         
  -8  10  10      64170.20      66416.62      1433.45 o                         
  -6  10  10      77766.30      76428.61      1078.50 o                         
  -4  10  10     131040.32     129631.35      1234.37 o                         
  -2  10  10     211225.14     219617.17      1624.96 o                         
   0  10  10     122585.36     126386.76      1174.27 o                         
   2  10  10      77551.87      79358.18       933.84 o                         
   4  10  10      80735.88      79085.23      1023.15 o                         
   6  10  10      53450.74      51007.04       978.67 o                         
   8  10  10      28418.96      30660.23       805.76 o                         
  10  10  10      20874.86      20846.19       959.19 o                         
  12  10  10      12586.59      11472.39      1101.65 o                         
  14  10  10      10347.65       9697.08       954.08 o                         
 -15  11  10       1528.98       1965.83       804.58 o                         
 -13  11  10       1144.61       1401.02       224.59 o                         
 -11  11  10        965.93        705.74        91.99 o                         
  -9  11  10        480.74        434.36       134.73 o                         
  -7  11  10         65.60        210.33        62.64 o                         
  -5  11  10       1670.87       1832.09       188.19 o                         
  -3  11  10      16555.86      17182.57       506.13 o                         
  -1  11  10      29492.55      31205.75       421.83 o                         
   1  11  10      18685.70      19110.58       432.66 o                         
   3  11  10      10201.28      10376.46       345.42 o                         
   5  11  10       5062.20       5059.77       400.13 o                         
   7  11  10       7909.66       8551.44       591.18 o                         
   9  11  10      19970.61      20386.82       693.28 o                         
  11  11  10      17874.31      18749.47       717.14 o                         
  13  11  10      12051.25      12442.99       917.46 o                         
 -14  12  10      22313.71      20939.14      1355.64 o                         
 -12  12  10      31697.88      32983.37      1370.09 o                         
 -10  12  10      43586.86      46597.07       957.21 o                         
  -8  12  10      71210.78      71212.81      2106.09 o                         
  -6  12  10      94671.15      93928.80      1504.86 o                         
  -4  12  10     103915.79     106372.70      1370.63 o                         
  -2  12  10     117236.60     118202.13      1290.22 o                         
   0  12  10      99312.33     103321.23      1256.63 o                         
   2  12  10      88035.71      90420.56      1162.76 o                         
   4  12  10      73726.70      71015.71      1054.70 o                         
   6  12  10      18423.95      19710.05       583.88 o                         
   8  12  10      22711.87      22823.87       971.96 o                         
  10  12  10      28879.29      31297.44      1181.46 o                         
  12  12  10      15653.50      16889.42      1783.34 o                         
 -13  13  10         23.47        288.63       179.15 o                         
 -11  13  10        107.22        380.75       170.14 o                         
  -9  13  10        741.97        615.62       121.13 o                         
  -7  13  10       5064.71       5570.61       532.99 o                         
  -5  13  10       1897.11       1993.36       191.02 o                         
  -3  13  10       4919.91       4895.05       262.64 o                         
  -1  13  10      16655.81      17169.32       396.96 o                         
   1  13  10      15044.48      14043.20       387.86 o                         
   3  13  10      12788.04      12546.16       379.04 o                         
   5  13  10       9915.98      10460.28       401.05 o                         
   7  13  10       4934.81       5038.73       594.61 o                         
   9  13  10      11402.95      10546.96      1498.35 o                         
  11  13  10      14943.98      12603.29       886.40 o                         
  13  13  10       7903.67       5175.07      1211.77 o                         
 -14  14  10      19979.02      17849.98      2141.11 o                         
 -12  14  10      28084.15      29293.87      1553.96 o                         
 -10  14  10      36108.53      39515.16      1738.50 o                         
  -8  14  10      38171.71      37595.28      1231.24 o                         
  -6  14  10      75768.63      78653.70      2684.21 o                         
  -4  14  10     164410.81     166295.39      1752.91 o                         
  -2  14  10     105244.01     111046.77      1471.32 o                         
   0  14  10      54650.65      53761.02       805.89 o                         
   2  14  10      55605.54      54485.67       885.54 o                         
   4  14  10      38306.58      37929.29       785.46 o                         
   6  14  10      54622.46      49870.45      1744.54 o                         
   8  14  10      40820.36      39002.43      1895.17 o                         
  10  14  10      19330.58      17793.90       688.79 o                         
  12  14  10       8092.48       6332.88       901.65 o                         
 -13  15  10        303.35        316.50       167.16 o                         
 -11  15  10        132.26        401.81       201.42 o                         
  -9  15  10        373.30        298.74       146.48 o                         
  -7  15  10       1491.47       1275.34       176.09 o                         
  -5  15  10      15033.47      15157.60       483.84 o                         
  -3  15  10       2415.29       2617.40       259.33 o                         
  -1  15  10       2327.56       2588.24       269.58 o                         
   1  15  10      13023.72      13333.00       428.10 o                         
   3  15  10       7520.58       8325.09       522.51 o                         
   5  15  10      18924.74      18620.97       744.34 o                         
   7  15  10      24785.15      23273.99       721.22 o                         
   9  15  10       6501.93       5579.60       608.49 o                         
  11  15  10       5578.40       3877.77       729.38 o                         
 -12  16  10      21941.96      21753.51      1947.64 o                         
 -10  16  10      31344.49      29916.10      1842.27 o                         
  -8  16  10      56538.63      62880.99      2766.73 o                         
  -6  16  10      71161.50      72571.07      3789.33 o                         
  -4  16  10      55225.54      57992.94      1320.16 o                         
  -2  16  10      52587.91      51229.25       724.62 o                         
   0  16  10      62189.44      62189.29      1284.66 o                         
   2  16  10      55370.65      55049.23      1423.20 o                         
   4  16  10      42222.82      42128.23      1052.32 o                         
   6  16  10      31062.30      30563.13      1310.21 o                         
   8  16  10      28867.85      27349.21      1913.33 o                         
  10  16  10      22186.95      21882.53      1067.21 o                         
  12  16  10      16203.30      14824.23      1203.90 o                         
 -13  17  10          8.09        130.11       258.68 o                         
 -11  17  10        415.98        500.69       322.15 o                         
  -9  17  10         47.34        363.76       161.22 o                         
  -7  17  10       3556.86       3855.95       856.05 o                         
  -5  17  10       2704.55       3402.06       652.98 o                         
  -3  17  10        132.17        180.68        56.04 o                         
  -1  17  10       5354.76       5603.59       425.33 o                         
   1  17  10      16546.16      17402.75       376.63 o                         
   3  17  10       5499.53       4887.20       422.36 o                         
   5  17  10      10867.46      10286.68       676.81 o                         
   7  17  10      17801.60      14274.20       541.40 o                         
   9  17  10       8951.89       8104.09       799.88 o                         
  11  17  10       7170.55       5201.20      1547.84 o                         
 -12  18  10      28332.36      25368.93      3807.00 o                         
 -10  18  10      29950.60      27978.29      1959.21 o                         
  -8  18  10      42125.93      41263.11      2577.53 o                         
  -6  18  10      46849.15      47718.48      2444.46 o                         
  -4  18  10      36866.66      36236.38      1215.63 o                         
  -2  18  10      44279.28      44616.81      1356.01 o                         
   0  18  10      45217.58      44105.27      1315.99 o                         
   2  18  10      40501.09      36969.11      1719.54 o                         
   4  18  10      49231.45      43498.91      2438.84 o                         
   6  18  10      37741.28      33241.71      1854.43 o                         
   8  18  10      16805.74      12376.33       779.01 o                         
  10  18  10      13412.28      11170.65      1860.88 o                         
 -11  19  10        295.76        593.11       229.23 o                         
  -9  19  10         10.82        242.27       143.27 o                         
  -7  19  10       4947.28       4942.38       903.43 o                         
  -5  19  10       3328.38       3088.03       732.93 o                         
  -3  19  10       2361.67       2412.96       331.32 o                         
  -1  19  10       3356.06       2771.24       344.69 o                         
   1  19  10       2089.89       1303.57       209.61 o                         
   3  19  10      11118.43      10266.74       673.09 o                         
   5  19  10      12842.87      12440.88       762.45 o                         
   7  19  10       6304.87       5674.23       908.43 o                         
   9  19  10       5967.18       4026.86       850.94 o                         
 -10  20  10      24799.98      24487.79      2217.71 o                         
  -8  20  10      23056.86      22861.18      1465.80 o                         
  -6  20  10      26618.85      27205.65      1245.69 o                         
  -4  20  10      28941.85      28452.41      1366.22 o                         
  -2  20  10      31036.93      33295.97      2125.44 o                         
   0  20  10      38831.06      39153.63      1597.26 o                         
   2  20  10      50491.09      48813.36      2197.85 o                         
   4  20  10      38528.77      35646.35      1817.04 o                         
   6  20  10      16865.46      16144.96       732.47 o                         
   8  20  10      15045.45      13299.81      1250.96 o                         
  -9  21  10        280.71        557.80       355.46 o                         
  -7  21  10        640.51        702.23       243.77 o                         
  -5  21  10       1163.82       1543.47       606.46 o                         
  -3  21  10       6159.56       5325.42      1098.68 o                         
  -1  21  10      10141.47      10421.40       530.79 o                         
   1  21  10       4464.58       4592.48       885.18 o                         
   3  21  10       1619.50       1538.71       283.72 o                         
   5  21  10       3594.71       2796.18       536.29 o                         
   7  21  10       5842.95       3830.10       753.41 o                         
  -8  22  10      14498.66      13968.07      1837.09 o                         
  -6  22  10      18046.21      18104.51      1106.89 o                         
  -4  22  10      27352.06      27259.46      2323.26 o                         
  -2  22  10      27140.22      26654.63      3285.30 o                         
   0  22  10      36677.07      37811.02      2050.53 o                         
   2  22  10      41664.11      44862.08      2792.27 o                         
   4  22  10      23142.25      24818.83      2729.95 o                         
   6  22  10      11919.41      11734.58       867.44 o                         
  -7  23  10        136.24        542.61       331.39 o                         
  -5  23  10       1860.40       1893.30       513.80 o                         
  -3  23  10       2277.19       2346.06       597.09 o                         
  -1  23  10       3566.86       2538.05       737.98 o                         
   1  23  10       5744.56       5815.79      1050.42 o                         
   3  23  10       3572.51       3435.69       908.06 o                         
   5  23  10       3358.53       2886.56       879.94 o                         
  -6  24  10      16800.46      15601.92      1249.72 o                         
  -4  24  10      21285.37      20762.15      2029.05 o                         
  -2  24  10      28677.53      32288.15      1884.67 o                         
   0  24  10      25120.68      29533.13      2687.63 o                         
   2  24  10      17163.99      19495.67      1777.69 o                         
   4  24  10      14708.36      15838.33      1615.44 o                         
  -3  25  10       1501.83       1268.71       618.58 o                         
  -1  25  10       6161.96       7144.24       802.50 o                         
   1  25  10       5104.96       4155.56      1971.80 o                         
 -17   1  11        163.40        300.08       166.61 o                         
 -15   1  11        397.95        360.26       151.94 o                         
 -13   1  11          6.11        279.84       114.19 o                         
 -11   1  11        186.25        634.48       198.07 o                         
  -9   1  11        235.51        157.34        71.34 o                         
  -7   1  11        165.26        414.83        83.36 o                         
  -5   1  11       2720.31       2135.10       185.68 o                         
  -3   1  11        243.62        373.48        90.31 o                         
  -1   1  11      15219.88      13840.92       257.81 o                         
   1   1  11         70.55        213.65       101.95 o                         
   3   1  11      18816.76      16666.92       348.65 o                         
   5   1  11       2430.45       1885.64       214.03 o                         
   7   1  11        498.54        517.24       222.98 o                         
   9   1  11       3151.20       2687.70       375.02 o                         
  11   1  11        101.45        396.03       193.25 o                         
  13   1  11        421.46        699.86       315.67 o                         
  15   1  11         77.04        200.26       151.69 o                         
 -16   2  11         24.49        286.29       151.44 o                         
 -14   2  11        991.54        791.89       181.06 o                         
 -12   2  11        146.24        334.49       109.13 o                         
 -10   2  11       4790.41       4005.25       399.21 o                         
  -8   2  11       2713.63       2698.51       237.32 o                         
  -6   2  11       9508.39      10224.92       309.98 o                         
  -4   2  11       3690.27       3945.97       302.00 o                         
  -2   2  11      24502.82      26241.72       411.79 o                         
   0   2  11       3716.62       4768.47       287.09 o                         
   2   2  11        623.59        841.53       108.57 o                         
   4   2  11        104.97        205.91        84.69 o                         
   6   2  11         96.57        199.84       114.96 o                         
   8   2  11       2493.57       2424.16       398.90 o                         
  10   2  11        726.41        513.33       175.95 o                         
  12   2  11         89.71        296.15       190.71 o                         
  14   2  11         10.01        265.96       224.95 o                         
 -17   3  11         85.61        227.60       284.46 o                         
 -15   3  11         16.12        118.06       116.23 o                         
 -13   3  11         50.51        162.47        77.79 o                         
 -11   3  11       4310.38       4929.96       452.38 o                         
  -9   3  11       6384.81       5454.28       366.04 o                         
  -7   3  11       3861.56       3962.97       366.11 o                         
  -5   3  11      11644.20      10384.37       397.21 o                         
  -3   3  11       1272.24       1209.38       140.41 o                         
  -1   3  11       5107.88       5056.70       367.33 o                         
   1   3  11        100.92        352.66       112.52 o                         
   3   3  11       5281.83       4886.73       414.61 o                         
   5   3  11         55.91        297.31        79.13 o                         
   7   3  11        351.77        557.86       251.86 o                         
   9   3  11        887.06        891.83       224.69 o                         
  11   3  11        187.50        285.27       175.75 o                         
  13   3  11        254.62        380.55       200.02 o                         
  15   3  11         43.81        437.37       257.37 o                         
 -16   4  11         11.65        406.54       174.17 o                         
 -14   4  11         11.03        353.36       117.31 o                         
 -12   4  11        817.41        951.84       149.36 o                         
 -10   4  11       1034.08       1201.33       146.40 o                         
  -8   4  11          5.40        138.90        85.58 o                         
  -6   4  11        268.85        254.89        74.95 o                         
  -4   4  11       1618.66       1904.29       189.51 o                         
  -2   4  11         94.82        217.10        65.63 o                         
   0   4  11      23890.89      24448.51       374.64 o                         
   2   4  11      12848.99      12328.51       297.02 o                         
   4   4  11        408.06        451.62        93.34 o                         
   6   4  11       2136.98       1886.39       206.02 o                         
   8   4  11       1134.51       1397.68       204.41 o                         
  10   4  11       2626.95       2404.68       366.80 o                         
  12   4  11       1270.49        950.26       304.01 o                         
  14   4  11        133.88        290.31       209.77 o                         
 -15   5  11         51.70        374.49       278.33 o                         
 -13   5  11         41.28        228.35        94.89 o                         
 -11   5  11          0.97        204.71       131.83 o                         
  -9   5  11       3171.00       4299.30       422.11 o                         
  -7   5  11         43.29        149.31        60.24 o                         
  -5   5  11       3578.79       4475.03       265.60 o                         
  -3   5  11         61.09        280.68       105.07 o                         
  -1   5  11       1784.00       2270.38       209.71 o                         
   1   5  11         82.18        145.17        67.22 o                         
   3   5  11       9062.43       9076.25       337.89 o                         
   5   5  11         26.50        249.81       133.61 o                         
   7   5  11       3812.71       4219.92       548.36 o                         
   9   5  11       1763.08       1595.88       256.48 o                         
  11   5  11        328.72        377.73       212.96 o                         
  13   5  11         91.27        183.26       203.38 o                         
 -16   6  11        614.52        843.69       288.63 o                         
 -14   6  11         22.87        198.97       140.33 o                         
 -12   6  11        220.18        215.71        98.10 o                         
 -10   6  11         25.90        131.60        83.54 o                         
  -8   6  11        112.41        175.21        68.36 o                         
  -6   6  11       3187.58       3043.08       204.39 o                         
  -4   6  11       4842.32       5188.33       257.30 o                         
  -2   6  11       3796.00       4803.13       257.31 o                         
   0   6  11         42.49        105.01        91.92 o                         
   2   6  11       5799.31       6042.96       409.20 o                         
   4   6  11         67.21        105.27       116.88 o                         
   6   6  11       3783.90       3804.41       393.77 o                         
   8   6  11       3179.08       3220.35       457.62 o                         
  10   6  11        107.77        296.52       169.21 o                         
  12   6  11        567.69        664.07       214.30 o                         
  14   6  11        171.69        277.64       184.53 o                         
 -15   7  11         34.72        274.78       181.43 o                         
 -13   7  11         13.04        264.86       130.33 o                         
 -11   7  11         72.14        276.48        94.17 o                         
  -9   7  11         36.04        103.82        59.06 o                         
  -7   7  11         49.30        193.54        63.34 o                         
  -5   7  11         11.14         91.20        60.89 o                         
  -3   7  11         63.63        217.68       104.85 o                         
  -1   7  11       4486.42       4648.42       345.30 o                         
   1   7  11      15583.52      16799.41       332.48 o                         
   3   7  11         12.90        214.24       122.00 o                         
   5   7  11       1573.15       1579.22       164.45 o                         
   7   7  11        857.85        904.56       186.22 o                         
   9   7  11        458.07        536.05       148.02 o                         
  11   7  11         95.85        173.47       239.66 o                         
  13   7  11         35.24        339.39       251.59 o                         
 -16   8  11        668.48        409.64       291.77 o                         
 -14   8  11        622.02        650.82       202.65 o                         
 -12   8  11        857.70        836.89       127.47 o                         
 -10   8  11       1089.44        789.33       139.11 o                         
  -8   8  11      12977.84      13874.59       439.80 o                         
  -6   8  11        624.59        509.61        68.55 o                         
  -4   8  11       7257.45       7830.27       244.75 o                         
  -2   8  11        305.55        200.24        99.27 o                         
   0   8  11       5994.38       5957.79       324.05 o                         
   2   8  11        342.05        242.24       101.77 o                         
   4   8  11         82.46        188.32        89.77 o                         
   6   8  11       9334.21       9456.35       582.76 o                         
   8   8  11        294.75        621.28       253.26 o                         
  10   8  11       4119.85       4451.11       550.88 o                         
  12   8  11        485.87        616.63       247.06 o                         
  14   8  11         91.88        197.96       185.75 o                         
 -15   9  11         44.95        328.84       157.63 o                         
 -13   9  11         65.69        260.94       114.52 o                         
 -11   9  11       1107.20        809.22       130.34 o                         
  -9   9  11        270.08        493.13        79.45 o                         
  -7   9  11       3385.18       4007.70       297.06 o                         
  -5   9  11        838.33        967.63       119.43 o                         
  -3   9  11        459.89        647.64       105.48 o                         
  -1   9  11         30.96        257.48       100.60 o                         
   1   9  11        256.25        466.05        96.94 o                         
   3   9  11       6167.57       5265.01       385.51 o                         
   5   9  11        279.92        253.40        88.78 o                         
   7   9  11       1501.22       1427.71       218.53 o                         
   9   9  11        289.40        520.33       276.09 o                         
  11   9  11        300.07        524.33       251.72 o                         
  13   9  11          5.08         84.15       171.59 o                         
 -14  10  11         77.53        223.23       159.61 o                         
 -12  10  11        164.70        336.09       155.39 o                         
 -10  10  11       1088.84        923.46       130.72 o                         
  -8  10  11         20.22        157.79        63.70 o                         
  -6  10  11       1971.73       2073.70       229.89 o                         
  -4  10  11       2321.30       2604.25       248.40 o                         
  -2  10  11         52.00        144.42        72.64 o                         
   0  10  11       8465.70       8218.72       318.92 o                         
   2  10  11       2861.24       3129.20       275.56 o                         
   4  10  11        204.05        365.19       122.26 o                         
   6  10  11       6303.10       5669.55       515.64 o                         
   8  10  11       1212.86       1266.75       269.19 o                         
  10  10  11        284.15        350.12       184.19 o                         
  12  10  11        382.02        322.32       287.18 o                         
 -15  11  11        110.09        454.61       232.63 o                         
 -13  11  11         89.41        192.15       155.90 o                         
 -11  11  11        418.19        312.86       111.05 o                         
  -9  11  11         93.90         82.22        67.32 o                         
  -7  11  11        182.77        211.01        60.64 o                         
  -5  11  11        109.74        203.88        73.03 o                         
  -3  11  11        201.70        239.93        78.39 o                         
  -1  11  11        108.16        254.84        75.11 o                         
   1  11  11       1598.52       1684.47       163.06 o                         
   3  11  11        114.16        264.96        96.45 o                         
   5  11  11        423.17        360.95       122.52 o                         
   7  11  11        307.34        392.16       221.22 o                         
   9  11  11       1102.07       1152.97       236.50 o                         
  11  11  11         26.72        283.73       185.68 o                         
  13  11  11         96.31         96.01       196.67 o                         
 -14  12  11        853.54        686.69       247.76 o                         
 -12  12  11        407.97        753.03       182.16 o                         
 -10  12  11         19.71        169.59       100.09 o                         
  -8  12  11          7.09        102.13        56.34 o                         
  -6  12  11         96.96        129.43        57.99 o                         
  -4  12  11        191.82        229.66        72.44 o                         
  -2  12  11        278.29        423.35        71.31 o                         
   0  12  11        125.47        258.83        77.96 o                         
   2  12  11        123.21        195.37        78.91 o                         
   4  12  11         18.04         26.37        97.28 o                         
   6  12  11        319.71        286.33       130.73 o                         
   8  12  11        854.27        752.72       218.80 o                         
  10  12  11         34.72        113.71       163.55 o                         
  12  12  11          4.93        335.91       211.96 o                         
 -13  13  11        695.12        203.16       160.93 o                         
 -11  13  11        960.27        886.05       171.34 o                         
  -9  13  11        169.91        168.67        61.78 o                         
  -7  13  11       1296.81       1150.15       156.99 o                         
  -5  13  11        777.96        625.83        90.22 o                         
  -3  13  11       9955.68       9726.06       282.45 o                         
  -1  13  11       3848.00       4172.38       285.12 o                         
   1  13  11         12.37        135.97        83.22 o                         
   3  13  11       2934.45       2421.18       245.84 o                         
   5  13  11        287.73        321.79       113.86 o                         
   7  13  11          0.31        205.36       185.02 o                         
   9  13  11        218.19        255.41       209.65 o                         
  11  13  11         57.08        162.76       199.05 o                         
 -12  14  11        350.26        378.90       177.39 o                         
 -10  14  11        180.58        205.12       165.49 o                         
  -8  14  11         19.44        202.81       103.71 o                         
  -6  14  11        476.53        457.77       119.53 o                         
  -4  14  11       1003.94       1194.81       169.17 o                         
  -2  14  11         19.97        177.26        83.98 o                         
   0  14  11        160.53        245.50        92.65 o                         
   2  14  11         41.20        103.30        96.18 o                         
   4  14  11         80.69        232.92        90.54 o                         
   6  14  11        339.74        456.13       274.28 o                         
   8  14  11         51.66        230.51       166.15 o                         
  10  14  11        109.15        164.98       154.87 o                         
  12  14  11         76.14        243.03       138.75 o                         
 -13  15  11        534.72        376.32       303.69 o                         
 -11  15  11        564.47        487.17       200.38 o                         
  -9  15  11        519.24        498.35       158.24 o                         
  -7  15  11        603.40        558.25       181.54 o                         
  -5  15  11       1518.51       1170.17       151.67 o                         
  -3  15  11         26.55        140.82        63.85 o                         
  -1  15  11         39.89        154.98        67.87 o                         
   1  15  11         20.17         70.56        96.56 o                         
   3  15  11        123.96        186.49        60.46 o                         
   5  15  11         22.04        139.48       124.54 o                         
   7  15  11        763.88        383.72       196.29 o                         
   9  15  11       1620.68       1530.05       270.65 o                         
  11  15  11         50.58        184.52       163.35 o                         
 -12  16  11         84.29        192.40       262.65 o                         
 -10  16  11        173.75        446.17       301.47 o                         
  -8  16  11       3232.80       2706.58       434.59 o                         
  -6  16  11       1238.34       1503.85       247.46 o                         
  -4  16  11       2345.29       1916.93       208.44 o                         
  -2  16  11       1148.71       1212.11       166.39 o                         
   0  16  11       1183.91       1138.58       135.69 o                         
   2  16  11          4.70        147.02        65.25 o                         
   4  16  11        958.73        764.75       153.11 o                         
   6  16  11         10.64         84.84       151.32 o                         
   8  16  11         31.67        269.64       161.42 o                         
  10  16  11         42.92        147.18       160.86 o                         
 -11  17  11        176.39        463.70       277.49 o                         
  -9  17  11        408.54        270.10       247.78 o                         
  -7  17  11        761.05        685.47       172.25 o                         
  -5  17  11        208.91        160.17        58.47 o                         
  -3  17  11        143.54        271.71        75.35 o                         
  -1  17  11        467.28        528.32        91.23 o                         
   1  17  11        164.19        278.11        70.67 o                         
   3  17  11       1533.26       1182.09       202.97 o                         
   5  17  11         40.43        160.78       165.35 o                         
   7  17  11         29.78        343.24       138.81 o                         
   9  17  11         39.42        164.34       107.12 o                         
 -12  18  11        113.42        220.78       438.58 o                         
 -10  18  11         22.43        313.57       278.82 o                         
  -8  18  11       3856.87       3249.02       653.37 o                         
  -6  18  11       2846.03       2601.28       601.67 o                         
  -4  18  11        310.90        109.94       107.07 o                         
  -2  18  11         86.57        210.79       110.74 o                         
   0  18  11       1311.46       1181.61       271.59 o                         
   2  18  11        207.35        241.60        79.67 o                         
   4  18  11         23.47        145.83        99.58 o                         
   6  18  11         93.92        191.89       131.06 o                         
   8  18  11         15.73        183.47       162.27 o                         
  10  18  11        659.37        486.12       278.88 o                         
 -11  19  11        338.10        309.73       432.96 o                         
  -9  19  11        604.28        274.95       239.39 o                         
  -7  19  11        179.25        284.05       191.60 o                         
  -5  19  11       1106.11        775.45       310.05 o                         
  -3  19  11       1388.21       1303.19       237.37 o                         
  -1  19  11        763.59        621.52       128.10 o                         
   1  19  11        317.15        384.26       108.45 o                         
   3  19  11        200.08        205.17        94.42 o                         
   5  19  11         64.00        356.94       143.63 o                         
   7  19  11        188.10        282.54       156.35 o                         
   9  19  11         54.61        191.12       135.30 o                         
 -10  20  11        187.48        195.77       248.22 o                         
  -8  20  11       2170.59       2091.76       481.66 o                         
  -6  20  11       2213.52       1638.24       443.78 o                         
  -4  20  11        149.43        530.10       300.78 o                         
  -2  20  11        463.85        807.93       216.96 o                         
   0  20  11         45.70        251.48       117.94 o                         
   2  20  11        274.61        298.90       131.14 o                         
   4  20  11         26.77        260.98       146.45 o                         
   6  20  11        290.78        271.53       124.63 o                         
   8  20  11         52.11        126.19       123.08 o                         
  -9  21  11        272.12        511.91       455.89 o                         
  -7  21  11        732.71        750.57       413.67 o                         
  -5  21  11        503.06        546.40       354.26 o                         
  -3  21  11        225.61        206.43       236.13 o                         
  -1  21  11        506.60        527.05       180.83 o                         
   1  21  11         12.83        202.25       173.58 o                         
   3  21  11        125.92        171.84       150.99 o                         
   5  21  11        189.76        221.93       302.16 o                         
   7  21  11        103.42        130.42       110.96 o                         
  -8  22  11        380.17        178.96       253.92 o                         
  -6  22  11         79.69        591.26       383.32 o                         
  -4  22  11        206.21        315.73       275.29 o                         
  -2  22  11        115.09        347.54       202.26 o                         
   0  22  11         71.89        266.60       172.05 o                         
   2  22  11          2.52          3.16       189.83 o                         
   4  22  11         27.81        196.10       232.12 o                         
   6  22  11         24.33        129.11       176.87 o                         
  -7  23  11        597.09        565.71       288.09 o                         
  -5  23  11        111.80        182.00       272.38 o                         
  -3  23  11          6.43        214.87       141.81 o                         
  -1  23  11         61.61        401.19       229.00 o                         
   1  23  11        143.85        138.00       242.13 o                         
   3  23  11        632.65        567.08       248.57 o                         
   5  23  11         22.22        196.34       219.83 o                         
  -4  24  11          2.11        157.52       157.80 o                         
  -2  24  11         59.47        214.11       206.19 o                         
   0  24  11        167.25        192.00       339.42 o                         
   2  24  11          1.00        207.96       344.13 o                         
 -16   0  12      22647.43      21306.81      2367.95 o                         
 -14   0  12      21880.41      23675.03      1063.71 o                         
 -12   0  12      94296.81      96862.35      4768.57 o                         
 -10   0  12     110843.18     112401.39      1770.85 o                         
  -8   0  12      74895.30      71729.39      1415.04 o                         
  -6   0  12     136797.98     136814.05      2473.02 o                         
  -4   0  12     115789.62     117986.98      1955.20 o                         
  -2   0  12     103514.43     101988.76      1468.06 o                         
   0   0  12     220889.20     217134.83      3388.43 o                         
   2   0  12     102935.91      96695.33      1537.95 o                         
   4   0  12      45705.11      43184.94      1159.55 o                         
   6   0  12      58928.46      61402.74      1674.21 o                         
   8   0  12      65873.57      68620.59      2790.22 o                         
  10   0  12      18678.40      17631.20      1291.63 o                         
  12   0  12      14359.05      14529.27       971.66 o                         
  14   0  12       7661.27       6078.64      1662.28 o                         
 -15   1  12         38.70        234.26        90.28 o                         
 -13   1  12        112.78        368.83       140.62 o                         
 -11   1  12       5629.52       5874.09       534.64 o                         
  -9   1  12      11312.03      11417.95       553.03 o                         
  -7   1  12        422.92        343.70        88.43 o                         
  -5   1  12       1136.68       1244.06       151.18 o                         
  -3   1  12      13684.53      13359.60       320.11 o                         
  -1   1  12       7816.43       6910.84       271.12 o                         
   1   1  12      24167.81      24598.37       395.27 o                         
   3   1  12      41210.59      41631.93       576.92 o                         
   5   1  12      48037.66      46697.48       771.94 o                         
   7   1  12      27105.29      27566.27      1129.22 o                         
   9   1  12      19912.76      19767.26       777.53 o                         
  11   1  12      24126.27      25347.63      1132.53 o                         
  13   1  12      12677.56      11809.50      1250.77 o                         
 -16   2  12      26600.64      24591.23      1948.98 o                         
 -14   2  12      39098.38      36772.18      1802.31 o                         
 -12   2  12      76464.94      74030.13      1940.07 o                         
 -10   2  12      69910.41      65045.34      1567.50 o                         
  -8   2  12      68624.71      68895.91      1405.10 o                         
  -6   2  12     156096.36     162466.80      1023.27 o                         
  -4   2  12     163046.25     162918.56      1439.76 o                         
  -2   2  12      69552.68      65298.17       788.16 o                         
   0   2  12      40225.33      40212.78       549.90 o                         
   2   2  12     107469.03     108931.42      1525.50 o                         
   4   2  12     103155.05     102875.62      1186.67 o                         
   6   2  12      85865.61      89700.82      1747.26 o                         
   8   2  12      32073.82      32120.59      1930.33 o                         
  10   2  12      15968.07      18565.71      1083.73 o                         
  12   2  12      16895.21      15865.07      1290.48 o                         
  14   2  12      10333.50       8993.15       890.56 o                         
 -15   3  12        318.31        527.17       173.92 o                         
 -13   3  12         34.23        313.48       115.08 o                         
 -11   3  12         60.59        119.35        74.15 o                         
  -9   3  12       2015.84       1217.62       139.68 o                         
  -7   3  12      14643.72      14379.43       432.64 o                         
  -5   3  12      12773.72      13660.12       398.14 o                         
  -3   3  12       7077.35       6546.36       329.48 o                         
  -1   3  12       8329.63       7656.07       260.93 o                         
   1   3  12      12126.67      11834.56       332.50 o                         
   3   3  12      51790.79      51216.39       779.39 o                         
   5   3  12      35269.55      35986.56       843.70 o                         
   7   3  12      18356.75      18725.07       983.22 o                         
   9   3  12      10366.22      12033.70       735.04 o                         
  11   3  12      16347.60      17835.51      1032.51 o                         
  13   3  12      16564.86      17207.88      1354.73 o                         
 -16   4  12      24988.46      26663.81      2365.32 o                         
 -14   4  12      42352.33      40996.73      1963.16 o                         
 -12   4  12      65688.24      65355.31      1789.02 o                         
 -10   4  12      98401.08     100626.75      2298.57 o                         
  -8   4  12     107475.77     105130.46      1736.00 o                         
  -6   4  12      95681.24      91439.30       948.10 o                         
  -4   4  12      94935.61      93764.59      1067.05 o                         
  -2   4  12     112104.24     109779.59      1416.13 o                         
   0   4  12     159219.53     154499.09      1411.35 o                         
   2   4  12      91158.64      86815.39       898.24 o                         
   4   4  12      68132.66      65686.77      1350.31 o                         
   6   4  12      48253.00      48415.99      1039.16 o                         
   8   4  12      29379.95      29761.32      1253.08 o                         
  10   4  12      29001.02      28629.94      1108.91 o                         
  12   4  12      14337.79      13538.83      1197.49 o                         
  14   4  12       4883.10       3489.03       845.05 o                         
 -15   5  12        726.62        465.05       228.64 o                         
 -13   5  12         51.08        123.72       107.65 o                         
 -11   5  12        448.86        487.69       113.95 o                         
  -9   5  12        500.72        325.17        88.69 o                         
  -7   5  12        122.78        276.10        71.45 o                         
  -5   5  12       8581.71       8667.54       308.62 o                         
  -3   5  12      29317.25      30789.75       423.47 o                         
  -1   5  12      52510.01      57964.20       718.35 o                         
   1   5  12      24863.76      25877.84       372.36 o                         
   3   5  12       6401.22       5925.17       507.30 o                         
   5   5  12      27105.40      26069.05       829.08 o                         
   7   5  12      30067.12      30780.60      1214.83 o                         
   9   5  12      18191.06      20213.97       896.23 o                         
  11   5  12       7096.56       7323.23      1029.42 o                         
  13   5  12      14171.92      15691.27      1189.96 o                         
 -16   6  12      29450.79      28916.25      3852.88 o                         
 -14   6  12      46157.79      45647.37      2601.92 o                         
 -12   6  12      59737.76      57932.82      1820.82 o                         
 -10   6  12      65012.64      62859.39      1391.37 o                         
  -8   6  12      55885.51      60076.92      1494.18 o                         
  -6   6  12      63610.98      64341.46       977.35 o                         
  -4   6  12     105862.53     104772.12      1071.94 o                         
  -2   6  12      95164.22      97669.73       950.24 o                         
   0   6  12     142920.98     143116.53      1345.73 o                         
   2   6  12     135536.73     137740.61      1484.59 o                         
   4   6  12      73590.97      75050.80      1362.60 o                         
   6   6  12      49701.88      51578.13      1190.94 o                         
   8   6  12      26283.31      28123.82       931.54 o                         
  10   6  12      16688.29      17638.68      1360.31 o                         
  12   6  12      11057.70      10302.45       946.86 o                         
  14   6  12       7679.34       5544.03      1532.84 o                         
 -15   7  12         45.00        264.97       214.98 o                         
 -13   7  12        248.53        332.42       204.67 o                         
 -11   7  12        338.60        529.29       204.85 o                         
  -9   7  12        310.74        276.57       108.80 o                         
  -7   7  12        102.61        244.63       111.20 o                         
  -5   7  12       4348.78       4096.75       238.52 o                         
  -3   7  12       3142.01       3082.30       231.50 o                         
  -1   7  12      10536.61       9553.96       316.36 o                         
   1   7  12      60146.14      62046.62       682.53 o                         
   3   7  12      74269.45      75838.06      1018.28 o                         
   5   7  12      21772.35      24101.77       779.05 o                         
   7   7  12      15703.09      16531.89       730.38 o                         
   9   7  12      14135.62      13687.72       658.28 o                         
  11   7  12      18776.55      20172.53      1247.06 o                         
  13   7  12      18586.69      17399.05      1345.27 o                         
 -14   8  12      37643.74      35367.40      1767.53 o                         
 -12   8  12      53072.83      54815.61      1855.30 o                         
 -10   8  12      50923.28      49749.20       972.29 o                         
  -8   8  12      36256.81      36526.09       910.08 o                         
  -6   8  12      73725.21      74535.52      1421.63 o                         
  -4   8  12     108737.98     109521.10      1105.01 o                         
  -2   8  12     152839.61     155865.19      1895.71 o                         
   0   8  12     136400.52     139218.67      1422.09 o                         
   2   8  12      93442.84      90580.76       993.03 o                         
   4   8  12      74389.12      69957.77      1080.82 o                         
   6   8  12      44552.64      43250.07      1187.05 o                         
   8   8  12      20756.80      20761.29      1037.42 o                         
  10   8  12      12133.44      12090.83      1223.98 o                         
  12   8  12       9682.16       9761.50       752.45 o                         
 -15   9  12        653.72        667.48       349.01 o                         
 -13   9  12         42.60        189.96       167.53 o                         
 -11   9  12        662.65        560.77       111.12 o                         
  -9   9  12        993.02        864.38       124.68 o                         
  -7   9  12       4571.22       4376.24       330.08 o                         
  -5   9  12       3755.15       3957.22       246.64 o                         
  -3   9  12      33107.25      35225.16       513.24 o                         
  -1   9  12      14999.33      16720.23       387.42 o                         
   1   9  12      21178.82      20682.56       503.04 o                         
   3   9  12      29893.57      28519.77       579.76 o                         
   5   9  12      34250.40      34970.07      1243.23 o                         
   7   9  12      31869.37      31762.74       826.12 o                         
   9   9  12      21506.71      23214.26      1044.13 o                         
  11   9  12      18388.64      18008.29       779.48 o                         
  13   9  12      12798.19      11150.14      1636.79 o                         
 -14  10  12      28676.71      29752.46      1076.73 o                         
 -12  10  12      34436.47      36231.01      1663.29 o                         
 -10  10  12      49532.28      51254.14      1367.28 o                         
  -8  10  12      57749.09      56956.96      1597.90 o                         
  -6  10  12      43773.54      43104.74       657.31 o                         
  -4  10  12      61846.49      62287.80       999.93 o                         
  -2  10  12     114254.85     117818.93      1541.44 o                         
   0  10  12     114178.79     119418.09      1607.94 o                         
   2  10  12      88577.56      90071.41      1462.65 o                         
   4  10  12      48798.68      47177.46      1497.45 o                         
   6  10  12      32126.84      32063.23       758.42 o                         
   8  10  12      39728.59      37517.76      1298.91 o                         
  10  10  12      19811.56      20585.60      1587.95 o                         
  12  10  12       8512.75       8324.03       996.98 o                         
 -15  11  12        952.01        490.07       286.86 o                         
 -13  11  12        437.90        447.17       229.07 o                         
 -11  11  12       1506.61       1168.55       208.77 o                         
  -9  11  12       2146.45       1944.11       225.41 o                         
  -7  11  12       1347.46        982.21       137.30 o                         
  -5  11  12       9517.80       9269.34       405.09 o                         
  -3  11  12      29731.54      28807.25       634.75 o                         
  -1  11  12      13149.90      11497.40       353.10 o                         
   1  11  12      16939.85      17165.27       552.32 o                         
   3  11  12      33521.80      33044.39       838.26 o                         
   5  11  12      14451.10      14961.56       639.21 o                         
   7  11  12      10407.65      11968.80       902.85 o                         
   9  11  12      17651.01      16834.63       956.65 o                         
  11  11  12      20974.14      21617.44      1200.91 o                         
  13  11  12      13366.63      11824.70      1268.87 o                         
 -14  12  12      27587.45      26516.65      2816.35 o                         
 -12  12  12      35814.89      35093.83      2070.76 o                         
 -10  12  12      51910.08      50912.86      2186.89 o                         
  -8  12  12      53092.34      53529.38       936.47 o                         
  -6  12  12      54648.69      57102.88      1221.20 o                         
  -4  12  12      70907.21      70269.95      1106.53 o                         
  -2  12  12      62964.39      64430.00       999.01 o                         
   0  12  12      55158.37      54151.43      1077.01 o                         
   2  12  12      65226.29      65133.83       999.29 o                         
   4  12  12      53860.61      50067.16       953.71 o                         
   6  12  12      51685.27      51735.51      1055.53 o                         
   8  12  12      31000.27      30549.44      1231.47 o                         
  10  12  12      14597.72      12658.90       926.56 o                         
  12  12  12       7659.13       6076.34       889.21 o                         
 -13  13  12        594.53        902.31       204.85 o                         
 -11  13  12       1122.23        540.96       177.48 o                         
  -9  13  12       1375.57       1357.66       291.69 o                         
  -7  13  12        461.35        770.25       116.50 o                         
  -5  13  12      20005.83      21110.95       554.58 o                         
  -3  13  12      30828.41      31442.09       812.92 o                         
  -1  13  12       9234.11       9780.99       473.34 o                         
   1  13  12      11545.56      12916.46       434.88 o                         
   3  13  12      15704.75      15214.07       388.97 o                         
   5  13  12       8814.36       9787.11       598.07 o                         
   7  13  12      15706.01      15921.24       721.31 o                         
   9  13  12      18633.47      16081.57       861.59 o                         
  11  13  12       8826.46       7709.74       901.42 o                         
 -12  14  12      26493.34      26946.20      1593.11 o                         
 -10  14  12      44358.09      43926.44      2302.07 o                         
  -8  14  12      55517.38      55301.33      2026.64 o                         
  -6  14  12      51087.86      50632.62       809.87 o                         
  -4  14  12      29841.16      31061.38       543.47 o                         
  -2  14  12      39591.39      38803.05       861.52 o                         
   0  14  12      70851.85      75298.75      1535.57 o                         
   2  14  12      44046.22      45702.20      1011.63 o                         
   4  14  12      39031.34      41439.03      1474.87 o                         
   6  14  12      40763.70      41097.18      1427.37 o                         
   8  14  12      28942.35      27344.23      1165.32 o                         
  10  14  12      13470.05      13605.34      1173.98 o                         
 -11  15  12        208.44        253.70       231.89 o                         
  -9  15  12       1008.39       1032.64       355.67 o                         
  -7  15  12       1073.18       1016.84       285.31 o                         
  -5  15  12       3790.28       3735.76       318.94 o                         
  -3  15  12       5865.12       6194.03       312.29 o                         
  -1  15  12       7611.77       7323.75       399.37 o                         
   1  15  12      10205.19       8720.85       525.54 o                         
   3  15  12      18802.89      17860.35       653.91 o                         
   5  15  12      28451.76      28115.86      1312.32 o                         
   7  15  12      17007.64      16837.00      1097.22 o                         
   9  15  12       8000.80       6460.37       885.18 o                         
  11  15  12       5901.43       5461.09       766.66 o                         
 -12  16  12      26498.10      20609.44      4041.26 o                         
 -10  16  12      29002.53      29258.41      1757.98 o                         
  -8  16  12      42516.39      47189.70      4484.48 o                         
  -6  16  12      48182.14      49562.93      1986.86 o                         
  -4  16  12      38137.37      35843.36      1023.27 o                         
  -2  16  12      36716.70      36330.42       892.99 o                         
   0  16  12      35986.46      34705.48       866.01 o                         
   2  16  12      24788.93      23894.34      1066.86 o                         
   4  16  12      40844.64      38954.11      1149.58 o                         
   6  16  12      44465.55      38116.95      2929.64 o                         
   8  16  12      13451.96      10223.27       834.27 o                         
  10  16  12       9011.98       7591.29       848.02 o                         
 -11  17  12         13.48        294.43       264.83 o                         
  -9  17  12        233.22        465.78       275.41 o                         
  -7  17  12        575.90        712.98       288.87 o                         
  -5  17  12        575.48        933.90       303.37 o                         
  -3  17  12        767.83        902.51       174.24 o                         
  -1  17  12       9158.48       8254.06       502.41 o                         
   1  17  12      19800.08      19263.38       867.52 o                         
   3  17  12      22639.83      23652.76      1005.22 o                         
   5  17  12      18812.16      18992.58      1270.05 o                         
   7  17  12       9516.64       9066.25       665.69 o                         
   9  17  12       5564.24       4013.09       678.02 o                         
 -10  18  12      33815.18      33290.70      1862.11 o                         
  -8  18  12      39203.00      39652.03      2381.23 o                         
  -6  18  12      19571.59      20884.48      1193.15 o                         
  -4  18  12      23691.42      24692.94       985.72 o                         
  -2  18  12      45887.89      46792.64      1558.18 o                         
   0  18  12      39860.82      40534.23      1593.34 o                         
   2  18  12      28771.06      26526.89      2480.42 o                         
   4  18  12      24772.23      23030.09      2124.43 o                         
   6  18  12      17503.06      15531.03      1080.79 o                         
   8  18  12      12078.74      11140.19       965.03 o                         
  -9  19  12        777.33        822.24       463.46 o                         
  -7  19  12         38.87        499.01       350.21 o                         
  -5  19  12        917.60        817.73       210.07 o                         
  -3  19  12      13593.71      13509.42       420.05 o                         
  -1  19  12       9050.59       9713.02       394.78 o                         
   1  19  12       7093.16       6324.53       462.40 o                         
   3  19  12       9860.60       8003.17       835.71 o                         
   5  19  12       8514.67       7777.36       709.95 o                         
   7  19  12       8569.33       6624.88       701.43 o                         
  -8  20  12      25426.64      24932.18      1444.21 o                         
  -6  20  12      30254.35      30733.63      1886.76 o                         
  -4  20  12      27298.37      26173.33       978.98 o                         
  -2  20  12      30689.03      31319.37      1563.00 o                         
   0  20  12      29152.24      30121.80      1508.54 o                         
   2  20  12      23625.30      24202.41      1499.25 o                         
   4  20  12      17937.78      15834.16      1237.97 o                         
   6  20  12      15836.46      13328.35      1164.41 o                         
  -7  21  12       2236.63       2442.68       561.17 o                         
  -5  21  12       3811.66       2934.92       675.02 o                         
  -3  21  12       5291.32       6200.77       882.74 o                         
  -1  21  12       2756.93       2796.85       529.21 o                         
   1  21  12       5751.43       5900.42      1170.63 o                         
   3  21  12      10799.49      11421.85       596.25 o                         
   5  21  12       6761.37       5004.13      1426.42 o                         
  -6  22  12      26867.46      26163.17      2630.57 o                         
  -4  22  12      30274.15      27849.70      1329.13 o                         
  -2  22  12      24865.44      23747.70      1270.71 o                         
   0  22  12      25567.05      25284.10      1262.38 o                         
   2  22  12      20816.62      22269.07      1569.54 o                         
   4  22  12      17444.26      17854.84      1637.57 o                         
  -5  23  12       1331.09       1063.87       400.86 o                         
  -3  23  12       2478.37       2237.53       578.18 o                         
  -1  23  12       5284.50       6847.12      2062.07 o                         
   1  23  12       4275.89       3382.58      1693.36 o                         
   3  23  12       2877.86       2372.36       669.99 o                         
  -2  24  12      23086.88      22218.15      3134.69 o                         
   0  24  12      22511.77      22505.78      2886.72 o                         
 -15   1  13         26.18        162.00       130.21 o                         
 -13   1  13        191.73        290.15       131.68 o                         
 -11   1  13        398.53        367.74       108.21 o                         
  -9   1  13        993.53        844.50       122.32 o                         
  -7   1  13        560.29        384.72        81.48 o                         
  -5   1  13        697.21        958.58       108.02 o                         
  -3   1  13       3810.45       3334.05       275.72 o                         
  -1   1  13       1270.28       1140.19       132.23 o                         
   1   1  13      15266.25      13437.38       446.06 o                         
   3   1  13      11978.81      10229.95       325.09 o                         
   5   1  13       3012.42       3164.25       433.59 o                         
   7   1  13        378.08        379.14       165.40 o                         
   9   1  13         55.10        639.14       497.90 o                         
  11   1  13        782.68        723.35       199.62 o                         
  13   1  13         34.17        304.93       207.21 o                         
 -16   2  13        214.73        195.36       155.93 o                         
 -14   2  13        501.38        492.77       114.83 o                         
 -12   2  13         52.68        254.74       105.83 o                         
 -10   2  13        218.97        281.70       125.99 o                         
  -8   2  13       2637.11       2127.81       241.36 o                         
  -6   2  13      13954.52      13572.71       491.09 o                         
  -4   2  13         80.48        301.14        86.66 o                         
  -2   2  13        536.60        624.18        93.50 o                         
   0   2  13       3069.82       3210.88       297.04 o                         
   2   2  13       4367.86       4911.28       437.69 o                         
   4   2  13       2173.26       2066.66       246.78 o                         
   6   2  13        317.22        237.82       163.17 o                         
   8   2  13       2283.59       2265.73       303.11 o                         
  10   2  13          2.13        220.19       239.61 o                         
  12   2  13        232.24        351.46       266.56 o                         
  14   2  13          7.85        366.46       314.99 o                         
 -15   3  13         57.88        388.50       140.61 o                         
 -13   3  13        820.07        522.15       157.59 o                         
 -11   3  13         22.84        158.95        84.67 o                         
  -9   3  13       2577.40       2884.14       298.16 o                         
  -7   3  13       1540.00       1050.31       123.94 o                         
  -5   3  13          3.32        157.33        58.70 o                         
  -3   3  13       4329.87       4295.95       369.13 o                         
  -1   3  13         57.70        184.07        73.64 o                         
   1   3  13       1586.90       1472.91       167.75 o                         
   3   3  13        236.41        262.69       110.77 o                         
   5   3  13       1925.35       2697.34       404.78 o                         
   7   3  13       5962.42       5866.98       668.18 o                         
   9   3  13        277.23        654.68       247.23 o                         
  11   3  13        661.22        418.99       221.38 o                         
  13   3  13        180.06        197.93       193.20 o                         
 -16   4  13        294.01        491.19       289.48 o                         
 -14   4  13        812.10        634.35       180.50 o                         
 -12   4  13          4.75        101.05        91.14 o                         
 -10   4  13       8350.10       8343.43       588.48 o                         
  -8   4  13       5821.80       6297.42       469.95 o                         
  -6   4  13        622.35        708.42       108.45 o                         
  -4   4  13       1280.21       1111.01       116.92 o                         
  -2   4  13        146.14        198.45        86.91 o                         
   0   4  13       1154.12       1164.22       124.50 o                         
   2   4  13       1057.42        843.56       134.28 o                         
   4   4  13       2634.86       2438.68       360.33 o                         
   6   4  13        107.43        255.87       184.59 o                         
   8   4  13       3994.90       3835.76       469.12 o                         
  10   4  13        128.27        293.39       235.71 o                         
  12   4  13        342.89        282.94       212.34 o                         
 -15   5  13        239.55        565.33       224.42 o                         
 -13   5  13          1.46        301.01       149.50 o                         
 -11   5  13        431.21        368.35       103.91 o                         
  -9   5  13       1955.97       1506.47       181.34 o                         
  -7   5  13       7401.69       6713.72       402.65 o                         
  -5   5  13       6502.34       5870.50       403.51 o                         
  -3   5  13       3292.83       4139.45       367.04 o                         
  -1   5  13        538.17        587.92        97.82 o                         
   1   5  13         59.93        214.38       167.89 o                         
   3   5  13        291.07        288.63       115.17 o                         
   5   5  13       3335.51       3262.42       443.12 o                         
   7   5  13         25.32        387.40       189.27 o                         
   9   5  13        837.60       1136.86       223.91 o                         
  11   5  13        265.45        242.12       196.28 o                         
  13   5  13         57.84        157.79       189.69 o                         
 -14   6  13        424.86        555.99       237.82 o                         
 -12   6  13        123.66        262.33       125.77 o                         
 -10   6  13         14.27        138.38        75.50 o                         
  -8   6  13       3384.62       3265.95       248.27 o                         
  -6   6  13       3093.99       3672.52       343.68 o                         
  -4   6  13        991.34        974.91       116.26 o                         
  -2   6  13       6392.72       6302.02       315.29 o                         
   0   6  13      18109.65      18293.11       366.76 o                         
   2   6  13        277.36        168.13        95.28 o                         
   4   6  13       1887.97       1959.75       349.63 o                         
   6   6  13       4329.95       4646.57       557.41 o                         
   8   6  13        166.39        277.50       138.15 o                         
  10   6  13       1493.21       1175.96       216.82 o                         
  12   6  13        770.77        523.09       204.84 o                         
 -15   7  13         46.46        314.38       212.55 o                         
 -13   7  13          0.77        379.81       223.88 o                         
 -11   7  13        425.61        321.13       102.34 o                         
  -9   7  13         32.66        197.30        67.33 o                         
  -7   7  13       1238.54       1027.64       141.42 o                         
  -5   7  13        176.86        239.79        78.95 o                         
  -3   7  13        277.25        469.16       104.59 o                         
  -1   7  13       2676.77       2401.77       234.07 o                         
   1   7  13       3741.80       4356.42       323.51 o                         
   3   7  13          4.78        154.28       124.93 o                         
   5   7  13        210.84        249.51       182.23 o                         
   7   7  13         83.33        359.32       183.98 o                         
   9   7  13        804.73       1356.08       273.59 o                         
  11   7  13          0.76        277.58       176.62 o                         
  13   7  13         77.70        259.96       219.47 o                         
 -14   8  13         59.09        330.73       194.65 o                         
 -12   8  13        501.50        412.45       216.98 o                         
 -10   8  13        385.03        529.48       115.34 o                         
  -8   8  13        868.35        893.65       122.35 o                         
  -6   8  13          4.08        224.42       104.27 o                         
  -4   8  13       2307.61       2774.48       276.77 o                         
  -2   8  13        449.17        485.78       104.02 o                         
   0   8  13      10127.56       9664.52       488.58 o                         
   2   8  13       1383.75       1762.84       223.99 o                         
   4   8  13       3876.42       4794.52       549.43 o                         
   6   8  13        122.93        172.82       165.00 o                         
   8   8  13          0.68        154.86       155.34 o                         
  10   8  13        435.89        464.45       251.56 o                         
  12   8  13       1128.96        828.03       311.73 o                         
 -15   9  13         13.74        262.83       202.84 o                         
 -13   9  13         21.82        342.48       140.08 o                         
 -11   9  13       2987.07       2566.06       337.89 o                         
  -9   9  13        677.26        675.17       122.70 o                         
  -7   9  13       6046.38       5841.67       365.53 o                         
  -5   9  13        262.84        517.18       116.52 o                         
  -3   9  13       2348.27       2167.24       251.93 o                         
  -1   9  13       5550.51       5227.55       473.63 o                         
   1   9  13       1861.03       1808.29       235.83 o                         
   3   9  13        115.65        127.29        79.76 o                         
   5   9  13        283.83        261.46       154.50 o                         
   7   9  13         74.02        475.83       190.90 o                         
   9   9  13        170.13        365.94       184.50 o                         
  11   9  13          0.69        261.81       185.35 o                         
  13   9  13        116.00        208.63       201.56 o                         
 -14  10  13        541.88        539.81       198.49 o                         
 -12  10  13         95.19        293.89       154.78 o                         
 -10  10  13          1.75        221.60        82.36 o                         
  -8  10  13          8.40         11.73        57.68 o                         
  -6  10  13        481.47        430.73        94.81 o                         
  -4  10  13       2221.18       2702.94       257.61 o                         
  -2  10  13       1238.35       1172.16       155.91 o                         
   0  10  13        558.80        273.27       126.04 o                         
   2  10  13        329.77        376.19       136.11 o                         
   4  10  13       1737.46       1473.82       246.51 o                         
   6  10  13       1014.47        969.56       168.90 o                         
   8  10  13       2091.61       2057.42       347.99 o                         
  10  10  13         76.78        361.52       168.66 o                         
  12  10  13        120.01        325.29       160.80 o                         
 -13  11  13        299.28        423.45       167.44 o                         
 -11  11  13       1038.03        919.57       220.06 o                         
  -9  11  13        462.58        328.33       110.17 o                         
  -7  11  13        392.20        269.15        85.35 o                         
  -5  11  13        791.35        966.07       125.92 o                         
  -3  11  13       4924.14       4144.33       260.59 o                         
  -1  11  13        963.27       1010.88       154.13 o                         
   1  11  13        609.47        833.45       135.86 o                         
   3  11  13       1160.51        925.78       248.06 o                         
   5  11  13        752.80        553.36       211.00 o                         
   7  11  13        329.12        455.01       172.16 o                         
   9  11  13          0.55        239.55       217.21 o                         
  11  11  13        585.91        585.95       197.54 o                         
 -14  12  13        679.09        251.66       330.70 o                         
 -12  12  13        265.45        210.76       203.67 o                         
 -10  12  13        602.59        797.95       245.58 o                         
  -8  12  13        259.10        208.09        82.44 o                         
  -6  12  13       3169.50       3001.57       231.37 o                         
  -4  12  13         71.66         54.54        73.24 o                         
  -2  12  13       3827.13       3561.11       315.54 o                         
   0  12  13         88.03        178.81       104.40 o                         
   2  12  13          2.30        248.12        92.97 o                         
   4  12  13        227.00        503.30       163.10 o                         
   6  12  13       4031.55       3770.91       531.02 o                         
   8  12  13         78.17        444.75       163.24 o                         
  10  12  13        141.85        229.52       186.78 o                         
  12  12  13         74.47         25.07       221.23 o                         
 -13  13  13       1328.00       1067.20       299.28 o                         
 -11  13  13       2460.18       1658.37       315.93 o                         
  -9  13  13         13.57        441.14       192.63 o                         
  -7  13  13        179.75        187.68        61.50 o                         
  -5  13  13        473.84        493.79        88.45 o                         
  -3  13  13       4255.71       3822.76       280.84 o                         
  -1  13  13        227.70        288.64        93.31 o                         
   1  13  13        541.18        557.18       134.05 o                         
   3  13  13         65.61        319.07       136.73 o                         
   5  13  13        201.15        431.58       188.95 o                         
   7  13  13         30.85        290.12       150.83 o                         
   9  13  13          4.82        225.28       146.61 o                         
  11  13  13          1.21        221.62       214.97 o                         
 -12  14  13        287.29        495.04       322.15 o                         
 -10  14  13         36.12        209.83       156.84 o                         
  -8  14  13        272.36        364.07       196.28 o                         
  -6  14  13        147.26        266.32        87.66 o                         
  -4  14  13       1787.68       1645.19       173.63 o                         
  -2  14  13        333.31        304.38       130.97 o                         
   0  14  13       1885.27       1616.92       249.38 o                         
   2  14  13       1561.09       1794.66       211.80 o                         
   4  14  13       1488.67       1303.70       223.99 o                         
   6  14  13       1468.88       1312.78       261.67 o                         
   8  14  13         33.19        277.31       155.76 o                         
  10  14  13         78.84        350.75       215.07 o                         
 -11  15  13         10.35        345.22       258.88 o                         
  -9  15  13        710.33        720.71       191.57 o                         
  -7  15  13        478.85        311.97       164.80 o                         
  -5  15  13        976.25        918.77       139.39 o                         
  -3  15  13       1143.16       1262.18       170.29 o                         
  -1  15  13         63.54        192.24       103.01 o                         
   1  15  13        532.87        722.76       163.18 o                         
   3  15  13        899.40        871.39       190.58 o                         
   5  15  13        814.25        520.31       215.84 o                         
   7  15  13        160.14        180.76       155.38 o                         
   9  15  13        181.26        287.16       118.98 o                         
 -12  16  13         99.72        659.14       647.02 o                         
 -10  16  13        170.93        250.06       249.01 o                         
  -8  16  13        167.12        361.64       188.25 o                         
  -6  16  13        212.38        259.78       180.12 o                         
  -4  16  13        359.35        447.76        92.73 o                         
  -2  16  13       3499.02       2977.57       392.09 o                         
   0  16  13        109.34        251.68        88.30 o                         
   2  16  13        176.73        342.44       129.94 o                         
   4  16  13        390.39        545.74       201.15 o                         
   6  16  13        502.70        325.54       124.27 o                         
   8  16  13        160.05        285.59       150.34 o                         
  10  16  13         32.93        240.92       123.42 o                         
 -11  17  13         19.32        347.11       398.06 o                         
  -9  17  13         15.89        401.70       276.12 o                         
  -7  17  13          5.43        443.04       280.34 o                         
  -5  17  13       3368.94       3141.65       530.35 o                         
  -3  17  13       2709.97       1828.64       263.91 o                         
  -1  17  13       1050.62       1221.77       227.77 o                         
   1  17  13         61.95        140.66       130.51 o                         
   3  17  13        557.70        511.44       123.27 o                         
   5  17  13        512.00        386.98       157.79 o                         
   7  17  13        276.93        281.16       134.91 o                         
   9  17  13          1.49         56.67       152.90 o                         
 -10  18  13        992.86        516.50       382.79 o                         
  -8  18  13       1235.46        754.30       634.31 o                         
  -6  18  13        114.78        321.80       182.79 o                         
  -4  18  13          9.41        173.11       134.71 o                         
  -2  18  13        139.96        190.44       122.91 o                         
   0  18  13         31.44        294.55       140.35 o                         
   2  18  13        135.32        210.31       162.63 o                         
   4  18  13        306.37        375.28       181.37 o                         
   6  18  13        224.39        300.25       145.07 o                         
   8  18  13         62.29        304.16       137.85 o                         
  -9  19  13        141.88        234.54       232.48 o                         
  -7  19  13        500.98        321.03       240.06 o                         
  -5  19  13          6.69        315.30       257.07 o                         
  -3  19  13        174.42        432.16       178.81 o                         
  -1  19  13        663.92        706.58       170.23 o                         
   1  19  13         16.92        351.00       176.24 o                         
   3  19  13         54.71        185.34       128.74 o                         
   5  19  13        241.42        393.35       227.09 o                         
   7  19  13         13.40        107.75       114.65 o                         
  -8  20  13        119.27        430.21       218.95 o                         
  -6  20  13       1506.25        627.49       310.25 o                         
  -4  20  13        535.42        295.10       290.45 o                         
  -2  20  13        564.73        606.06       394.14 o                         
   0  20  13        507.28        736.11       235.34 o                         
   2  20  13        323.01        195.46       178.14 o                         
   4  20  13         84.69        191.02       173.79 o                         
   6  20  13          3.10        110.09       106.33 o                         
  -7  21  13       1261.29        854.20       382.57 o                         
  -5  21  13        301.73        572.34       339.74 o                         
  -3  21  13         48.88        710.56       340.27 o                         
  -1  21  13          7.21        171.00       190.44 o                         
   1  21  13         11.03        250.40       159.56 o                         
   3  21  13        397.69        595.01       234.73 o                         
   5  21  13        189.34        175.56       170.02 o                         
  -6  22  13         92.56        246.92       194.74 o                         
  -4  22  13        103.64        228.07       196.61 o                         
  -2  22  13         93.83        464.25       235.02 o                         
   0  22  13        519.88        234.51       288.65 o                         
   2  22  13         15.14        254.53       161.34 o                         
   4  22  13        200.37        355.23       236.55 o                         
  -3  23  13         73.66        321.83       255.41 o                         
  -1  23  13          8.67        345.22       193.88 o                         
   1  23  13         15.53        186.60       466.68 o                         
 -14   0  14      39122.77      36711.75      2038.56 o                         
 -12   0  14      48387.38      47983.54      2436.64 o                         
 -10   0  14      59258.94      55900.00      1847.59 o                         
  -8   0  14     114430.69     115065.53      3133.90 o                         
  -6   0  14     111202.14     110190.45      2277.31 o                         
  -4   0  14      90202.43      87780.00      1630.86 o                         
  -2   0  14      63295.90      62805.57       943.12 o                         
   0   0  14      41768.27      42251.72      1094.55 o                         
   2   0  14     103160.00     102877.68      4145.15 o                         
   4   0  14      79303.80      81397.05      2473.09 o                         
   6   0  14      53564.59      53026.89      2922.26 o                         
   8   0  14      24504.86      25542.88      1265.84 o                         
  10   0  14      14210.83      12774.55      1988.00 o                         
  12   0  14      11479.57       8982.26      1513.93 o                         
 -15   1  14        279.39        264.10       147.23 o                         
 -13   1  14         64.55        308.42       173.02 o                         
 -11   1  14       1279.34        874.75       201.64 o                         
  -9   1  14       5045.33       5222.21       542.42 o                         
  -7   1  14        759.75        819.16       107.07 o                         
  -5   1  14       3230.59       3281.47       313.51 o                         
  -3   1  14      11194.39      11105.20       367.50 o                         
  -1   1  14      19309.82      19326.14       446.13 o                         
   1   1  14      44803.76      45016.37       839.66 o                         
   3   1  14      57288.68      61419.15      1291.81 o                         
   5   1  14      33591.83      34709.38      1107.17 o                         
   7   1  14      25579.77      25421.50      1074.99 o                         
   9   1  14      33111.51      33441.40      1422.59 o                         
  11   1  14      18799.68      20252.66       802.69 o                         
  13   1  14       7736.68       7260.96      1193.40 o                         
 -14   2  14      34066.34      30795.87      1290.46 o                         
 -12   2  14      56141.78      57458.48      2356.71 o                         
 -10   2  14      87181.06      83489.35      2415.64 o                         
  -8   2  14      89710.83      92608.07      2841.81 o                         
  -6   2  14      64632.30      65453.47      1121.95 o                         
  -4   2  14      81032.59      82245.38      1221.44 o                         
  -2   2  14     110132.54     112364.31      1171.39 o                         
   0   2  14      78750.10      75698.06      1103.18 o                         
   2   2  14      51501.81      50562.54      1229.04 o                         
   4   2  14      67864.12      69630.73      1411.97 o                         
   6   2  14      45932.95      49168.61      1042.20 o                         
   8   2  14      32458.02      32512.06      1274.55 o                         
  10   2  14      15993.01      15713.22       921.82 o                         
  12   2  14       7695.17       7416.39       926.91 o                         
 -15   3  14         47.34        116.95       176.54 o                         
 -13   3  14       1039.17        775.78       151.67 o                         
 -11   3  14        877.20       1213.64       228.85 o                         
  -9   3  14       3463.71       2981.81       341.70 o                         
  -7   3  14      11312.22      10407.81       507.24 o
[truncated: 111,619 more chars]
